# Supplementary material for: New Coordination Complexes Based on the 2,6-bis[1-(Phenylimino)ethyl] Pyridine Ligand: Effective Catalysts for the Synthesis of Propylene Carbonates from Carbon Dioxide and Epoxides
Source: Molecules. 2018 Sep 10;23(9):2304. doi: 10.3390/molecules23092304 (PMC6225293; doi:10.3390/molecules23092304)
Supplement: Supplementary file 1 [file molecules-23-02304-s001.zip]

Archive with 9 entries (7 files):
- Supplementary Materials/
- Supplementary Materials/crystals data/
- Supplementary Materials/crystals data/complex1 Cu-checkcif.pdf
- Supplementary Materials/crystals data/complex1 Cu.cif
- Supplementary Materials/crystals data/complex2 Cr-checkcif.pdf
- Supplementary Materials/crystals data/complex2 Cr.cif
- Supplementary Materials/crystals data/complex3 Mn-checkcif.pdf
- Supplementary Materials/crystals data/complex3 Mn.cif
- Supplementary Materials/Supplementary Materials.doc
