# Supplementary material for: New Coordination Complexes Based on the 2,6-bis[1-(Phenylimino)ethyl] Pyridine Ligand: Effective Catalysts for the Synthesis of Propylene Carbonates from Carbon Dioxide and Epoxides
Source: Molecules. 2018 Sep 10;23(9):2304. doi: 10.3390/molecules23092304 (PMC6225293; doi:10.3390/molecules23092304)
Supplement: Supplementary file 1 [file molecules-23-02304-s001.zip › Supplementary Materials/crystals data/complex1 Cu.cif]

data_xb9805
_audit_creation_date              2018-08-14
_audit_creation_method
;
Olex2 1.2
(compiled 2017.03.28 svn.r3405 for OlexSys, GUI svn.r5337)
;
_shelx_SHELXL_version_number      '2016/6'
_publ_contact_author_address      ?
_publ_contact_author_email        ?
_publ_contact_author_id_orcid     ?
_publ_contact_author_name         ''
_publ_contact_author_phone        ?
_publ_section_references
;
Dolomanov, O.V., Bourhis, L.J., Gildea, R.J, Howard, J.A.K. & Puschmann, H.
 (2009), J. Appl. Cryst. 42, 339-341.

Sheldrick, G.M. (2008). Acta Cryst. A64, 112-122.
;
_chemical_name_common             ?
_chemical_name_systematic
;
 ? 
;
_chemical_formula_moiety          'C21 H19 Cl2 Cu N3'
_chemical_formula_sum             'C21 H19 Cl2 Cu N3'
_chemical_formula_weight          447.83
_chemical_melting_point           ?
loop_
  _atom_type_symbol
  _atom_type_description
  _atom_type_scat_dispersion_real
  _atom_type_scat_dispersion_imag
  _atom_type_scat_source
 'C' 'C' 0.0033 0.0016 'International Tables Vol C Tables 4.2.6.8 and 6.1.1.4'
 'H' 'H' 0.0000 0.0000 'International Tables Vol C Tables 4.2.6.8 and 6.1.1.4'
 'N' 'N' 0.0061 0.0033 'International Tables Vol C Tables 4.2.6.8 and 6.1.1.4'
 'Cu' 'Cu' 0.3201 1.2651 'International Tables Vol C Tables 4.2.6.8 and 6.1.1.4'
 'Cl' 'Cl' 0.1484 0.1585 'International Tables Vol C Tables 4.2.6.8 and 6.1.1.4'

_shelx_space_group_comment
;
The symmetry employed for this shelxl refinement is uniquely defined
by the following loop, which should always be used as a source of
symmetry information in preference to the above space-group names.
They are only intended as comments.
;
_space_group_crystal_system       'orthorhombic'
_space_group_IT_number            61
_space_group_name_H-M_alt         'P b c a'
_space_group_name_Hall            '-P 2ac 2ab'
loop_
  _space_group_symop_operation_xyz
 'x, y, z'
 '-x+1/2, -y, z+1/2'
 '-x, y+1/2, -z+1/2'
 'x+1/2, -y+1/2, -z'
 '-x, -y, -z'
 'x-1/2, y, -z-1/2'
 'x, -y-1/2, z-1/2'
 '-x-1/2, y-1/2, z'

_cell_length_a                    15.632(8)
_cell_length_b                    20.298(11)
_cell_length_c                    25.070(13)
_cell_angle_alpha                 90
_cell_angle_beta                  90
_cell_angle_gamma                 90
_cell_volume                      7955(7)
_cell_formula_units_Z             16
_cell_measurement_reflns_used     1298
_cell_measurement_temperature     296(2)
_cell_measurement_theta_max       18.37
_cell_measurement_theta_min       2.31
_shelx_estimated_absorpt_T_max    0.760
_shelx_estimated_absorpt_T_min    0.646
_exptl_absorpt_coefficient_mu     1.377
_exptl_absorpt_correction_T_max   0.7453
_exptl_absorpt_correction_T_min   0.6420
_exptl_absorpt_correction_type    multi-scan
_exptl_absorpt_process_details
'SADABS-2008/1 (Bruker,2008) was used for absorption correction. wR2(int) was 0.1011 before and 0.0686 after correction. The Ratio of minimum to maximum transmission is 0.8614. The \l/2 correction factor is 0.0015.'
_exptl_absorpt_special_details    ?
_exptl_crystal_colour             ?
_exptl_crystal_density_diffrn     1.496
_exptl_crystal_density_meas       .
_exptl_crystal_density_method     'not measured'
_exptl_crystal_description        block
_exptl_crystal_F_000              3664
_exptl_crystal_size_max           0.348
_exptl_crystal_size_mid           0.284
_exptl_crystal_size_min           0.211
_exptl_special_details
;
 ? 
;
_exptl_transmission_factor_max    ?
_exptl_transmission_factor_min    ?
_diffrn_reflns_av_R_equivalents   0.1513
_diffrn_reflns_av_unetI/netI      0.1148
_diffrn_reflns_Laue_measured_fraction_full 1.000
_diffrn_reflns_Laue_measured_fraction_max 1.000
_diffrn_reflns_limit_h_max        17
_diffrn_reflns_limit_h_min        -18
_diffrn_reflns_limit_k_max        24
_diffrn_reflns_limit_k_min        -23
_diffrn_reflns_limit_l_max        27
_diffrn_reflns_limit_l_min        -29
_diffrn_reflns_number             38290
_diffrn_reflns_point_group_measured_fraction_full 1.000
_diffrn_reflns_point_group_measured_fraction_max 1.000
_diffrn_reflns_theta_full         25.099
_diffrn_reflns_theta_max          25.099
_diffrn_reflns_theta_min          1.834
_diffrn_ambient_temperature       296.15
_diffrn_detector_area_resol_mean  ?
_diffrn_measured_fraction_theta_full 1.000
_diffrn_measured_fraction_theta_max 1.000
_diffrn_measurement_device_type   'Bruker APEX-II CCD'
_diffrn_measurement_method        '\f and \w scans'
_diffrn_radiation_monochromator   'graphite'
_diffrn_radiation_type            MoK\a
_diffrn_radiation_wavelength      0.71073
_diffrn_source                    ?
_diffrn_standards_number          0
_reflns_Friedel_coverage          0.000
_reflns_Friedel_fraction_full     .
_reflns_Friedel_fraction_max      .
_reflns_number_gt                 3767
_reflns_number_total              7082
_reflns_special_details
;
 Reflections were merged by SHELXL according to the crystal
 class for the calculation of statistics and refinement.
 
 _reflns_Friedel_fraction is defined as the number of unique
 Friedel pairs measured divided by the number that would be
 possible theoretically, ignoring centric projections and
 systematic absences.
;
_reflns_threshold_expression      'I > 2\s(I)'
_computing_cell_refinement        'SAINT v7.68A (Bruker, 2009)'
_computing_data_collection        'Bruker APEX2'
_computing_data_reduction         'SAINT v7.68A (Bruker, 2009)'
_computing_molecular_graphics     'Olex2 (Dolomanov et al., 2009)'
_computing_publication_material   'Olex2 (Dolomanov et al., 2009)'
_computing_structure_refinement   'XL (Sheldrick, 2008)'
_computing_structure_solution     'ShelXS (Sheldrick, 2008)'
_refine_diff_density_max          0.324
_refine_diff_density_min          -0.438
_refine_diff_density_rms          0.085
_refine_ls_extinction_coef        .
_refine_ls_extinction_method      none
_refine_ls_goodness_of_fit_ref    0.958
_refine_ls_hydrogen_treatment     constr
_refine_ls_matrix_type            full
_refine_ls_number_parameters      491
_refine_ls_number_reflns          7082
_refine_ls_number_restraints      0
_refine_ls_R_factor_all           0.1291
_refine_ls_R_factor_gt            0.0571
_refine_ls_restrained_S_all       0.958
_refine_ls_shift/su_max           0.001
_refine_ls_shift/su_mean          0.000
_refine_ls_structure_factor_coef  Fsqd
_refine_ls_weighting_details
'w=1/[\s^2^(Fo^2^)+(0.0411P)^2^] where P=(Fo^2^+2Fc^2^)/3'
_refine_ls_weighting_scheme       calc
_refine_ls_wR_factor_gt           0.1052
_refine_ls_wR_factor_ref          0.1316
_refine_special_details           ?
_olex2_refinement_description
;
1. Fixed Uiso
 At 1.2 times of:
  All C(H) groups
 At 1.5 times of:
  All C(H,H,H) groups
2.a Aromatic/amide H refined with riding coordinates:
 C1(H1), C2(H2), C3(H3), C4(H4), C5(H5), C10(H10), C11(H11), C12(H12),
 C17(H17), C18(H18), C19(H19), C20(H20), C21(H21), C22(H22), C23(H23), C24(H24),
  C25(H25), C26(H26), C31(H31), C32(H32), C33(H33), C38(H38), C39(H39),
 C40(H40), C41(H41), C42(H42)
2.b Idealised Me refined as rotating group:
 C8(H8a,H8b,H8c), C15(H15a,H15b,H15c), C29(H29a,H29b,H29c), C36(H36a,H36b,H36c)
;
_atom_sites_solution_hydrogens    geom
_atom_sites_solution_primary      direct
_atom_sites_solution_secondary    ?
loop_
  _atom_site_label
  _atom_site_type_symbol
  _atom_site_fract_x
  _atom_site_fract_y
  _atom_site_fract_z
  _atom_site_U_iso_or_equiv
  _atom_site_adp_type
  _atom_site_occupancy
  _atom_site_site_symmetry_order
  _atom_site_calc_flag
  _atom_site_refinement_flags_posn
  _atom_site_refinement_flags_adp
  _atom_site_refinement_flags_occupancy
  _atom_site_disorder_assembly
  _atom_site_disorder_group
 Cu1 Cu 0.39122(4) 0.74748(3) 0.54208(3) 0.0369(2) Uani 1 1 d . . . . .
 Cu2 Cu 0.31617(4) 0.03419(3) 0.71091(3) 0.0388(2) Uani 1 1 d . . . . .
 Cl1 Cl 0.50933(9) 0.68552(7) 0.54316(6) 0.0485(4) Uani 1 1 d . . . . .
 Cl2 Cl 0.42486(10) 0.85334(7) 0.50644(6) 0.0511(4) Uani 1 1 d . . . . .
 Cl3 Cl 0.25757(10) 0.14268(7) 0.71584(7) 0.0603(5) Uani 1 1 d . . . . .
 Cl4 Cl 0.20994(10) -0.03515(7) 0.72581(6) 0.0502(4) Uani 1 1 d . . . . .
 N1 N 0.3321(3) 0.7130(2) 0.47121(17) 0.0388(12) Uani 1 1 d . . . . .
 N2 N 0.2708(3) 0.7450(2) 0.56223(18) 0.0361(11) Uani 1 1 d . . . . .
 N3 N 0.3949(3) 0.7772(2) 0.62137(17) 0.0352(11) Uani 1 1 d . . . . .
 N4 N 0.3729(3) 0.0401(2) 0.78698(17) 0.0399(12) Uani 1 1 d . . . . .
 N5 N 0.4351(3) 0.0494(2) 0.69315(19) 0.0380(12) Uani 1 1 d . . . . .
 N6 N 0.3166(3) 0.0244(2) 0.62806(17) 0.0385(12) Uani 1 1 d . . . . .
 C1 C 0.4260(4) 0.6481(3) 0.4150(2) 0.0524(17) Uani 1 1 d . . . . .
 H1 H 0.434584 0.618838 0.443022 0.063 Uiso 1 1 calc R . . . .
 C2 C 0.4648(4) 0.6380(3) 0.3667(3) 0.068(2) Uani 1 1 d . . . . .
 H2 H 0.498606 0.600743 0.362333 0.081 Uiso 1 1 calc R . . . .
 C3 C 0.4559(5) 0.6800(4) 0.3252(3) 0.067(2) Uani 1 1 d . . . . .
 H3 H 0.483188 0.671990 0.292879 0.080 Uiso 1 1 calc R . . . .
 C4 C 0.4058(5) 0.7342(4) 0.3320(3) 0.072(2) Uani 1 1 d . . . . .
 H4 H 0.398505 0.763519 0.303858 0.087 Uiso 1 1 calc R . . . .
 C5 C 0.3664(4) 0.7462(3) 0.3795(2) 0.0546(17) Uani 1 1 d . . . . .
 H5 H 0.333869 0.784165 0.383707 0.066 Uiso 1 1 calc R . . . .
 C6 C 0.3742(4) 0.7023(3) 0.4214(2) 0.0416(15) Uani 1 1 d . . . . .
 C7 C 0.2512(4) 0.7093(3) 0.4742(2) 0.0415(15) Uani 1 1 d . . . . .
 C8 C 0.1912(4) 0.6929(3) 0.4292(2) 0.065(2) Uani 1 1 d . . . . .
 H8A H 0.223135 0.674984 0.399896 0.098 Uiso 1 1 calc GR . . . .
 H8B H 0.162154 0.732137 0.417871 0.098 Uiso 1 1 calc GR . . . .
 H8C H 0.150016 0.661086 0.441187 0.098 Uiso 1 1 calc GR . . . .
 C9 C 0.2130(4) 0.7244(3) 0.5266(2) 0.0396(15) Uani 1 1 d . . . . .
 C10 C 0.1287(4) 0.7180(3) 0.5411(3) 0.0527(17) Uani 1 1 d . . . . .
 H10 H 0.088220 0.702807 0.516885 0.063 Uiso 1 1 calc R . . . .
 C11 C 0.1053(4) 0.7349(3) 0.5928(3) 0.0571(18) Uani 1 1 d . . . . .
 H11 H 0.048278 0.731942 0.603164 0.068 Uiso 1 1 calc R . . . .
 C12 C 0.1650(4) 0.7555(3) 0.6279(2) 0.0491(16) Uani 1 1 d . . . . .
 H12 H 0.149367 0.766429 0.662603 0.059 Uiso 1 1 calc R . . . .
 C13 C 0.2488(4) 0.7604(3) 0.6122(2) 0.0371(14) Uani 1 1 d . . . . .
 C14 C 0.3226(4) 0.7805(3) 0.6450(2) 0.0364(14) Uani 1 1 d . . . . .
 C15 C 0.3069(4) 0.8063(3) 0.7000(2) 0.0460(16) Uani 1 1 d . . . . .
 H15A H 0.360537 0.816616 0.716661 0.069 Uiso 1 1 calc GR . . . .
 H15B H 0.277594 0.773488 0.720681 0.069 Uiso 1 1 calc GR . . . .
 H15C H 0.272394 0.845348 0.697997 0.069 Uiso 1 1 calc GR . . . .
 C16 C 0.4707(4) 0.7969(3) 0.6493(2) 0.0388(14) Uani 1 1 d . . . . .
 C17 C 0.5175(4) 0.7506(3) 0.6759(2) 0.0556(18) Uani 1 1 d . . . . .
 H17 H 0.500200 0.706712 0.675976 0.067 Uiso 1 1 calc R . . . .
 C18 C 0.5916(4) 0.7696(4) 0.7031(2) 0.066(2) Uani 1 1 d . . . . .
 H18 H 0.623918 0.738371 0.721341 0.079 Uiso 1 1 calc R . . . .
 C19 C 0.6162(4) 0.8333(4) 0.7028(3) 0.0588(19) Uani 1 1 d . . . . .
 H19 H 0.665402 0.846201 0.720909 0.071 Uiso 1 1 calc R . . . .
 C20 C 0.5695(4) 0.8781(3) 0.6763(3) 0.0614(19) Uani 1 1 d . . . . .
 H20 H 0.586446 0.921971 0.676675 0.074 Uiso 1 1 calc R . . . .
 C21 C 0.4970(4) 0.8604(3) 0.6485(2) 0.0517(17) Uani 1 1 d . . . . .
 H21 H 0.466458 0.891839 0.629395 0.062 Uiso 1 1 calc R . . . .
 C22 C 0.3263(4) 0.0966(3) 0.8677(2) 0.0506(17) Uani 1 1 d . . . . .
 H22 H 0.354097 0.134458 0.856132 0.061 Uiso 1 1 calc R . . . .
 C23 C 0.2827(4) 0.0968(4) 0.9153(2) 0.0575(18) Uani 1 1 d . . . . .
 H23 H 0.280984 0.134813 0.935875 0.069 Uiso 1 1 calc R . . . .
 C24 C 0.2418(4) 0.0408(4) 0.9324(2) 0.0609(19) Uani 1 1 d . . . . .
 H24 H 0.213033 0.040421 0.964876 0.073 Uiso 1 1 calc R . . . .
 C25 C 0.2436(4) -0.0135(3) 0.9018(3) 0.061(2) Uani 1 1 d . . . . .
 H25 H 0.215126 -0.051137 0.913224 0.074 Uiso 1 1 calc R . . . .
 C26 C 0.2866(4) -0.0148(3) 0.8538(2) 0.0542(18) Uani 1 1 d . . . . .
 H26 H 0.286785 -0.052865 0.833172 0.065 Uiso 1 1 calc R . . . .
 C27 C 0.3287(3) 0.0396(3) 0.8369(2) 0.0407(15) Uani 1 1 d . . . . .
 C28 C 0.4538(4) 0.0514(3) 0.7865(2) 0.0424(15) Uani 1 1 d . . . . .
 C29 C 0.5114(4) 0.0542(3) 0.8337(2) 0.0590(18) Uani 1 1 d . . . . .
 H29A H 0.481261 0.038994 0.864727 0.089 Uiso 1 1 calc GR . . . .
 H29B H 0.529871 0.098804 0.839300 0.089 Uiso 1 1 calc GR . . . .
 H29C H 0.560386 0.026660 0.827629 0.089 Uiso 1 1 calc GR . . . .
 C30 C 0.4912(4) 0.0600(3) 0.7328(2) 0.0406(15) Uani 1 1 d . . . . .
 C31 C 0.5748(4) 0.0781(3) 0.7218(3) 0.0524(17) Uani 1 1 d . . . . .
 H31 H 0.614201 0.084840 0.749038 0.063 Uiso 1 1 calc R . . . .
 C32 C 0.5974(4) 0.0855(3) 0.6698(3) 0.0563(18) Uani 1 1 d . . . . .
 H32 H 0.652665 0.099068 0.661421 0.068 Uiso 1 1 calc R . . . .
 C33 C 0.5396(4) 0.0732(3) 0.6289(2) 0.0494(16) Uani 1 1 d . . . . .
 H33 H 0.555904 0.077022 0.593393 0.059 Uiso 1 1 calc R . . . .
 C34 C 0.4577(3) 0.0554(3) 0.6425(2) 0.0381(14) Uani 1 1 d . . . . .
 C35 C 0.3873(3) 0.0380(3) 0.6050(2) 0.0376(14) Uani 1 1 d . . . . .
 C36 C 0.4046(4) 0.0362(3) 0.5465(2) 0.0563(18) Uani 1 1 d . . . . .
 H36A H 0.430063 -0.005360 0.537261 0.084 Uiso 1 1 calc GR . . . .
 H36B H 0.443080 0.071220 0.537212 0.084 Uiso 1 1 calc GR . . . .
 H36C H 0.351918 0.041455 0.527297 0.084 Uiso 1 1 calc GR . . . .
 C37 C 0.2443(3) 0.0060(3) 0.5961(2) 0.0341(14) Uani 1 1 d . . . . .
 C38 C 0.2334(4) -0.0590(3) 0.5834(2) 0.0495(17) Uani 1 1 d . . . . .
 H38 H 0.272609 -0.090506 0.594656 0.059 Uiso 1 1 calc R . . . .
 C39 C 0.1634(4) -0.0765(3) 0.5538(2) 0.0559(18) Uani 1 1 d . . . . .
 H39 H 0.154866 -0.120616 0.545413 0.067 Uiso 1 1 calc R . . . .
 C40 C 0.1064(4) -0.0313(4) 0.5364(2) 0.0598(19) Uani 1 1 d . . . . .
 H40 H 0.060440 -0.043914 0.515188 0.072 Uiso 1 1 calc R . . . .
 C41 C 0.1171(4) 0.0329(4) 0.5503(2) 0.0565(18) Uani 1 1 d . . . . .
 H41 H 0.077503 0.064179 0.539026 0.068 Uiso 1 1 calc R . . . .
 C42 C 0.1859(4) 0.0520(3) 0.5808(2) 0.0484(16) Uani 1 1 d . . . . .
 H42 H 0.192379 0.095840 0.590819 0.058 Uiso 1 1 calc R . . . .

loop_
  _atom_site_aniso_label
  _atom_site_aniso_U_11
  _atom_site_aniso_U_22
  _atom_site_aniso_U_33
  _atom_site_aniso_U_23
  _atom_site_aniso_U_13
  _atom_site_aniso_U_12
 Cu1 0.0291(4) 0.0451(4) 0.0364(4) -0.0023(3) -0.0029(3) -0.0024(4)
 Cu2 0.0287(4) 0.0499(4) 0.0376(4) 0.0026(4) 0.0027(3) -0.0035(3)
 Cl1 0.0411(9) 0.0483(9) 0.0560(10) -0.0059(8) -0.0071(8) 0.0084(8)
 Cl2 0.0537(10) 0.0443(9) 0.0552(10) 0.0092(8) 0.0077(8) -0.0001(8)
 Cl3 0.0619(11) 0.0412(9) 0.0778(13) 0.0061(9) 0.0130(9) 0.0000(8)
 Cl4 0.0500(10) 0.0458(9) 0.0547(10) 0.0030(8) 0.0096(7) -0.0137(8)
 N1 0.031(3) 0.046(3) 0.039(3) -0.001(2) -0.008(2) -0.001(3)
 N2 0.032(3) 0.038(3) 0.038(3) 0.004(2) -0.007(2) 0.002(2)
 N3 0.031(3) 0.037(3) 0.038(3) -0.003(2) -0.004(2) -0.003(2)
 N4 0.036(3) 0.047(3) 0.037(3) 0.003(2) 0.000(2) 0.000(2)
 N5 0.023(3) 0.045(3) 0.046(3) 0.004(2) 0.003(2) -0.003(2)
 N6 0.032(3) 0.046(3) 0.037(3) -0.001(2) 0.000(2) -0.005(2)
 C1 0.060(4) 0.056(4) 0.041(4) -0.002(3) -0.004(3) 0.004(4)
 C2 0.073(5) 0.068(5) 0.062(5) -0.024(4) 0.000(4) 0.004(4)
 C3 0.073(5) 0.095(6) 0.033(4) -0.014(4) 0.010(4) 0.001(5)
 C4 0.093(6) 0.086(6) 0.038(4) 0.002(4) -0.007(4) 0.008(5)
 C5 0.066(5) 0.056(4) 0.042(4) -0.006(4) -0.005(3) 0.007(4)
 C6 0.039(4) 0.048(4) 0.037(4) -0.016(3) -0.004(3) -0.004(3)
 C7 0.047(4) 0.028(3) 0.049(4) -0.006(3) -0.013(3) -0.004(3)
 C8 0.054(4) 0.073(5) 0.069(5) -0.020(4) -0.028(4) 0.002(4)
 C9 0.034(4) 0.039(3) 0.046(4) 0.002(3) -0.009(3) 0.002(3)
 C10 0.032(4) 0.050(4) 0.076(5) 0.002(4) -0.008(3) -0.002(3)
 C11 0.031(4) 0.064(5) 0.077(5) 0.009(4) 0.009(4) -0.001(3)
 C12 0.034(4) 0.066(4) 0.047(4) 0.007(4) 0.007(3) 0.006(3)
 C13 0.036(4) 0.031(3) 0.045(4) 0.007(3) -0.002(3) -0.001(3)
 C14 0.044(4) 0.031(3) 0.034(3) 0.003(3) 0.004(3) 0.000(3)
 C15 0.043(4) 0.048(4) 0.048(4) 0.001(3) 0.005(3) -0.007(3)
 C16 0.040(4) 0.041(4) 0.035(3) -0.003(3) 0.000(3) -0.005(3)
 C17 0.065(5) 0.040(4) 0.062(5) -0.015(4) -0.020(4) -0.003(4)
 C18 0.073(5) 0.073(5) 0.050(4) -0.013(4) -0.031(4) 0.016(4)
 C19 0.052(5) 0.073(5) 0.052(4) -0.021(4) -0.006(3) -0.001(4)
 C20 0.064(5) 0.056(5) 0.064(5) -0.006(4) -0.003(4) -0.022(4)
 C21 0.047(4) 0.048(4) 0.060(4) 0.004(3) -0.014(3) -0.004(3)
 C22 0.047(4) 0.050(4) 0.055(4) 0.007(4) -0.007(3) -0.016(3)
 C23 0.052(4) 0.077(5) 0.044(4) -0.010(4) -0.003(3) -0.005(4)
 C24 0.061(5) 0.083(6) 0.038(4) 0.011(4) 0.005(3) -0.008(4)
 C25 0.081(6) 0.051(5) 0.052(5) 0.011(4) 0.004(4) -0.023(4)
 C26 0.071(5) 0.053(4) 0.039(4) 0.001(3) 0.003(3) 0.000(4)
 C27 0.027(3) 0.051(4) 0.044(4) 0.007(3) -0.004(3) -0.004(3)
 C28 0.031(3) 0.051(4) 0.045(4) -0.001(3) -0.007(3) 0.004(3)
 C29 0.044(4) 0.070(5) 0.063(5) 0.003(4) -0.013(3) -0.005(4)
 C30 0.036(4) 0.037(3) 0.048(4) -0.002(3) 0.002(3) 0.003(3)
 C31 0.029(4) 0.060(4) 0.068(5) 0.003(4) -0.005(3) -0.002(3)
 C32 0.028(4) 0.071(5) 0.070(5) 0.010(4) 0.004(4) -0.013(3)
 C33 0.041(4) 0.061(4) 0.047(4) 0.005(3) 0.007(3) -0.002(3)
 C34 0.028(3) 0.038(3) 0.049(4) 0.007(3) 0.007(3) -0.002(3)
 C35 0.032(3) 0.036(3) 0.045(4) -0.002(3) 0.002(3) -0.004(3)
 C36 0.058(4) 0.070(5) 0.040(4) 0.002(3) 0.008(3) -0.007(4)
 C37 0.030(3) 0.045(4) 0.027(3) 0.004(3) 0.000(3) -0.010(3)
 C38 0.053(4) 0.049(4) 0.047(4) 0.008(3) -0.014(3) 0.000(4)
 C39 0.068(5) 0.051(4) 0.049(4) 0.000(3) -0.006(4) -0.012(4)
 C40 0.046(4) 0.088(6) 0.045(4) -0.003(4) -0.009(3) -0.014(4)
 C41 0.038(4) 0.083(5) 0.048(4) -0.007(4) -0.012(3) 0.012(4)
 C42 0.053(4) 0.041(4) 0.051(4) 0.002(3) -0.002(3) 0.012(3)

_geom_special_details
;
 All esds (except the esd in the dihedral angle between two l.s. planes)
 are estimated using the full covariance matrix.  The cell esds are taken
 into account individually in the estimation of esds in distances, angles
 and torsion angles; correlations between esds in cell parameters are only
 used when they are defined by crystal symmetry.  An approximate (isotropic)
 treatment of cell esds is used for estimating esds involving l.s. planes.
;
loop_
  _geom_bond_atom_site_label_1
  _geom_bond_atom_site_label_2
  _geom_bond_distance
  _geom_bond_site_symmetry_2
  _geom_bond_publ_flag
 Cu1 Cl1 2.2340(18) . ?
 Cu1 Cl2 2.3857(19) . ?
 Cu1 N1 2.121(4) . ?
 Cu1 N2 1.950(5) . ?
 Cu1 N3 2.078(4) . ?
 Cu2 Cl3 2.388(2) . ?
 Cu2 Cl4 2.2086(18) . ?
 Cu2 N4 2.107(4) . ?
 Cu2 N5 1.936(4) . ?
 Cu2 N6 2.086(4) . ?
 N1 C6 1.429(7) . ?
 N1 C7 1.269(7) . ?
 N2 C9 1.337(6) . ?
 N2 C13 1.335(6) . ?
 N3 C14 1.277(6) . ?
 N3 C16 1.434(6) . ?
 N4 C27 1.429(7) . ?
 N4 C28 1.285(6) . ?
 N5 C30 1.344(7) . ?
 N5 C34 1.324(6) . ?
 N6 C35 1.277(6) . ?
 N6 C37 1.435(6) . ?
 C1 H1 0.9300 . ?
 C1 C2 1.368(8) . ?
 C1 C6 1.375(7) . ?
 C2 H2 0.9300 . ?
 C2 C3 1.353(9) . ?
 C3 H3 0.9300 . ?
 C3 C4 1.361(9) . ?
 C4 H4 0.9300 . ?
 C4 C5 1.362(8) . ?
 C5 H5 0.9300 . ?
 C5 C6 1.382(8) . ?
 C7 C8 1.503(7) . ?
 C7 C9 1.477(8) . ?
 C8 H8A 0.9600 . ?
 C8 H8B 0.9600 . ?
 C8 H8C 0.9600 . ?
 C9 C10 1.373(7) . ?
 C10 H10 0.9300 . ?
 C10 C11 1.388(8) . ?
 C11 H11 0.9300 . ?
 C11 C12 1.351(8) . ?
 C12 H12 0.9300 . ?
 C12 C13 1.372(7) . ?
 C13 C14 1.476(7) . ?
 C14 C15 1.495(7) . ?
 C15 H15A 0.9600 . ?
 C15 H15B 0.9600 . ?
 C15 H15C 0.9600 . ?
 C16 C17 1.366(7) . ?
 C16 C21 1.353(7) . ?
 C17 H17 0.9300 . ?
 C17 C18 1.399(8) . ?
 C18 H18 0.9300 . ?
 C18 C19 1.350(8) . ?
 C19 H19 0.9300 . ?
 C19 C20 1.341(8) . ?
 C20 H20 0.9300 . ?
 C20 C21 1.378(8) . ?
 C21 H21 0.9300 . ?
 C22 H22 0.9300 . ?
 C22 C23 1.372(8) . ?
 C22 C27 1.391(8) . ?
 C23 H23 0.9300 . ?
 C23 C24 1.374(8) . ?
 C24 H24 0.9300 . ?
 C24 C25 1.342(8) . ?
 C25 H25 0.9300 . ?
 C25 C26 1.378(8) . ?
 C26 H26 0.9300 . ?
 C26 C27 1.354(7) . ?
 C28 C29 1.489(7) . ?
 C28 C30 1.478(7) . ?
 C29 H29A 0.9600 . ?
 C29 H29B 0.9600 . ?
 C29 H29C 0.9600 . ?
 C30 C31 1.386(7) . ?
 C31 H31 0.9300 . ?
 C31 C32 1.359(8) . ?
 C32 H32 0.9300 . ?
 C32 C33 1.388(8) . ?
 C33 H33 0.9300 . ?
 C33 C34 1.373(7) . ?
 C34 C35 1.490(7) . ?
 C35 C36 1.493(7) . ?
 C36 H36A 0.9600 . ?
 C36 H36B 0.9600 . ?
 C36 H36C 0.9600 . ?
 C37 C38 1.367(7) . ?
 C37 C42 1.362(7) . ?
 C38 H38 0.9300 . ?
 C38 C39 1.370(8) . ?
 C39 H39 0.9300 . ?
 C39 C40 1.351(8) . ?
 C40 H40 0.9300 . ?
 C40 C41 1.358(8) . ?
 C41 H41 0.9300 . ?
 C41 C42 1.376(8) . ?
 C42 H42 0.9300 . ?

loop_
  _geom_angle_atom_site_label_1
  _geom_angle_atom_site_label_2
  _geom_angle_atom_site_label_3
  _geom_angle
  _geom_angle_site_symmetry_1
  _geom_angle_site_symmetry_3
  _geom_angle_publ_flag
 Cl1 Cu1 Cl2 109.23(7) . . ?
 N1 Cu1 Cl1 100.62(13) . . ?
 N1 Cu1 Cl2 94.55(13) . . ?
 N2 Cu1 Cl1 141.29(13) . . ?
 N2 Cu1 Cl2 109.45(13) . . ?
 N2 Cu1 N1 77.76(18) . . ?
 N2 Cu1 N3 77.64(18) . . ?
 N3 Cu1 Cl1 97.41(13) . . ?
 N3 Cu1 Cl2 95.23(13) . . ?
 N3 Cu1 N1 155.34(18) . . ?
 Cl4 Cu2 Cl3 106.88(7) . . ?
 N4 Cu2 Cl3 93.57(13) . . ?
 N4 Cu2 Cl4 101.51(13) . . ?
 N5 Cu2 Cl3 103.48(14) . . ?
 N5 Cu2 Cl4 149.59(14) . . ?
 N5 Cu2 N4 78.17(19) . . ?
 N5 Cu2 N6 77.50(18) . . ?
 N6 Cu2 Cl3 98.07(13) . . ?
 N6 Cu2 Cl4 96.31(13) . . ?
 N6 Cu2 N4 154.87(17) . . ?
 C6 N1 Cu1 125.6(4) . . ?
 C7 N1 Cu1 113.9(4) . . ?
 C7 N1 C6 120.1(5) . . ?
 C9 N2 Cu1 119.2(4) . . ?
 C13 N2 Cu1 119.0(4) . . ?
 C13 N2 C9 121.7(5) . . ?
 C14 N3 Cu1 115.8(4) . . ?
 C14 N3 C16 119.3(5) . . ?
 C16 N3 Cu1 124.8(4) . . ?
 C27 N4 Cu2 126.1(3) . . ?
 C28 N4 Cu2 114.6(4) . . ?
 C28 N4 C27 119.0(5) . . ?
 C30 N5 Cu2 118.8(4) . . ?
 C34 N5 Cu2 119.5(4) . . ?
 C34 N5 C30 121.4(5) . . ?
 C35 N6 Cu2 115.6(4) . . ?
 C35 N6 C37 119.0(5) . . ?
 C37 N6 Cu2 125.3(3) . . ?
 C2 C1 H1 120.6 . . ?
 C2 C1 C6 118.9(6) . . ?
 C6 C1 H1 120.6 . . ?
 C1 C2 H2 118.6 . . ?
 C3 C2 C1 122.8(7) . . ?
 C3 C2 H2 118.6 . . ?
 C2 C3 H3 120.9 . . ?
 C2 C3 C4 118.1(6) . . ?
 C4 C3 H3 120.9 . . ?
 C3 C4 H4 119.5 . . ?
 C3 C4 C5 120.9(7) . . ?
 C5 C4 H4 119.5 . . ?
 C4 C5 H5 119.7 . . ?
 C4 C5 C6 120.6(6) . . ?
 C6 C5 H5 119.7 . . ?
 C1 C6 N1 119.6(6) . . ?
 C1 C6 C5 118.6(6) . . ?
 C5 C6 N1 121.7(6) . . ?
 N1 C7 C8 126.2(6) . . ?
 N1 C7 C9 116.3(5) . . ?
 C9 C7 C8 117.5(6) . . ?
 C7 C8 H8A 109.5 . . ?
 C7 C8 H8B 109.5 . . ?
 C7 C8 H8C 109.5 . . ?
 H8A C8 H8B 109.5 . . ?
 H8A C8 H8C 109.5 . . ?
 H8B C8 H8C 109.5 . . ?
 N2 C9 C7 112.7(5) . . ?
 N2 C9 C10 120.1(6) . . ?
 C10 C9 C7 127.2(6) . . ?
 C9 C10 H10 120.8 . . ?
 C9 C10 C11 118.5(6) . . ?
 C11 C10 H10 120.8 . . ?
 C10 C11 H11 119.9 . . ?
 C12 C11 C10 120.2(6) . . ?
 C12 C11 H11 119.9 . . ?
 C11 C12 H12 120.2 . . ?
 C11 C12 C13 119.6(6) . . ?
 C13 C12 H12 120.2 . . ?
 N2 C13 C12 119.9(5) . . ?
 N2 C13 C14 112.8(5) . . ?
 C12 C13 C14 127.3(6) . . ?
 N3 C14 C13 114.7(5) . . ?
 N3 C14 C15 126.3(5) . . ?
 C13 C14 C15 118.9(5) . . ?
 C14 C15 H15A 109.5 . . ?
 C14 C15 H15B 109.5 . . ?
 C14 C15 H15C 109.5 . . ?
 H15A C15 H15B 109.5 . . ?
 H15A C15 H15C 109.5 . . ?
 H15B C15 H15C 109.5 . . ?
 C17 C16 N3 119.3(5) . . ?
 C21 C16 N3 120.7(5) . . ?
 C21 C16 C17 120.0(6) . . ?
 C16 C17 H17 120.3 . . ?
 C16 C17 C18 119.5(6) . . ?
 C18 C17 H17 120.3 . . ?
 C17 C18 H18 120.1 . . ?
 C19 C18 C17 119.9(7) . . ?
 C19 C18 H18 120.1 . . ?
 C18 C19 H19 120.1 . . ?
 C20 C19 C18 119.8(7) . . ?
 C20 C19 H19 120.1 . . ?
 C19 C20 H20 119.2 . . ?
 C19 C20 C21 121.5(6) . . ?
 C21 C20 H20 119.2 . . ?
 C16 C21 C20 119.4(6) . . ?
 C16 C21 H21 120.3 . . ?
 C20 C21 H21 120.3 . . ?
 C23 C22 H22 120.1 . . ?
 C23 C22 C27 119.9(6) . . ?
 C27 C22 H22 120.1 . . ?
 C22 C23 H23 120.0 . . ?
 C22 C23 C24 120.0(6) . . ?
 C24 C23 H23 120.0 . . ?
 C23 C24 H24 120.3 . . ?
 C25 C24 C23 119.3(6) . . ?
 C25 C24 H24 120.3 . . ?
 C24 C25 H25 119.2 . . ?
 C24 C25 C26 121.7(6) . . ?
 C26 C25 H25 119.2 . . ?
 C25 C26 H26 120.2 . . ?
 C27 C26 C25 119.7(6) . . ?
 C27 C26 H26 120.2 . . ?
 C22 C27 N4 119.6(5) . . ?
 C26 C27 N4 121.0(6) . . ?
 C26 C27 C22 119.4(6) . . ?
 N4 C28 C29 126.6(5) . . ?
 N4 C28 C30 114.8(5) . . ?
 C30 C28 C29 118.7(5) . . ?
 C28 C29 H29A 109.5 . . ?
 C28 C29 H29B 109.5 . . ?
 C28 C29 H29C 109.5 . . ?
 H29A C29 H29B 109.5 . . ?
 H29A C29 H29C 109.5 . . ?
 H29B C29 H29C 109.5 . . ?
 N5 C30 C28 113.4(5) . . ?
 N5 C30 C31 120.7(5) . . ?
 C31 C30 C28 126.0(6) . . ?
 C30 C31 H31 121.1 . . ?
 C32 C31 C30 117.8(6) . . ?
 C32 C31 H31 121.1 . . ?
 C31 C32 H32 119.4 . . ?
 C31 C32 C33 121.2(6) . . ?
 C33 C32 H32 119.4 . . ?
 C32 C33 H33 120.9 . . ?
 C34 C33 C32 118.1(6) . . ?
 C34 C33 H33 120.9 . . ?
 N5 C34 C33 120.7(5) . . ?
 N5 C34 C35 112.7(5) . . ?
 C33 C34 C35 126.5(5) . . ?
 N6 C35 C34 113.9(5) . . ?
 N6 C35 C36 126.7(5) . . ?
 C34 C35 C36 119.4(5) . . ?
 C35 C36 H36A 109.5 . . ?
 C35 C36 H36B 109.5 . . ?
 C35 C36 H36C 109.5 . . ?
 H36A C36 H36B 109.5 . . ?
 H36A C36 H36C 109.5 . . ?
 H36B C36 H36C 109.5 . . ?
 C38 C37 N6 118.6(5) . . ?
 C42 C37 N6 120.5(5) . . ?
 C42 C37 C38 120.9(5) . . ?
 C37 C38 H38 120.8 . . ?
 C37 C38 C39 118.4(6) . . ?
 C39 C38 H38 120.8 . . ?
 C38 C39 H39 119.1 . . ?
 C40 C39 C38 121.7(6) . . ?
 C40 C39 H39 119.1 . . ?
 C39 C40 H40 120.4 . . ?
 C39 C40 C41 119.2(6) . . ?
 C41 C40 H40 120.4 . . ?
 C40 C41 H41 119.7 . . ?
 C40 C41 C42 120.6(6) . . ?
 C42 C41 H41 119.7 . . ?
 C37 C42 C41 119.2(6) . . ?
 C37 C42 H42 120.4 . . ?
 C41 C42 H42 120.4 . . ?

loop_
  _geom_torsion_atom_site_label_1
  _geom_torsion_atom_site_label_2
  _geom_torsion_atom_site_label_3
  _geom_torsion_atom_site_label_4
  _geom_torsion
  _geom_torsion_site_symmetry_1
  _geom_torsion_site_symmetry_2
  _geom_torsion_site_symmetry_3
  _geom_torsion_site_symmetry_4
  _geom_torsion_publ_flag
 Cu1 N1 C6 C1 75.0(6) . . . . ?
 Cu1 N1 C6 C5 -103.1(6) . . . . ?
 Cu1 N1 C7 C8 173.8(5) . . . . ?
 Cu1 N1 C7 C9 -4.5(6) . . . . ?
 Cu1 N2 C9 C7 -3.2(6) . . . . ?
 Cu1 N2 C9 C10 175.6(4) . . . . ?
 Cu1 N2 C13 C12 -176.5(4) . . . . ?
 Cu1 N2 C13 C14 2.6(6) . . . . ?
 Cu1 N3 C14 C13 2.0(6) . . . . ?
 Cu1 N3 C14 C15 -173.9(4) . . . . ?
 Cu1 N3 C16 C17 -90.2(6) . . . . ?
 Cu1 N3 C16 C21 88.3(6) . . . . ?
 Cu2 N4 C27 C22 -110.6(5) . . . . ?
 Cu2 N4 C27 C26 67.1(7) . . . . ?
 Cu2 N4 C28 C29 -176.2(5) . . . . ?
 Cu2 N4 C28 C30 1.7(6) . . . . ?
 Cu2 N5 C30 C28 6.1(6) . . . . ?
 Cu2 N5 C30 C31 -173.1(4) . . . . ?
 Cu2 N5 C34 C33 172.9(4) . . . . ?
 Cu2 N5 C34 C35 -9.7(6) . . . . ?
 Cu2 N6 C35 C34 2.7(6) . . . . ?
 Cu2 N6 C35 C36 -178.9(4) . . . . ?
 Cu2 N6 C37 C38 -93.7(6) . . . . ?
 Cu2 N6 C37 C42 83.5(6) . . . . ?
 N1 C7 C9 N2 5.1(7) . . . . ?
 N1 C7 C9 C10 -173.6(6) . . . . ?
 N2 C9 C10 C11 1.4(9) . . . . ?
 N2 C13 C14 N3 -2.9(7) . . . . ?
 N2 C13 C14 C15 173.3(5) . . . . ?
 N3 C16 C17 C18 179.8(5) . . . . ?
 N3 C16 C21 C20 179.2(5) . . . . ?
 N4 C28 C30 N5 -4.9(7) . . . . ?
 N4 C28 C30 C31 174.2(5) . . . . ?
 N5 C30 C31 C32 1.0(9) . . . . ?
 N5 C34 C35 N6 4.1(7) . . . . ?
 N5 C34 C35 C36 -174.5(5) . . . . ?
 N6 C37 C38 C39 178.7(5) . . . . ?
 N6 C37 C42 C41 -179.8(5) . . . . ?
 C1 C2 C3 C4 -0.3(11) . . . . ?
 C2 C1 C6 N1 179.0(5) . . . . ?
 C2 C1 C6 C5 -2.9(9) . . . . ?
 C2 C3 C4 C5 0.5(11) . . . . ?
 C3 C4 C5 C6 -2.0(11) . . . . ?
 C4 C5 C6 N1 -178.8(6) . . . . ?
 C4 C5 C6 C1 3.2(9) . . . . ?
 C6 N1 C7 C8 1.3(9) . . . . ?
 C6 N1 C7 C9 -177.1(5) . . . . ?
 C6 C1 C2 C3 1.6(10) . . . . ?
 C7 N1 C6 C1 -113.4(6) . . . . ?
 C7 N1 C6 C5 68.5(7) . . . . ?
 C7 C9 C10 C11 -180.0(6) . . . . ?
 C8 C7 C9 N2 -173.4(5) . . . . ?
 C8 C7 C9 C10 7.9(9) . . . . ?
 C9 N2 C13 C12 -0.4(8) . . . . ?
 C9 N2 C13 C14 178.7(5) . . . . ?
 C9 C10 C11 C12 -1.5(9) . . . . ?
 C10 C11 C12 C13 0.6(9) . . . . ?
 C11 C12 C13 N2 0.4(9) . . . . ?
 C11 C12 C13 C14 -178.6(5) . . . . ?
 C12 C13 C14 N3 176.1(5) . . . . ?
 C12 C13 C14 C15 -7.7(8) . . . . ?
 C13 N2 C9 C7 -179.3(5) . . . . ?
 C13 N2 C9 C10 -0.5(8) . . . . ?
 C14 N3 C16 C17 93.3(7) . . . . ?
 C14 N3 C16 C21 -88.1(7) . . . . ?
 C16 N3 C14 C13 178.7(4) . . . . ?
 C16 N3 C14 C15 2.8(8) . . . . ?
 C16 C17 C18 C19 0.0(10) . . . . ?
 C17 C16 C21 C20 -2.3(9) . . . . ?
 C17 C18 C19 C20 -0.2(10) . . . . ?
 C18 C19 C20 C21 -0.9(11) . . . . ?
 C19 C20 C21 C16 2.1(10) . . . . ?
 C21 C16 C17 C18 1.3(9) . . . . ?
 C22 C23 C24 C25 -1.1(10) . . . . ?
 C23 C22 C27 N4 178.9(5) . . . . ?
 C23 C22 C27 C26 1.1(9) . . . . ?
 C23 C24 C25 C26 0.9(10) . . . . ?
 C24 C25 C26 C27 0.3(10) . . . . ?
 C25 C26 C27 N4 -179.1(5) . . . . ?
 C25 C26 C27 C22 -1.4(9) . . . . ?
 C27 N4 C28 C29 10.3(9) . . . . ?
 C27 N4 C28 C30 -171.8(5) . . . . ?
 C27 C22 C23 C24 0.1(9) . . . . ?
 C28 N4 C27 C22 62.1(7) . . . . ?
 C28 N4 C27 C26 -120.2(6) . . . . ?
 C28 C30 C31 C32 -178.1(6) . . . . ?
 C29 C28 C30 N5 173.1(5) . . . . ?
 C29 C28 C30 C31 -7.7(9) . . . . ?
 C30 N5 C34 C33 -0.5(8) . . . . ?
 C30 N5 C34 C35 176.9(5) . . . . ?
 C30 C31 C32 C33 -2.2(9) . . . . ?
 C31 C32 C33 C34 2.1(9) . . . . ?
 C32 C33 C34 N5 -0.7(9) . . . . ?
 C32 C33 C34 C35 -177.8(5) . . . . ?
 C33 C34 C35 N6 -178.7(6) . . . . ?
 C33 C34 C35 C36 2.8(9) . . . . ?
 C34 N5 C30 C28 179.6(5) . . . . ?
 C34 N5 C30 C31 0.4(8) . . . . ?
 C35 N6 C37 C38 88.4(6) . . . . ?
 C35 N6 C37 C42 -94.5(7) . . . . ?
 C37 N6 C35 C34 -179.1(5) . . . . ?
 C37 N6 C35 C36 -0.8(9) . . . . ?
 C37 C38 C39 C40 1.0(10) . . . . ?
 C38 C37 C42 C41 -2.7(9) . . . . ?
 C38 C39 C40 C41 -2.4(10) . . . . ?
 C39 C40 C41 C42 1.2(10) . . . . ?
 C40 C41 C42 C37 1.3(9) . . . . ?
 C42 C37 C38 C39 1.6(9) . . . . ?

_shelx_res_file
;
TITL xb9805 in Pbca
    xb9805.res
    created by SHELXL-2016/6 at 19:33:14 on 14-Aug-2018
CELL 0.71073 15.6321 20.298 25.0701 90 90 90
ZERR 16 0.0083 0.0109 0.0134 0 0 0
LATT 1
SYMM 0.5-X,-Y,0.5+Z
SYMM -X,0.5+Y,0.5-Z
SYMM 0.5+X,0.5-Y,-Z
SFAC C H N Cu Cl
UNIT 336 304 48 16 32

L.S. 20
PLAN  5
SIZE 0.348 0.284 0.211
TEMP 23
BOND $h
HTAB
CONF
fmap 2
acta
OMIT -3 50.2
OMIT 0 0 2
REM <olex2.extras>
REM <HklSrc "%.\\xb9805.hkl">
REM </olex2.extras>

WGHT    0.041100
FVAR       0.04028
CU1   4    0.391221    0.747477    0.542079    11.00000    0.02910    0.04513 =
         0.03636   -0.00230   -0.00295   -0.00243
CU2   4    0.316171    0.034191    0.710906    11.00000    0.02873    0.04994 =
         0.03758    0.00257    0.00268   -0.00347
CL1   5    0.509330    0.685524    0.543159    11.00000    0.04110    0.04835 =
         0.05600   -0.00592   -0.00710    0.00836
CL2   5    0.424858    0.853337    0.506443    11.00000    0.05368    0.04431 =
         0.05519    0.00917    0.00771   -0.00012
CL3   5    0.257566    0.142676    0.715836    11.00000    0.06193    0.04123 =
         0.07784    0.00605    0.01297   -0.00001
CL4   5    0.209943   -0.035148    0.725806    11.00000    0.05000    0.04579 =
         0.05474    0.00300    0.00963   -0.01370
N1    3    0.332129    0.713005    0.471208    11.00000    0.03071    0.04627 =
         0.03931   -0.00130   -0.00762   -0.00118
N2    3    0.270785    0.745002    0.562228    11.00000    0.03201    0.03837 =
         0.03778    0.00441   -0.00654    0.00228
N3    3    0.394851    0.777157    0.621373    11.00000    0.03105    0.03707 =
         0.03755   -0.00263   -0.00400   -0.00298
N4    3    0.372900    0.040075    0.786980    11.00000    0.03593    0.04709 =
         0.03659    0.00262    0.00050    0.00045
N5    3    0.435074    0.049410    0.693154    11.00000    0.02308    0.04481 =
         0.04613    0.00430    0.00346   -0.00344
N6    3    0.316571    0.024408    0.628062    11.00000    0.03199    0.04648 =
         0.03699   -0.00121   -0.00030   -0.00504
C1    1    0.426021    0.648124    0.414998    11.00000    0.06001    0.05632 =
         0.04096   -0.00220   -0.00353    0.00395
AFIX  43
H1    2    0.434584    0.618838    0.443022    11.00000   -1.20000
AFIX   0
C2    1    0.464752    0.638022    0.366747    11.00000    0.07285    0.06843 =
         0.06187   -0.02417    0.00045    0.00359
AFIX  43
H2    2    0.498606    0.600743    0.362333    11.00000   -1.20000
AFIX   0
C3    1    0.455875    0.679977    0.325194    11.00000    0.07269    0.09487 =
         0.03295   -0.01365    0.00972    0.00085
AFIX  43
H3    2    0.483188    0.671990    0.292879    11.00000   -1.20000
AFIX   0
C4    1    0.405843    0.734213    0.332004    11.00000    0.09322    0.08601 =
         0.03788    0.00213   -0.00714    0.00759
AFIX  43
H4    2    0.398505    0.763519    0.303858    11.00000   -1.20000
AFIX   0
C5    1    0.366386    0.746159    0.379452    11.00000    0.06564    0.05586 =
         0.04229   -0.00578   -0.00522    0.00683
AFIX  43
H5    2    0.333869    0.784165    0.383707    11.00000   -1.20000
AFIX   0
C6    1    0.374231    0.702296    0.421355    11.00000    0.03931    0.04825 =
         0.03711   -0.01560   -0.00389   -0.00411
C7    1    0.251218    0.709313    0.474155    11.00000    0.04711    0.02799 =
         0.04942   -0.00561   -0.01261   -0.00443
C8    1    0.191208    0.692897    0.429216    11.00000    0.05399    0.07331 =
         0.06854   -0.01983   -0.02844    0.00232
AFIX 137
H8A   2    0.223135    0.674984    0.399896    11.00000   -1.50000
H8B   2    0.162154    0.732137    0.417871    11.00000   -1.50000
H8C   2    0.150016    0.661086    0.441187    11.00000   -1.50000
AFIX   0
C9    1    0.213010    0.724357    0.526642    11.00000    0.03353    0.03932 =
         0.04593    0.00239   -0.00899    0.00203
C10   1    0.128694    0.718032    0.541118    11.00000    0.03196    0.05003 =
         0.07597    0.00153   -0.00800   -0.00241
AFIX  43
H10   2    0.088220    0.702807    0.516885    11.00000   -1.20000
AFIX   0
C11   1    0.105252    0.734882    0.592753    11.00000    0.03078    0.06355 =
         0.07686    0.00935    0.00924   -0.00058
AFIX  43
H11   2    0.048278    0.731942    0.603164    11.00000   -1.20000
AFIX   0
C12   1    0.164977    0.755538    0.627910    11.00000    0.03396    0.06636 =
         0.04684    0.00709    0.00705    0.00640
AFIX  43
H12   2    0.149367    0.766429    0.662603    11.00000   -1.20000
AFIX   0
C13   1    0.248823    0.760366    0.612160    11.00000    0.03574    0.03074 =
         0.04492    0.00695   -0.00229   -0.00127
C14   1    0.322646    0.780498    0.645033    11.00000    0.04442    0.03112 =
         0.03376    0.00289    0.00371    0.00038
C15   1    0.306883    0.806295    0.700011    11.00000    0.04253    0.04755 =
         0.04786    0.00068    0.00490   -0.00675
AFIX 137
H15A  2    0.360537    0.816616    0.716661    11.00000   -1.50000
H15B  2    0.277594    0.773488    0.720681    11.00000   -1.50000
H15C  2    0.272394    0.845348    0.697997    11.00000   -1.50000
AFIX   0
C16   1    0.470655    0.796905    0.649315    11.00000    0.04037    0.04075 =
         0.03515   -0.00341   -0.00043   -0.00521
C17   1    0.517478    0.750555    0.675926    11.00000    0.06452    0.04037 =
         0.06205   -0.01537   -0.01981   -0.00341
AFIX  43
H17   2    0.500200    0.706712    0.675976    11.00000   -1.20000
AFIX   0
C18   1    0.591636    0.769577    0.703105    11.00000    0.07328    0.07325 =
         0.05047   -0.01325   -0.03088    0.01557
AFIX  43
H18   2    0.623918    0.738371    0.721341    11.00000   -1.20000
AFIX   0
C19   1    0.616238    0.833335    0.702803    11.00000    0.05193    0.07299 =
         0.05153   -0.02078   -0.00649   -0.00122
AFIX  43
H19   2    0.665402    0.846201    0.720909    11.00000   -1.20000
AFIX   0
C20   1    0.569512    0.878051    0.676294    11.00000    0.06422    0.05596 =
         0.06414   -0.00598   -0.00250   -0.02166
AFIX  43
H20   2    0.586446    0.921971    0.676675    11.00000   -1.20000
AFIX   0
C21   1    0.497007    0.860408    0.648516    11.00000    0.04693    0.04804 =
         0.06011    0.00408   -0.01364   -0.00360
AFIX  43
H21   2    0.466458    0.891839    0.629395    11.00000   -1.20000
AFIX   0

C22   1    0.326271    0.096571    0.867712    11.00000    0.04681    0.04956 =
         0.05532    0.00677   -0.00720   -0.01632
AFIX  43
H22   2    0.354097    0.134458    0.856132    11.00000   -1.20000
AFIX   0
C23   1    0.282741    0.096753    0.915251    11.00000    0.05227    0.07653 =
         0.04356   -0.00997   -0.00341   -0.00506
AFIX  43
H23   2    0.280984    0.134813    0.935875    11.00000   -1.20000
AFIX   0
C24   1    0.241762    0.040755    0.932393    11.00000    0.06135    0.08334 =
         0.03786    0.01065    0.00503   -0.00769
AFIX  43
H24   2    0.213033    0.040421    0.964876    11.00000   -1.20000
AFIX   0
C25   1    0.243612   -0.013481    0.901774    11.00000    0.08075    0.05088 =
         0.05239    0.01074    0.00420   -0.02253
AFIX  43
H25   2    0.215126   -0.051137    0.913224    11.00000   -1.20000
AFIX   0
C26   1    0.286644   -0.014789    0.853806    11.00000    0.07128    0.05284 =
         0.03851    0.00074    0.00279   -0.00001
AFIX  43
H26   2    0.286785   -0.052865    0.833172    11.00000   -1.20000
AFIX   0
C27   1    0.328708    0.039629    0.836875    11.00000    0.02688    0.05074 =
         0.04445    0.00669   -0.00412   -0.00377
C28   1    0.453774    0.051397    0.786529    11.00000    0.03087    0.05113 =
         0.04518   -0.00061   -0.00731    0.00392
C29   1    0.511444    0.054214    0.833739    11.00000    0.04410    0.06985 =
         0.06310    0.00331   -0.01325   -0.00538
AFIX 137
H29A  2    0.481261    0.038994    0.864727    11.00000   -1.50000
H29B  2    0.529871    0.098804    0.839300    11.00000   -1.50000
H29C  2    0.560386    0.026660    0.827629    11.00000   -1.50000
AFIX   0
C30   1    0.491211    0.060025    0.732840    11.00000    0.03633    0.03705 =
         0.04831   -0.00244    0.00223    0.00316
C31   1    0.574832    0.078056    0.721774    11.00000    0.02904    0.06012 =
         0.06791    0.00273   -0.00465   -0.00151
AFIX  43
H31   2    0.614201    0.084840    0.749038    11.00000   -1.20000
AFIX   0
C32   1    0.597446    0.085507    0.669791    11.00000    0.02813    0.07072 =
         0.06994    0.00990    0.00368   -0.01333
AFIX  43
H32   2    0.652665    0.099068    0.661421    11.00000   -1.20000
AFIX   0
C33   1    0.539626    0.073245    0.628942    11.00000    0.04053    0.06067 =
         0.04701    0.00541    0.00731   -0.00223
AFIX  43
H33   2    0.555904    0.077022    0.593393    11.00000   -1.20000
AFIX   0
C34   1    0.457718    0.055383    0.642497    11.00000    0.02754    0.03810 =
         0.04867    0.00661    0.00728   -0.00167
C35   1    0.387260    0.037968    0.605005    11.00000    0.03176    0.03630 =
         0.04480   -0.00162    0.00202   -0.00381
C36   1    0.404630    0.036159    0.546471    11.00000    0.05809    0.07047 =
         0.04023    0.00249    0.00814   -0.00671
AFIX 137
H36A  2    0.430063   -0.005360    0.537261    11.00000   -1.50000
H36B  2    0.443080    0.071220    0.537212    11.00000   -1.50000
H36C  2    0.351918    0.041455    0.527297    11.00000   -1.50000
AFIX   0
C37   1    0.244272    0.005987    0.596090    11.00000    0.03006    0.04538 =
         0.02698    0.00437   -0.00025   -0.01014
C38   1    0.233410   -0.058956    0.583423    11.00000    0.05298    0.04900 =
         0.04654    0.00848   -0.01393    0.00042
AFIX  43
H38   2    0.272609   -0.090506    0.594656    11.00000   -1.20000
AFIX   0
C39   1    0.163398   -0.076467    0.553785    11.00000    0.06785    0.05077 =
         0.04907   -0.00010   -0.00591   -0.01196
AFIX  43
H39   2    0.154866   -0.120616    0.545413    11.00000   -1.20000
AFIX   0
C40   1    0.106402   -0.031252    0.536393    11.00000    0.04646    0.08787 =
         0.04505   -0.00310   -0.00933   -0.01438
AFIX  43
H40   2    0.060440   -0.043914    0.515188    11.00000   -1.20000
AFIX   0
C41   1    0.117062    0.032897    0.550260    11.00000    0.03772    0.08346 =
         0.04834   -0.00684   -0.01186    0.01242
AFIX  43
H41   2    0.077503    0.064179    0.539026    11.00000   -1.20000
AFIX   0
C42   1    0.185851    0.052022    0.580774    11.00000    0.05268    0.04098 =
         0.05148    0.00154   -0.00217    0.01195
AFIX  43
H42   2    0.192379    0.095840    0.590819    11.00000   -1.20000
AFIX   0
HKLF 4


REM  xb9805 in Pbca
REM R1 =  0.0571 for    3767 Fo > 4sig(Fo)  and  0.1291 for all    7082 data
REM    491 parameters refined using      0 restraints

END

WGHT      0.0411      0.0000

REM Instructions for potential hydrogen bonds
EQIV $1 x-1/2, -y+3/2, -z+1
HTAB C10 Cl1_$1
HTAB C10 Cl2_$1
EQIV $2 -x+1/2, y+1/2, z
HTAB C15 Cl3_$2
EQIV $3 x, y+1, z
HTAB C15 Cl4_$3
HTAB C26 Cl4
EQIV $4 x+1/2, y, -z+3/2
HTAB C29 Cl4_$4
HTAB C31 Cl3_$4
HTAB C31 Cl4_$4
EQIV $5 -x+1, -y+1, -z+1
HTAB C33 Cl2_$5
EQIV $6 x, y-1, z
HTAB C36 Cl2_$6
HTAB C36 Cl2_$5

REM Highest difference peak  0.324,  deepest hole -0.438,  1-sigma level  0.085
Q1    1   0.3964  0.7538  0.5945  11.00000  0.05    0.32
Q2    1   0.3591  0.6624  0.5173  11.00000  0.05    0.31
Q3    1   0.3222  0.8133  0.4072  11.00000  0.05    0.31
Q4    1   0.3527 -0.0012  0.7968  11.00000  0.05    0.30
Q5    1   0.5816  0.7248  0.7210  11.00000  0.05    0.30
;
_shelx_res_checksum               76027
_shelx_hkl_file
;
   0   1   0    0.08    0.07
   0   2   0    3.97    0.50
   0  -3   0   -0.09    0.13
   0   3   0    0.10    0.21
   0   4   0 1000.00   64.07
   0   5   0   -0.47    0.29
   0  -5   0   -0.53    0.22
   0  -6   0   44.21    3.25
   0   7   0   -0.03    0.25
   0  -7   0   -0.11    0.27
   0   7   0    0.16    0.35
   0   8   0    3.90    0.56
   0  -8   0    2.04    0.60
   0   8   0    4.14    0.76
   0   9   0   -0.12    0.35
   0   9   0   -0.30    0.29
   0  -9   0   -0.26    0.43
   0  10   0  430.02   27.42
   0  10   0  421.90   27.88
   0  11   0    0.56    0.39
   0 -11   0    0.38    0.56
   0  11   0    0.08    0.51
   0  12   0   30.43    2.28
   0 -12   0   25.98    2.86
   0  12   0   29.89    2.97
   0  13   0   -0.30    0.52
   0 -13   0   -0.37    0.51
   0  13   0   -0.59    0.38
   0  14   0   46.93    3.99
   0 -14   0   47.46    3.96
   0  15   0    0.55    0.76
   0 -15   0    0.29    0.72
   0  16   0    1.95    0.96
   0 -16   0    2.07    0.99
   0 -17   0    0.36    0.90
   0  17   0   -0.26    0.60
   0 -18   0   65.94    5.28
   0  18   0   56.92    5.17
   0  19   0    1.37    1.01
   0  20   0   10.48    2.10
   0  21   0   -0.22    0.89
   0  22   0   -0.78    0.92
   0  23   0    0.47    1.07
   0  24   0   -0.54    0.91
   0  25   0    0.81    1.41
   1   0   0    0.04    0.06
   1   1   0   -0.02    0.12
   1   2   0    0.09    0.21
   1  -2   0   -0.08    0.11
   1  -3   0    0.20    0.15
   1   3   0    0.12    0.25
   1   3   0    0.22    0.18
  -1   3   0   -0.22    0.19
   1   4   0    0.37    0.35
   1   4   0   -0.26    0.21
   1  -4   0   -0.13    0.19
  -1   4   0    0.10    0.29
   1   5   0   -0.28    0.34
   1  -5   0   -0.21    0.23
   1   5   0    0.08    0.26
  -1   5   0   -0.15    0.26
  -1   5   0    0.46    0.29
   1   6   0   -0.01    0.29
   1   6   0   -0.58    0.32
   1  -6   0   -0.14    0.30
  -1   6   0   -0.10    0.28
  -1   6   0   -0.02    0.33
  -1  -6   0   -0.59    0.36
   1   7   0    0.14    0.31
   1  -7   0    0.15    0.34
  -1  -7   0    0.39    0.44
  -1   7   0    0.17    0.38
  -1   7   0    0.11    0.33
   1  -8   0    0.08    0.40
   1   8   0    0.09    0.36
  -1   8   0   -0.01    0.40
  -1   8   0    0.02    0.34
  -1  -8   0   -0.08    0.43
   1   9   0   -0.52    0.28
   1   9   0    0.08    0.36
   1  -9   0   -0.21    0.38
  -1  -9   0   -0.22    0.42
  -1   9   0    0.22    0.35
  -1   9   0    0.56    0.51
   1  10   0    0.31    0.36
   1 -10   0   -0.16    0.43
   1  10   0    0.40    0.46
  -1  10   0   -0.48    0.46
  -1  10   0    0.38    0.44
  -1 -10   0   -0.49    0.51
   1  11   0   -0.06    0.34
   1 -11   0    0.37    0.52
   1  11   0    0.50    0.54
  -1  11   0   -0.34    0.44
  -1 -11   0    0.07    0.63
  -1  11   0    0.02    0.41
   1 -12   0    0.26    0.61
   1  12   0   -0.48    0.41
   1  12   0    0.12    0.41
  -1  12   0   -0.35    0.39
  -1 -12   0   -0.58    0.58
  -1  12   0   -0.66    0.42
   1 -13   0    0.98    0.65
   1  13   0    0.16    0.56
  -1  13   0   -0.36    0.43
  -1 -13   0    1.03    0.73
  -1  13   0    0.24    0.62
   1 -14   0    0.21    0.61
   1  14   0   -0.02    0.62
  -1  14   0    0.12    0.60
  -1  14   0   -0.36    0.43
  -1 -14   0    0.14    0.66
   1 -15   0    0.38    0.67
   1  15   0    0.48    0.76
  -1 -15   0    0.28    0.77
  -1  15   0   -0.06    0.70
   1 -16   0    1.38    0.88
   1  16   0    0.22    0.73
  -1 -16   0   -0.14    0.62
  -1  16   0    0.01    0.61
   1 -17   0    0.07    0.85
   1  17   0   -0.47    0.62
  -1 -17   0    0.91    0.71
  -1  17   0    0.23    0.69
   1  18   0   -0.11    0.65
  -1 -18   0    0.00    0.67
  -1  18   0    0.47    0.81
   1  19   0    0.74    0.97
  -1  19   0   -0.96    0.65
  -1 -19   0    0.11    0.82
   1  20   0   -0.06    0.93
  -1  20   0    0.91    0.96
   1  21   0   -0.72    0.74
  -1  21   0    0.43    0.95
   1  22   0    0.67    1.12
  -1  22   0   -0.44    0.88
   1  23   0   -0.02    1.10
  -1  23   0   -0.08    0.96
   1  24   0    1.37    1.34
  -1  24   0   -0.15    1.06
   1  25   0    0.79    1.36
  -1  25   0   -0.71    1.24
   2   0   0   67.88    4.57
   2   1   0   87.06    6.32
   2  -1   0   99.25    6.21
   2   2   0  149.97    9.94
   2  -2   0  147.00    9.69
   2   3   0  385.69   25.44
   2   3   0  395.54   25.98
   2  -3   0  404.12   25.67
  -2   3   0  390.03   25.42
   2  -4   0  206.95   13.52
   2   4   0  212.86   13.85
   2   4   0  195.81   13.49
  -2   4   0  210.32   13.49
   2   5   0   74.02    5.13
   2   5   0   70.36    4.92
   2  -5   0   73.31    4.80
  -2   5   0   66.55    4.90
   2   6   0    8.08    1.19
   2   6   0    8.53    1.10
   2  -6   0    9.83    0.94
  -2   6   0    8.94    1.11
   2   7   0  312.76   20.74
   2  -7   0  323.36   20.90
   2   7   0  310.56   21.23
  -2   7   0  320.94   20.75
   2  -8   0   32.11    2.62
   2   8   0   35.34    2.80
  -2   8   0   37.33    2.75
  -2   8   0   36.08    2.83
  -2  -8   0   36.01    2.99
   2   9   0    7.75    1.21
   2  -9   0    8.81    1.12
  -2  -9   0    7.37    1.33
  -2   9   0   11.92    1.43
  -2   9   0   11.27    1.28
   2 -10   0   -0.25    0.44
   2  10   0    0.18    0.49
  -2  10   0    0.23    0.51
  -2  10   0    0.02    0.46
  -2 -10   0   -0.25    0.49
   2  11   0   91.06    6.67
   2 -11   0   91.68    6.55
  -2  11   0   98.05    6.49
  -2  11   0   89.51    6.64
  -2 -11   0   90.88    6.88
   2  12   0   23.04    2.58
   2 -12   0   23.81    2.13
  -2 -12   0   21.79    2.68
  -2  12   0   23.28    2.26
  -2  12   0   23.89    2.54
   2 -13   0   -0.30    0.57
   2  13   0    1.13    0.74
  -2  13   0    0.68    0.56
  -2  13   0    0.43    0.64
  -2 -13   0    0.72    0.83
   2 -14   0    3.54    0.98
   2  14   0    3.53    1.11
  -2 -14   0    3.45    1.15
  -2  14   0    3.83    0.89
  -2  14   0    1.91    0.90
   2  15   0    0.57    0.82
   2 -15   0    1.07    0.85
  -2 -15   0    0.80    0.90
  -2  15   0   -0.16    0.75
  -2  15   0    0.45    0.63
   2  16   0   44.18    4.31
  -2 -16   0   39.17    4.15
  -2  16   0   40.17    4.11
   2  17   0   24.97    3.16
  -2 -17   0   27.46    3.29
  -2  17   0   26.75    3.17
   2  18   0    3.59    1.18
  -2  18   0    2.08    1.00
  -2 -18   0    2.05    1.16
   2  19   0    1.73    1.05
  -2 -19   0    0.60    1.00
  -2  19   0    1.26    1.04
   2  20   0    1.39    1.03
  -2  20   0    0.37    0.93
  -2 -20   0   -0.92    0.99
   2  21   0   17.87    2.90
  -2 -21   0   18.56    2.94
  -2  21   0   16.72    2.73
   2  22   0    0.98    0.96
  -2  22   0    0.21    0.95
   2  23   0    1.33    1.33
  -2  23   0   -0.35    1.06
   2  24   0    1.32    1.37
  -2  24   0    2.06    1.38
   2  25   0    2.37    1.61
  -2  25   0    0.38    1.22
   3   0   0   -0.13    0.24
   3  -1   0    0.12    0.22
   3   1   0    0.18    0.20
  -3   1   0   -0.41    0.22
   3  -2   0   -0.09    0.15
   3   2   0    0.25    0.29
  -3   2   0   -0.08    0.28
   3  -3   0   -0.06    0.14
   3   3   0    0.01    0.33
  -3   3   0   -0.22    0.26
   3   4   0   -0.12    0.37
  -3   4   0   -0.19    0.33
   3   5   0   -0.17    0.27
   3   5   0   -0.15    0.42
   3  -5   0   -0.23    0.19
  -3   5   0   -0.40    0.32
   3   6   0   -0.05    0.39
   3  -6   0   -0.21    0.24
   3   6   0    0.49    0.36
  -3   6   0   -0.47    0.36
   3   7   0    0.39    0.38
   3   7   0    0.19    0.52
   3  -7   0    0.41    0.31
  -3   7   0   -0.06    0.35
  -3   7   0   -0.64    0.32
   3   8   0    0.62    0.58
   3   8   0    0.38    0.40
   3  -8   0    0.36    0.35
  -3   8   0    0.14    0.31
  -3  -8   0   -0.07    0.51
  -3   8   0   -0.24    0.40
   3  -9   0    0.01    0.38
   3   9   0    0.26    0.43
  -3   9   0    0.80    0.58
  -3  -9   0   -0.79    0.48
  -3   9   0    0.18    0.37
   3  10   0    0.03    0.45
   3 -10   0   -0.33    0.40
  -3  10   0    0.27    0.55
  -3  10   0    0.00    0.49
  -3 -10   0   -0.30    0.55
   3  11   0   -0.01    0.51
   3 -11   0    0.23    0.51
  -3  11   0   -0.09    0.53
  -3  11   0   -0.41    0.45
  -3 -11   0   -0.65    0.56
   3  12   0    0.07    0.52
   3 -12   0    0.65    0.56
  -3 -12   0   -0.46    0.62
  -3  12   0   -0.51    0.53
  -3  12   0    0.80    0.72
   3  13   0    0.13    0.65
   3 -13   0   -0.04    0.55
  -3  13   0    0.20    0.65
  -3 -13   0   -0.36    0.66
  -3  13   0    0.59    0.68
   3  14   0   -0.72    0.54
   3 -14   0    0.14    0.61
  -3  14   0    0.43    0.69
  -3 -14   0   -0.38    0.75
  -3  14   0    1.15    0.75
   3  15   0   -0.27    0.56
  -3 -15   0    0.91    0.94
  -3  15   0   -0.48    0.68
  -3  15   0    0.21    0.61
   3  16   0    0.86    0.81
  -3  16   0    1.37    0.87
  -3 -16   0    0.89    1.01
   3  17   0    1.11    0.93
  -3 -17   0    1.60    1.08
  -3  17   0    1.15    0.86
   3  18   0    1.71    1.01
  -3 -18   0    0.75    1.13
  -3  18   0    0.01    0.81
   3  19   0    1.44    1.02
  -3 -19   0    2.05    1.29
  -3  19   0   -0.32    0.80
   3  20   0    0.87    1.08
  -3  20   0   -0.08    0.85
  -3 -20   0    0.79    1.15
   3  21   0    0.91    1.12
  -3  21   0    0.44    0.97
  -3 -21   0   -0.58    1.11
   3  22   0    0.65    1.06
  -3  22   0   -0.14    0.96
  -3 -22   0    2.88    1.63
   3  23   0    1.17    1.17
  -3  23   0    3.18    1.58
   3  24   0    2.36    1.47
  -3  24   0   -0.55    1.06
   4   0   0    1.13    0.36
   4  -1   0  133.78    8.95
  -4   1   0  132.92    8.91
   4   2   0   90.38    6.49
   4  -2   0   91.07    6.23
  -4   2   0   97.60    6.32
   4  -3   0   94.85    6.24
   4   3   0   95.30    6.64
  -4   3   0   91.22    6.37
   4  -4   0  136.88    8.90
   4   4   0  130.20    9.38
  -4   4   0  137.86    9.08
   4   5   0   10.35    1.41
  -4   5   0    9.76    1.20
   4  -6   0  136.45    8.72
   4   6   0  128.87    9.32
  -4   6   0  128.66    8.96
   4   7   0   12.43    1.67
   4  -7   0   10.55    0.92
   4   7   0   11.69    1.50
  -4   7   0   14.64    1.54
   4   8   0   46.72    3.82
   4   8   0   47.42    3.60
   4  -8   0   46.17    3.19
  -4   8   0   45.86    3.56
  -4   8   0   41.49    3.56
   4   9   0   86.24    6.90
   4   9   0   95.26    6.68
   4  -9   0   93.65    6.28
  -4   9   0   91.25    6.58
  -4   9   0   93.44    6.63
  -4  -9   0   93.65    7.01
   4  10   0   20.58    2.14
   4 -10   0   16.94    1.48
  -4  10   0   14.11    1.83
  -4  10   0    9.68    1.62
  -4 -10   0   14.30    2.09
   4  11   0    0.50    0.52
   4 -11   0    0.00    0.47
  -4 -11   0   -0.30    0.69
  -4  11   0    0.71    0.65
  -4  11   0    3.92    0.89
   4  12   0   11.26    1.73
   4 -12   0   11.15    1.32
  -4 -12   0   11.55    1.86
  -4  12   0   10.18    1.64
   4  13   0   16.93    2.34
  -4  13   0   19.02    2.25
  -4  13   0   21.61    2.51
  -4 -13   0   20.27    2.63
   4  14   0   13.39    2.12
  -4  14   0   15.43    1.98
  -4 -14   0   14.84    2.26
  -4  14   0   14.66    2.08
   4  15   0   10.20    1.88
  -4 -15   0    9.73    1.89
  -4  15   0    7.58    1.56
  -4  15   0    9.52    1.61
   4  16   0    3.48    1.21
  -4  16   0    2.33    0.91
  -4  16   0    2.10    1.07
  -4 -16   0    3.93    1.38
   4  17   0   -0.93    0.59
  -4 -17   0    0.34    1.02
  -4  17   0    0.82    0.86
   4  18   0    1.43    1.07
  -4  18   0    2.23    1.10
  -4 -18   0    0.51    1.07
   4  19   0   23.61    3.32
  -4 -19   0   25.21    3.44
  -4  19   0   22.40    3.02
   4  20   0    0.24    0.92
  -4 -20   0   -0.51    1.07
  -4  20   0   -0.66    0.82
   4  21   0    5.00    1.80
  -4 -21   0    4.17    1.73
  -4  21   0    3.76    1.40
   4  22   0    4.71    1.67
  -4 -22   0    2.77    1.68
  -4  22   0    2.42    1.37
   4  23   0    3.49    1.61
  -4 -23   0    6.15    2.17
  -4  23   0    2.87    1.34
   4  24   0    4.09    1.85
  -4  24   0    4.38    1.68
   5   0   0   -0.13    0.32
   5  -1   0    0.11    0.28
   5   1   0    0.06    0.18
  -5   1   0    0.06    0.38
   5  -2   0    0.19    0.31
   5   2   0   -0.29    0.34
  -5   2   0   -0.15    0.36
   5   3   0   -0.39    0.34
   5  -3   0    0.91    0.32
  -5   3   0    0.02    0.37
   5  -4   0    0.68    0.26
   5   4   0    0.39    0.49
  -5   4   0   -0.11    0.39
   5   5   0   -0.26    0.38
  -5   5   0   -0.10    0.37
   5   6   0    0.15    0.49
  -5   6   0    0.10    0.44
   5   7   0   -0.65    0.46
  -5   7   0    0.36    0.49
   5  -8   0   -0.16    0.20
   5   8   0    0.10    0.56
  -5   8   0   -0.81    0.40
   5   9   0    0.41    0.51
   5   9   0    0.40    0.64
   5  -9   0    0.03    0.24
  -5   9   0    0.31    0.54
  -5   9   0   -0.05    0.56
  -5  -9   0   -0.70    0.51
   5  10   0   -0.59    0.43
   5 -10   0    0.25    0.30
  -5  10   0   -0.03    0.55
  -5 -10   0    0.73    0.76
  -5  10   0   -0.03    0.50
   5  11   0   -0.11    0.58
  -5  11   0   -0.51    0.52
  -5  11   0    0.74    0.65
  -5 -11   0    0.36    0.75
   5  12   0    0.20    0.67
  -5  12   0    0.32    0.67
  -5 -12   0    0.61    0.79
   5  13   0    0.47    0.59
  -5 -13   0    1.08    0.99
  -5  13   0   -0.31    0.51
  -5  13   0   -0.47    0.67
   5  14   0   -0.03    0.55
  -5  14   0   -0.31    0.54
  -5 -14   0   -0.24    0.83
  -5  14   0    0.25    0.77
   5  15   0    0.17    0.82
  -5 -15   0   -0.01    0.86
  -5  15   0    0.92    0.85
  -5  15   0   -0.04    0.68
   5  16   0   -0.30    0.79
  -5 -16   0    0.70    1.09
  -5  16   0    0.31    0.77
  -5  16   0    0.14    0.75
   5  17   0   -0.25    0.73
  -5 -17   0    3.85    1.46
  -5  17   0   -0.19    0.75
  -5  17   0    0.99    0.84
   5  18   0   -0.35    0.83
  -5  18   0    0.54    0.87
  -5 -18   0   -0.04    0.96
   5  19   0   -0.03    1.00
  -5 -19   0   -0.47    1.13
  -5  19   0    1.09    1.03
   5  20   0   -0.28    0.98
  -5 -20   0   -0.54    1.18
  -5  20   0    0.59    1.05
   5  21   0   -0.07    0.99
  -5  21   0   -0.90    0.78
  -5 -21   0    1.80    1.44
   5  22   0    2.28    1.36
  -5  22   0    0.93    1.12
  -5 -22   0   -1.29    1.10
   5  23   0   -0.17    1.16
  -5 -23   0   -1.85    1.21
  -5  23   0    0.11    0.96
   5  24   0    0.57    1.30
  -5  24   0    1.48    1.25
  -5 -24   0    0.27    1.72
   6   0   0   31.39    2.52
  -6   0   0   30.81    2.53
   6  -1   0   39.34    3.05
  -6   1   0   41.32    3.15
   6   2   0   35.02    2.83
   6  -2   0   32.76    2.58
  -6   2   0   34.71    2.75
   6  -3   0    1.14    0.45
   6   3   0    1.27    0.58
  -6   3   0    3.05    0.74
   6  -4   0    1.93    0.40
   6   4   0    0.59    0.57
  -6   4   0    1.40    0.59
   6  -5   0  171.19   10.98
   6   5   0  160.87   11.65
  -6   5   0  164.44   11.24
   6   6   0   14.47    1.93
  -6   6   0   16.23    1.79
   6   7   0    0.86    0.70
  -6   7   0    0.23    0.52
   6   8   0  121.22    8.88
  -6   8   0  119.81    8.41
   6   9   0   50.76    4.42
  -6  -9   0   53.42    4.49
  -6   9   0   55.21    4.27
  -6   9   0   47.69    4.00
  -6 -10   0   43.08    4.08
  -6  10   0   45.18    3.85
  -6  10   0   47.33    3.77
  -6 -11   0   -0.06    0.72
  -6  11   0    1.12    0.75
  -6  11   0   -0.18    0.59
  -6  12   0   35.29    3.38
  -6  12   0   25.73    2.94
  -6 -12   0   28.87    3.46
   6  13   0   12.96    2.08
  -6  13   0   11.73    1.87
  -6 -13   0   14.43    2.35
  -6  13   0   15.39    2.13
   6  14   0   23.98    2.94
  -6  14   0   20.69    2.55
  -6  14   0   16.04    2.41
  -6 -14   0   21.50    3.03
   6  15   0   18.77    2.62
  -6  15   0    9.03    1.76
  -6 -15   0   17.95    2.71
  -6  15   0   15.45    2.17
   6  16   0    2.83    1.18
  -6  16   0   -0.61    0.64
  -6  16   0    0.56    0.84
  -6 -16   0    1.39    1.16
   6  17   0    2.61    1.31
  -6  17   0   -0.49    0.84
  -6  17   0    0.84    0.90
  -6 -17   0    0.14    1.04
   6  18   0    0.27    1.04
  -6  18   0    0.39    0.87
  -6 -18   0   -0.77    1.08
   6  19   0   11.02    2.32
  -6  19   0    8.57    1.88
  -6 -19   0    8.01    2.19
   6  20   0    8.72    2.20
  -6 -20   0    8.68    2.39
  -6  20   0   12.29    2.18
   6  21   0   -0.27    1.28
  -6 -21   0   -1.05    1.13
  -6  21   0   -0.35    0.92
   6  22   0   -0.83    1.25
  -6  22   0    0.63    1.09
  -6 -22   0   -0.78    1.30
   6  23   0   -0.66    1.50
  -6 -23   0    3.59    1.88
  -6  23   0    3.55    1.51
   7   0   0   -0.13    0.40
  -7   0   0   -0.21    0.45
   7  -1   0    0.10    0.42
   7   1   0   -0.56    0.33
  -7   1   0    0.15    0.46
   7  -2   0   -0.50    0.35
   7   2   0    0.18    0.48
  -7   2   0    0.18    0.49
   7   3   0   -0.64    0.43
   7  -3   0   -0.12    0.34
  -7   3   0   -0.31    0.44
   7   4   0   -0.10    0.48
   7  -4   0    0.07    0.30
  -7   4   0    0.00    0.46
   7   5   0   -0.02    0.51
   7  -5   0   -0.02    0.28
  -7   5   0   -0.19    0.48
   7   6   0    0.50    0.62
  -7   6   0    0.28    0.50
   7   7   0   -0.50    0.57
  -7   7   0   -0.24    0.52
   7   8   0   -0.08    0.66
  -7   8   0   -0.27    0.53
   7   9   0   -0.50    0.57
  -7  -9   0    0.74    0.68
  -7   9   0    0.12    0.62
  -7 -10   0    0.57    0.84
  -7  10   0   -0.34    0.67
  -7  10   0   -0.04    0.61
  -7 -11   0   -0.42    0.79
  -7  11   0   -0.37    0.73
  -7  11   0   -0.50    0.67
  -7 -12   0   -0.39    0.76
  -7  12   0   -0.57    0.70
  -7  12   0   -0.05    0.68
  -7  13   0   -0.56    0.68
  -7 -13   0   -0.38    0.92
  -7  13   0    0.19    0.84
  -7 -14   0    0.03    0.85
  -7  14   0   -0.59    0.77
  -7  14   0    0.34    0.81
  -7 -15   0    0.17    1.07
  -7  15   0   -0.28    0.76
  -7  15   0   -0.58    0.82
  -7  16   0   -0.55    0.87
  -7  16   0    1.13    0.89
  -7 -16   0   -1.00    1.05
  -7  17   0    0.36    0.90
  -7 -17   0    0.66    1.13
  -7  17   0    0.29    0.78
  -7 -18   0   -0.63    1.09
  -7  18   0    0.15    0.83
  -7  18   0    0.68    0.90
  -7 -19   0    1.00    1.26
  -7  19   0   -0.43    0.83
  -7 -20   0    0.05    1.33
  -7  20   0    1.18    1.00
  -7  21   0    0.64    0.98
  -7 -21   0   -0.48    1.21
  -7 -22   0   -1.42    1.16
  -7  22   0   -0.55    1.01
  -7  23   0   -0.44    1.10
  -7 -23   0    0.16    1.51
   8   0   0    4.64    0.93
  -8   0   0    4.89    1.02
   8   1   0   25.99    2.63
   8  -1   0   24.34    2.23
  -8   1   0   27.65    2.44
   8  -2   0  195.10   13.17
  -8   2   0  194.47   13.20
   8  -3   0   17.48    1.56
   8   3   0   16.51    2.09
  -8   3   0   15.32    1.94
   8   4   0   15.09    2.10
   8  -4   0   18.19    1.51
  -8   4   0   15.76    1.96
   8  -5   0   22.03    1.79
   8   5   0   27.25    2.87
  -8   5   0   24.39    2.48
   8   6   0   13.18    2.08
  -8   6   0   17.08    1.99
   8   7   0   22.07    2.79
  -8   7   0   21.87    2.40
   8   8   0   23.46    2.97
  -8   8   0   23.60    2.58
   8   9   0   10.57    1.99
  -8   9   0   10.19    1.60
  -8  -9   0   10.56    1.93
  -8 -10   0    3.00    1.19
  -8  10   0    2.17    0.89
  -8  10   0    1.88    0.94
  -8  11   0   22.08    2.69
  -8  11   0   26.12    3.02
  -8 -11   0   25.80    3.27
  -8  12   0   33.62    3.57
  -8  12   0   36.34    3.81
  -8 -12   0   36.23    4.11
  -8  13   0   20.46    2.69
  -8 -13   0   19.85    2.99
  -8  13   0   17.09    2.41
  -8 -14   0    1.39    1.05
  -8  14   0    0.98    0.90
  -8  14   0    1.42    1.07
  -8  15   0    5.65    1.50
  -8 -15   0    6.41    1.92
  -8  15   0    5.42    1.46
  -8 -16   0   35.85    4.40
  -8  16   0   35.59    3.96
  -8  16   0   32.96    3.72
  -8  17   0   10.36    2.07
  -8  17   0   11.90    2.07
  -8 -17   0    9.87    2.45
  -8  18   0    3.32    1.29
  -8 -18   0   -0.40    1.32
  -8  18   0    0.37    1.06
  -8 -19   0    3.80    1.75
  -8  19   0    3.69    1.30
  -8 -20   0    3.46    1.77
  -8  20   0    5.64    1.57
  -8 -21   0    4.40    1.94
  -8  21   0    3.62    1.46
  -8  22   0    0.86    1.24
  -8 -22   0   -0.62    1.37
   9   0   0    0.53    0.60
  -9   0   0    0.40    0.57
   9  -1   0   -0.18    0.48
   9   1   0    0.42    0.60
  -9   1   0    0.69    0.66
  -9  -1   0   -0.40    0.52
   9   2   0    0.05    0.38
   9  -2   0   -0.15    0.39
  -9   2   0   -0.76    0.49
   9  -3   0   -0.34    0.40
   9   3   0   -0.05    0.58
  -9   3   0    0.01    0.58
   9   4   0   -0.09    0.57
   9  -4   0    0.01    0.38
  -9   4   0    0.65    0.65
   9   5   0    0.97    0.77
  -9   5   0   -0.22    0.60
   9   6   0   -0.02    0.65
  -9   6   0   -0.11    0.61
   9   7   0    0.47    0.84
  -9   7   0    0.26    0.67
   9   8   0   -0.66    0.65
  -9  -8   0    1.00    0.88
  -9   8   0   -0.41    0.62
  -9   9   0   -0.50    0.62
  -9  -9   0    1.84    1.03
  -9  10   0   -0.14    0.72
  -9 -10   0   -0.59    0.69
  -9  10   0   -0.91    0.50
  -9 -11   0    0.32    0.94
  -9  11   0   -0.20    0.72
  -9  11   0   -0.62    0.71
  -9  12   0    0.03    0.81
  -9 -12   0    0.74    1.00
  -9  12   0    0.84    0.97
  -9  13   0    0.39    0.90
  -9 -13   0   -0.09    0.98
  -9  13   0   -0.56    0.72
  -9 -14   0    0.82    1.17
  -9  14   0   -1.09    0.75
  -9  14   0   -0.90    0.78
  -9  15   0    0.14    0.88
  -9  15   0    0.25    0.86
  -9 -15   0    1.68    1.25
  -9 -16   0   -0.32    1.19
  -9  16   0   -0.58    0.91
  -9  16   0   -0.53    0.85
  -9  17   0   -0.68    0.95
  -9 -17   0   -0.12    1.21
  -9  17   0   -1.08    0.79
  -9  18   0    0.15    0.92
  -9  18   0    0.70    1.08
  -9 -18   0    2.20    1.65
  -9  19   0    1.89    1.19
  -9  19   0    0.18    1.12
  -9 -19   0    0.11    1.29
  -9  20   0    0.51    0.99
  -9 -20   0    0.99    1.51
  -9  21   0    1.98    1.20
  -9 -21   0   -0.02    1.53
  -9  22   0   -0.53    1.04
  -9 -22   0   -0.52    1.53
  10   0   0   88.76    6.45
 -10   0   0   84.16    6.46
  10  -1   0   -0.16    0.49
  10   1   0    0.72    0.73
 -10  -1   0    0.12    0.66
 -10   1   0   -0.03    0.64
  10  -2   0    2.79    0.84
 -10   2   0    4.33    1.14
  10  -3   0    0.91    0.60
  10   3   0    0.21    0.66
 -10   3   0    2.90    1.01
  10   4   0   63.82    5.36
 -10   4   0   68.52    5.24
  10   5   0   54.04    4.79
 -10   5   0   58.75    4.59
  10   6   0    7.57    1.66
 -10   6   0    5.36    1.37
  10   7   0    2.77    1.17
 -10   7   0    1.81    0.88
 -10   8   0    0.35    0.71
 -10  -8   0    1.05    0.93
 -10   9   0   21.88    2.57
 -10  -9   0   14.54    2.55
 -10  10   0    7.48    1.57
 -10 -10   0    8.79    1.93
 -10  10   0    6.63    1.66
 -10  11   0    1.52    1.12
 -10  11   0    2.61    1.11
 -10 -11   0    1.97    1.18
 -10  12   0    0.18    0.90
 -10 -12   0   -0.67    0.89
 -10  12   0    0.04    0.77
 -10  13   0   15.58    2.58
 -10  13   0   19.40    2.57
 -10 -13   0   18.67    2.92
 -10  14   0   40.09    4.12
 -10 -14   0   38.88    4.64
 -10  14   0   39.73    4.36
 -10 -15   0    5.67    1.94
 -10  15   0    6.09    1.73
 -10  15   0    6.08    1.51
 -10  16   0   -0.13    0.92
 -10  16   0    0.86    1.08
 -10 -16   0    0.71    1.39
 -10  17   0    1.62    1.16
 -10  17   0    2.69    1.48
 -10 -17   0    3.39    1.59
 -10  18   0    8.58    2.05
 -10 -18   0    4.76    2.04
 -10  18   0   11.49    2.07
 -10  19   0   -0.19    0.91
 -10 -19   0    3.15    1.69
 -10  19   0    1.18    1.39
 -10  20   0    1.72    1.28
 -10 -20   0    0.51    1.66
 -10  21   0    1.32    1.29
 -10 -21   0    0.04    1.67
  11   0   0   -0.19    0.63
 -11   0   0   -0.98    0.60
  11  -1   0   -0.08    0.57
  11   1   0   -0.33    0.64
 -11   1   0   -0.57    0.65
 -11  -1   0   -0.22    0.61
  11  -2   0   -0.07    0.58
  11   2   0   -0.02    0.56
 -11   2   0    0.01    0.78
 -11  -2   0   -0.29    0.67
  11   3   0    0.49    0.70
 -11   3   0    0.24    0.70
  11   4   0   -0.75    0.60
 -11   4   0   -0.45    0.69
  11   5   0   -1.59    0.60
 -11   5   0   -0.46    0.77
  11   6   0   -0.62    0.79
 -11  -6   0    0.50    0.90
 -11   6   0   -0.45    0.76
 -11   7   0    0.09    0.79
 -11  -7   0    0.15    0.70
 -11  -8   0   -0.06    0.90
 -11   8   0   -1.01    0.70
 -11   9   0   -0.67    0.74
 -11  -9   0    0.28    0.98
 -11  10   0   -0.35    0.78
 -11 -10   0    0.39    0.91
 -11  10   0   -0.07    0.84
 -11  11   0   -0.34    0.85
 -11  11   0   -0.45    0.80
 -11 -11   0    0.79    0.91
 -11  12   0   -0.38    0.96
 -11 -12   0   -0.51    0.90
 -11  12   0   -0.38    0.77
 -11 -13   0    0.34    0.98
 -11  13   0   -1.39    0.82
 -11  13   0    0.11    0.95
 -11 -14   0   -0.52    0.96
 -11  14   0    0.46    1.03
 -11  14   0    0.57    1.00
 -11  15   0   -1.58    0.79
 -11 -15   0   -1.47    0.93
 -11  15   0   -0.38    0.93
 -11  16   0    1.12    1.20
 -11  16   0    0.65    1.04
 -11 -16   0   -0.82    1.21
 -11  17   0   -0.56    1.11
 -11 -17   0    0.60    1.45
 -11  17   0    1.04    1.11
 -11  18   0    1.18    1.35
 -11  18   0    0.23    1.04
 -11 -18   0   -0.18    1.49
 -11 -19   0    0.75    1.58
 -11  19   0   -0.22    0.98
 -11  19   0    0.26    1.15
 -11  20   0    0.30    1.40
 -11  20   0    0.97    1.29
 -11 -20   0   -0.30    1.53
 -12   0   0   12.83    2.07
  12   1   0    6.36    1.38
 -12   1   0    4.63    1.35
 -12  -1   0    3.43    1.19
 -12   1   0    5.81    1.24
  12   2   0   -0.13    0.71
 -12  -2   0    0.62    0.84
 -12   2   0   -0.24    0.81
 -12  -3   0   24.07    2.98
 -12   3   0   21.57    2.82
 -12  -4   0   10.89    2.00
 -12   4   0   10.46    1.88
 -12  -5   0   -0.11    0.89
 -12   5   0    2.41    1.07
 -12  -6   0    5.19    1.47
 -12   6   0    7.70    1.62
 -12   7   0   53.82    4.73
 -12  -7   0   57.26    5.07
 -12  -8   0    1.36    1.14
 -12   8   0    0.34    0.96
 -12   9   0    0.78    0.91
 -12  -9   0    2.16    1.29
 -12 -10   0   -0.96    0.80
 -12  10   0   -0.55    0.72
 -12  10   0   -0.50    0.90
 -12 -11   0   14.08    2.58
 -12  11   0   14.34    2.26
 -12  11   0   18.19    2.81
 -12  12   0   -0.78    0.94
 -12 -12   0   -0.41    1.08
 -12  12   0    0.36    1.02
 -12 -13   0    4.31    1.81
 -12  13   0    3.55    1.48
 -12  13   0    3.70    1.37
 -12 -14   0    6.43    2.03
 -12  14   0    7.94    2.00
 -12  14   0    7.56    1.75
 -12  15   0    2.14    1.34
 -12  15   0    0.95    1.21
 -12 -15   0    3.03    1.76
 -12  16   0   -0.93    1.02
 -12 -16   0    1.01    1.31
 -12  16   0   -0.43    0.96
 -12  17   0    3.28    1.40
 -12  17   0    0.97    1.23
 -12 -17   0    0.84    1.58
 -12  18   0   -0.53    1.03
 -12 -18   0    1.43    1.60
 -12  18   0    1.32    1.44
 -12  19   0    2.13    1.29
 -12 -19   0    0.73    1.66
 -12  19   0    0.98    1.38
 -13   0   0   -0.34    0.71
 -13   0   0   -0.56    0.76
 -13  -1   0   -0.57    0.82
 -13  -1   0    1.53    0.93
 -13   1   0    0.18    0.91
 -13  -2   0    1.08    0.89
 -13  -2   0    2.98    0.98
 -13   2   0    0.42    0.91
 -13  -3   0   -0.85    0.63
 -13   3   0    0.26    0.88
 -13  -3   0    0.21    0.81
 -13  -4   0    1.56    0.98
 -13   4   0    0.48    0.98
 -13   5   0    0.23    0.87
 -13  -5   0    0.90    0.99
 -13  -6   0   -0.29    0.81
 -13   6   0    1.20    0.97
 -13   7   0    0.19    0.78
 -13  -7   0   -0.19    0.79
 -13  -8   0   -0.03    0.86
 -13   8   0   -0.56    0.79
 -13   9   0   -0.30    0.96
 -13  -9   0    0.33    1.01
 -13   9   0    0.05    0.86
 -13  10   0    0.76    1.10
 -13  10   0   -0.82    0.82
 -13 -10   0    0.03    0.97
 -13  11   0   -0.85    1.05
 -13  11   0    1.86    1.10
 -13 -11   0    1.83    1.31
 -13  12   0    0.88    1.19
 -13  12   0    0.42    1.04
 -13 -12   0    0.05    1.05
 -13 -13   0    1.81    1.32
 -13  13   0    0.47    1.09
 -13  13   0   -1.06    0.94
 -13  14   0   -1.24    0.90
 -13  14   0   -0.38    1.16
 -13 -14   0    0.42    1.07
 -13 -15   0    0.53    1.20
 -13  15   0   -0.21    1.11
 -13  15   0    0.66    1.32
 -13 -16   0   -0.43    1.01
 -13  16   0   -0.22    1.09
 -13  16   0   -0.46    1.06
 -13  17   0   -1.31    1.09
 -13  17   0    0.17    1.22
 -13 -17   0   -0.87    1.27
 -13  18   0    0.17    1.36
 -13  18   0    0.82    1.34
 -13 -18   0   -0.51    1.15
 -14   0   0   54.57    4.83
 -14  -1   0   -0.28    0.87
 -14   1   0   -0.11    0.90
 -14  -2   0    1.19    1.00
 -14   2   0    0.08    0.83
 -14  -2   0    0.27    0.82
 -14   3   0    3.69    1.33
 -14  -3   0    3.83    1.39
 -14  -3   0    6.19    1.46
 -14   4   0   46.62    4.85
 -14  -4   0   45.18    4.89
 -14  -4   0   53.59    4.60
 -14  -5   0    4.00    1.35
 -14   5   0    3.04    1.29
 -14  -6   0   10.64    2.16
 -14   6   0   10.92    2.03
 -14   7   0    3.51    1.36
 -14  -7   0    5.00    1.59
 -14  -8   0    8.10    2.00
 -14   8   0    5.63    1.59
 -14   9   0    1.68    1.10
 -14   9   0    2.13    1.33
 -14  -9   0    2.97    1.39
 -14 -10   0    4.91    1.74
 -14  10   0    4.42    1.72
 -14  10   0    6.28    1.62
 -14  11   0    0.82    1.24
 -14 -11   0    2.15    1.41
 -14  11   0    4.20    1.49
 -14 -12   0    0.90    1.35
 -14  12   0    0.34    1.04
 -14  12   0    0.53    1.11
 -14  13   0    0.94    1.27
 -14 -13   0   -0.32    1.05
 -14  13   0   -0.81    0.98
 -14 -14   0    5.02    2.03
 -14  14   0    3.86    1.69
 -14  14   0    4.98    1.72
 -14  15   0    3.89    1.60
 -14 -15   0    2.11    1.53
 -14  15   0    0.19    1.31
 -14  16   0   -3.69    0.86
 -14  16   0   -0.13    1.30
 -14 -16   0   -0.54    1.48
 -14  17   0    4.53    1.92
 -15   0   0   -0.53    0.89
 -15  -1   0   -1.31    0.86
 -15   1   0    1.30    1.10
 -15   2   0   -0.57    0.90
 -15  -2   0    0.61    0.99
 -15   3   0    0.70    1.07
 -15  -3   0    1.26    1.09
 -15  -3   0   -0.76    0.89
 -15  -4   0    1.93    1.21
 -15   4   0   -0.22    1.04
 -15  -4   0    1.13    1.03
 -15   5   0    0.75    1.16
 -15  -5   0   -0.41    0.91
 -15   6   0   -0.89    0.88
 -15  -6   0    0.36    1.15
 -15  -7   0    1.19    1.19
 -15   7   0   -0.19    0.99
 -15  -8   0    0.15    1.10
 -15   8   0    0.17    1.00
 -15   8   0   -0.28    0.94
 -15   9   0   -0.38    0.89
 -15  -9   0   -0.13    1.04
 -15   9   0   -0.63    1.13
 -15  10   0    0.49    1.20
 -15 -10   0    0.84    1.30
 -15  10   0    0.08    1.03
 -15  11   0    1.15    1.20
 -15 -11   0    0.86    1.33
 -15  11   0    1.16    1.29
 -15  12   0   -0.29    1.04
 -15  12   0    0.07    1.14
 -15 -12   0    1.61    1.41
 -15  13   0   -1.77    1.00
 -15  13   0    0.16    1.17
 -15 -13   0    0.15    1.32
 -15 -14   0    1.64    1.55
 -15  14   0    1.81    1.55
 -15  15   0    0.85    1.45
 -15 -15   0   -0.51    1.45
 -16   0   0   22.53    3.24
 -16   1   0    7.55    1.90
 -16  -1   0    7.23    1.83
 -16  -2   0    2.59    1.48
 -16   2   0    2.83    1.49
 -16  -3   0   22.98    3.36
 -16   3   0   23.87    3.32
 -16  -4   0    0.17    1.07
 -16   4   0    1.11    1.33
 -16  -5   0    4.42    1.72
 -16   5   0    3.19    1.53
 -16  -5   0    6.91    1.88
 -16  -6   0   11.69    2.37
 -16   7   0    4.38    1.66
 -16   7   0    5.23    1.74
 -16  -7   0    9.32    2.11
 -16  -8   0    2.07    1.38
 -16   8   0    1.46    1.32
 -16   8   0    2.26    1.32
 -16   9   0    0.09    1.10
 -16  -9   0    0.55    1.29
 -16   9   0   -1.14    1.03
 -16 -10   0    3.70    1.66
 -16  10   0   -0.17    1.30
 -16  11   0    3.04    1.55
 -16 -11   0    1.79    1.55
 -16  12   0    3.88    1.92
 -16 -12   0    6.60    2.05
 -16 -13   0    0.73    1.66
 -16  13   0    3.87    1.92
 -16  14   0   -1.67    1.18
 -16 -14   0   -0.78    1.49
 -17   0   0    2.74    1.48
 -17   1   0    0.42    1.24
 -17  -1   0   -0.86    1.10
 -17  -2   0   -0.33    1.20
 -17   2   0    0.07    1.27
 -17  -3   0   -1.61    1.07
 -17   3   0    0.48    1.24
 -17  -4   0    1.11    1.28
 -17   4   0   -0.61    1.21
 -17  -5   0   -0.35    1.21
 -17   5   0    1.23    1.29
 -17   6   0    0.11    1.08
 -17  -6   0    1.60    1.43
 -17  -6   0   -0.23    1.20
 -17  -7   0    1.58    1.53
 -17   7   0    0.20    1.14
 -17   8   0    0.21    1.11
 -17  -8   0    0.32    1.27
 -17  -9   0    2.10    1.66
 -17   9   0    0.23    1.30
 -17  10   0   -2.36    1.12
 -17 -10   0    1.67    1.49
 -17 -11   0    0.53    1.46
 -17  11   0   -0.18    1.32
 -17  12   0   -0.07    1.21
 -17 -12   0   -1.88    1.39
 -18   0   0    4.34    1.68
 -18  -1   0    2.42    1.65
 -18   1   0    2.78    1.57
 -18  -2   0    4.18    1.83
 -18  -3   0    1.18    1.57
 -18   4   0    3.76    1.67
 -18  -4   0    6.01    2.03
 -18  -5   0    1.95    1.60
 -18   5   0    0.72    1.23
 -18  -6   0    2.13    1.74
 -18   6   0    6.97    2.19
 -18  -7   0    2.14    1.72
 -18   7   0    2.94    1.70
 -18  -8   0   -0.08    1.57
 -18  -8   0    0.39    1.58
 -18   8   0    1.20    1.48
 -18   9   0   -2.22    1.02
 -18  -9   0   -0.12    1.38
 -19   1   0    0.41    1.35
 -19   2   0   -0.76    1.26
 -19   3   0   -1.32    1.00
 -19   4   0    0.67    1.40
 -19  -4   0   -1.25    1.35
 -19  -5   0    1.33    1.66
 -19   5   0   -0.44    1.29
   0  25  -1    2.35    1.45
   0  24  -1   -0.73    1.03
   0  23  -1    1.08    1.22
   0  22  -1    0.52    1.09
   0  21  -1    0.42    0.85
   0  20  -1    4.43    1.51
   0  19  -1    0.21    0.86
   0 -18   1    4.66    1.48
   0  18  -1    5.48    1.50
   0  17  -1   -0.76    0.64
   0 -17   1    0.48    0.80
   0 -16   1    1.96    1.07
   0  16  -1    0.34    0.73
   0  15  -1    0.08    0.62
   0 -15   1   -0.45    0.68
   0  14  -1    0.50    0.67
   0 -14   1    1.78    0.88
   0  13  -1   -0.63    0.53
   0 -13   1   -0.22    0.63
   0  13  -1   -0.08    0.37
   0  12  -1    1.23    0.64
   0 -12   1    0.38    0.63
   0  12  -1    0.14    0.41
   0  11  -1   -0.18    0.33
   0  11  -1    0.42    0.52
   0 -11   1   -0.08    0.50
   0 -10   1   -0.45    0.49
   0  10  -1    0.26    0.36
   0  10  -1   -0.17    0.37
   0  -9   1    0.06    0.46
   0   9  -1    0.12    0.42
   0   9  -1    0.14    0.32
   0   8  -1   92.02    6.39
   0  -8   1   75.94    6.32
   0   8  -1   92.11    6.28
   0   8  -1   96.88    5.98
   0   7  -1    0.15    0.42
   0   7  -1   -0.13    0.30
   0   6  -1   47.83    3.47
   0   6  -1   48.15    3.54
   0   5  -1    0.16    0.33
   0   5  -1    0.28    0.32
   0   4  -1  757.55   48.94
   0   4  -1  767.58   49.81
   0   3  -1   -0.07    0.16
   0   3  -1   -0.05    0.19
   0   2  -1   63.06    4.25
   0   1  -1   -0.91    0.08
   0   0  -1    0.02    0.03
   0  -1  -1   -0.70    0.05
   0  -3  -1   -0.09    0.08
   0   4   1  707.28   45.38
   0  -5  -1   -0.09    0.15
   0   5   1    0.16    0.26
   0   6   1   49.57    3.30
   0   6   1   46.17    3.44
   0  -7  -1   -0.11    0.20
   0   7   1    0.14    0.36
   0   7   1    0.56    0.31
   0   8   1   86.92    6.18
   0   8   1   90.39    5.96
   0   9   1    0.11    0.32
   0   9   1   -0.02    0.37
   0  -9  -1   -0.10    0.30
   0  10   1    0.21    0.40
   0 -10  -1   -0.60    0.37
   0  10   1    0.66    0.57
   0  11   1   -0.10    0.39
   0 -11  -1    0.51    0.41
   0  11   1   -0.03    0.52
   0  12   1   -0.01    0.45
   0  12   1    0.00    0.46
   0 -12  -1    0.71    0.56
   0 -13  -1   -0.08    0.45
   0  13   1   -0.10    0.44
   0  13   1    0.11    0.58
   0 -14  -1    1.20    0.76
   0  14   1    2.02    0.85
   0 -15  -1   -0.03    0.76
   0  15   1   -0.60    0.63
   0  16   1    2.39    0.99
   0 -16  -1    0.64    0.97
   0  17   1    0.11    0.65
   0 -17  -1    0.13    0.90
   0  18   1    4.96    1.38
   0 -18  -1    6.69    1.69
   0  19   1    1.26    0.91
   0  20   1    2.57    1.20
   0  21   1    0.35    0.99
   0  22   1   -0.02    0.95
   0  23   1    0.17    1.04
   0  24   1    0.24    1.26
   0  25   1    0.23    1.34
   1  25  -1    0.02    1.26
  -1  25  -1    0.00    1.26
   1  24  -1    0.20    1.03
  -1  24  -1   -1.54    0.90
   1  23  -1    0.82    1.10
  -1  23  -1    0.87    1.16
   1  22  -1    0.19    0.82
  -1  22  -1    0.13    1.03
   1  21  -1   -0.76    0.84
  -1  21  -1    0.40    0.85
   1  20  -1    0.02    0.77
  -1  20  -1   -1.29    0.77
   1  19  -1    1.30    0.98
  -1 -19   1    1.67    1.06
  -1  19  -1    1.60    1.04
   1  18  -1    0.43    0.73
  -1 -18   1   -0.81    0.69
  -1  18  -1    0.38    0.89
   1  17  -1    4.85    1.33
  -1 -17   1    1.90    0.85
  -1  17  -1    6.23    1.44
   1  16  -1    0.68    0.77
   1 -16   1    0.28    0.73
  -1  16  -1   -0.93    0.55
  -1 -16   1    0.01    0.64
   1 -15   1    0.47    0.65
   1  15  -1   -0.02    0.65
  -1  15  -1    0.53    0.69
  -1 -15   1   -0.16    0.64
   1 -14   1    0.16    0.72
   1  14  -1   -0.36    0.50
  -1 -14   1    0.47    0.62
  -1  14  -1   -0.15    0.62
   1  13  -1    9.18    1.56
   1 -13   1    7.95    1.36
  -1 -13   1    3.24    1.04
  -1  13  -1    9.40    1.17
  -1  13  -1    9.83    1.55
   1  12  -1    0.74    0.63
   1 -12   1    0.50    0.65
   1  12  -1    0.50    0.39
  -1  12  -1    1.00    0.66
  -1 -12   1    0.55    0.64
  -1  12  -1   -0.10    0.42
   1  11  -1   18.90    1.51
   1  11  -1   21.10    2.21
   1 -11   1   20.31    2.11
  -1  11  -1   18.74    2.17
  -1 -11   1   13.68    2.03
  -1  11  -1   20.13    1.71
   1  10  -1   32.79    2.76
   1  10  -1   33.27    2.34
   1 -10   1   31.71    2.71
  -1  10  -1   33.55    2.54
  -1 -10   1   29.95    2.85
  -1  10  -1   34.24    2.80
   1  -9   1    1.95    0.58
   1   9  -1    0.26    0.47
   1   9  -1    1.25    0.64
  -1   9  -1    0.41    0.46
  -1   9  -1    0.52    0.46
   1   8  -1    0.77    0.58
   1  -8   1    1.40    0.54
   1   8  -1    1.63    0.55
  -1   8  -1    1.79    0.50
  -1   8  -1    1.54    0.63
   1   7  -1    2.62    0.73
   1   7  -1    2.87    0.62
   1  -7   1    3.19    0.65
  -1   7  -1    3.35    0.62
  -1   7  -1    3.71    0.76
   1   6  -1   83.30    5.76
   1   6  -1   82.84    5.96
  -1   6  -1   84.26    5.78
  -1   6  -1   85.70    5.67
  -1   6  -1   83.94    5.81
   1   5  -1    9.73    1.16
   1   5  -1    9.03    1.01
  -1   5  -1    9.39    0.94
  -1   5  -1    7.92    1.00
   1   4  -1   42.28    2.87
   1   4  -1   37.64    2.69
  -1   4  -1   36.87    2.71
  -1   4  -1   36.17    2.65
   1   3  -1    0.26    0.29
   1   3  -1    0.32    0.22
  -1   3  -1   -0.07    0.18
  -1   3  -1   -0.03    0.24
   1   2  -1    0.03    0.22
  -1   2  -1    0.76    0.15
   1   1  -1    1.15    0.24
   1   0  -1    0.00    0.06
  -1   0  -1   -0.08    0.08
   1  -1  -1    2.12    0.24
  -1  -1  -1    1.45    0.25
   1  -2  -1    0.64    0.17
  -1  -2  -1    0.40    0.21
   1  -3  -1    0.03    0.19
   1   3   1   -0.21    0.21
  -1  -3  -1    0.16    0.27
   1  -4  -1   39.70    2.81
   1   4   1   38.64    2.83
  -1  -4  -1   40.96    2.96
  -1   4   1   41.53    2.83
   1   5   1    8.66    0.92
   1  -5  -1    8.13    0.84
  -1  -5  -1    7.39    0.95
  -1   5   1    6.50    0.78
  -1   5   1    5.49    0.80
   1   6   1   81.11    5.82
   1  -6  -1   86.52    5.85
  -1  -6  -1   84.54    6.00
  -1   6   1   85.27    5.82
  -1   6   1   87.40    5.72
   1   7   1    4.08    0.74
   1   7   1    2.92    0.50
   1  -7  -1    3.63    0.66
  -1  -7  -1    2.41    0.66
  -1   7   1    3.38    0.68
  -1   7   1    3.36    0.59
   1   8   1    1.76    0.43
   1  -8  -1    2.04    0.59
   1   8   1    1.28    0.53
  -1  -8  -1    0.61    0.53
  -1   8   1    1.79    0.55
  -1   8   1    1.57    0.48
   1   9   1    0.73    0.47
   1   9   1    0.60    0.36
   1  -9  -1    1.20    0.56
  -1  -9  -1    1.87    0.71
  -1   9   1    0.34    0.40
  -1   9   1   -0.19    0.41
   1 -10  -1   32.61    2.75
   1  10   1   37.01    2.86
   1  10   1   32.98    2.46
  -1 -10  -1   35.60    2.93
  -1  10   1   31.78    2.76
  -1  10   1   32.05    2.56
   1 -11  -1   19.38    2.11
   1  11   1   18.26    2.17
   1  11   1   20.14    1.68
  -1  11   1   21.79    2.26
  -1  11   1   20.63    1.80
  -1 -11  -1   22.84    2.42
   1  12   1    0.48    0.64
   1 -12  -1    0.01    0.61
   1  12   1    0.59    0.46
  -1 -12  -1    1.11    0.72
  -1  12   1    1.23    0.71
  -1  12   1    1.16    0.55
   1 -13  -1   12.07    1.64
   1  13   1    8.75    1.51
   1  13   1    9.00    1.12
  -1  13   1   11.08    1.33
  -1 -13  -1    9.23    1.56
  -1  13   1    8.52    1.46
   1  14   1   -0.09    0.65
   1 -14  -1    0.24    0.70
  -1  14   1    0.70    0.56
  -1 -14  -1    0.02    0.66
  -1  14   1    0.85    0.71
   1 -15  -1   -0.82    0.71
   1  15   1    0.67    0.75
  -1 -15  -1    0.02    0.71
  -1  15   1   -0.47    0.57
   1 -16  -1    1.83    0.96
   1  16   1   -0.01    0.58
  -1  16   1    0.19    0.68
  -1 -16  -1    0.60    0.74
   1  17   1    4.60    1.36
   1 -17  -1    5.41    1.44
  -1  17   1    6.34    1.44
  -1 -17  -1    2.04    1.11
   1  18   1   -0.63    0.73
  -1  18   1    0.20    0.82
  -1 -18  -1   -0.16    0.70
   1  19   1    1.47    1.09
  -1 -19  -1   -1.17    0.79
  -1  19   1    5.67    1.50
   1  20   1    0.32    0.93
  -1  20   1    0.44    0.85
  -1 -20  -1    0.45    1.03
   1  21   1   -0.26    0.80
  -1  21   1    1.20    1.11
   1  22   1    0.41    1.05
  -1  22   1   -1.95    0.71
   1  23   1   -0.03    1.12
  -1  23   1   -0.70    1.07
   1  24   1    1.21    1.32
  -1  24   1    0.74    1.20
   1  25   1    1.81    1.59
  -1  25   1    0.48    1.12
   2  25  -1    2.24    1.55
  -2  25  -1   -0.57    1.15
   2  24  -1    2.69    1.45
  -2  24  -1    0.06    1.12
   2  23  -1    1.38    1.19
  -2  23  -1    0.84    1.16
   2  22  -1   -0.60    0.97
  -2  22  -1   -0.11    0.98
   2  21  -1   -0.01    0.86
  -2  21  -1   -0.30    0.87
   2  20  -1    1.12    1.18
  -2  20  -1    2.51    1.22
  -2 -20   1    0.26    1.08
   2  19  -1    0.21    0.81
  -2  19  -1    0.37    0.76
  -2 -19   1    0.75    1.05
   2  18  -1    2.30    1.08
  -2 -18   1    3.64    1.41
  -2  18  -1    0.77    0.96
   2  17  -1    2.73    1.14
  -2  17  -1    3.42    1.15
  -2 -17   1    3.90    1.39
   2  16  -1    4.48    1.30
  -2  16  -1    3.12    1.13
  -2 -16   1    3.78    1.25
   2  15  -1    5.42    1.29
   2 -15   1    4.61    1.10
  -2  15  -1    2.26    0.97
  -2 -15   1    5.52    1.41
   2 -14   1    4.29    1.00
   2  14  -1    2.66    0.93
  -2  14  -1    2.56    0.79
  -2 -14   1    3.25    1.15
  -2  14  -1    2.53    1.02
   2  13  -1   20.22    2.38
   2 -13   1   17.99    2.04
  -2 -13   1   18.16    2.39
  -2  13  -1   18.97    2.29
  -2  13  -1   18.45    1.98
   2 -12   1    0.08    0.48
   2  12  -1    0.08    0.56
  -2  12  -1   -0.34    0.51
  -2  12  -1    0.41    0.51
  -2 -12   1   -0.90    0.57
   2  11  -1   30.79    2.85
   2 -11   1   33.50    2.72
  -2 -11   1   37.10    3.18
  -2  11  -1   34.18    2.94
  -2  11  -1   32.71    2.72
   2  10  -1   27.28    2.69
   2  10  -1   35.58    2.99
   2 -10   1   32.53    2.60
  -2  10  -1   38.93    2.71
  -2  10  -1   29.45    2.75
   2  -9   1    0.40    0.45
   2   9  -1    1.50    0.66
   2   9  -1    0.32    0.45
  -2   9  -1    0.91    0.53
  -2   9  -1    0.25    0.50
   2   8  -1   21.76    2.13
   2  -8   1   23.12    1.80
   2   8  -1   22.24    2.32
  -2   8  -1   19.97    2.08
  -2   8  -1   18.62    1.94
   2  -7   1    1.01    0.43
   2   7  -1    1.25    0.50
   2   7  -1    1.77    0.69
  -2   7  -1    2.00    0.57
   2   6  -1  118.24    8.40
   2   6  -1  116.31    8.10
   2  -6   1  127.35    8.07
  -2   6  -1  117.74    8.14
   2   5  -1   81.97    5.69
   2  -5   1   81.35    5.58
   2   5  -1   85.78    5.96
  -2   5  -1   85.84    5.74
   2   4  -1   56.73    4.00
   2   4  -1   58.06    4.21
   2  -4   1   58.87    3.87
  -2   4  -1   57.04    4.03
   2   3  -1   15.45    1.26
   2   3  -1   14.98    1.36
  -2   3  -1   15.70    1.30
   2   2  -1   11.24    1.01
  -2   2  -1    9.95    0.92
   2   1  -1   90.32    6.18
  -2   1  -1   91.96    6.01
   2   0  -1   -0.12    0.12
  -2   0  -1    0.24    0.18
   2  -1  -1   91.55    6.13
  -2  -1  -1   92.93    6.20
   2  -2  -1   11.36    0.84
  -2  -2  -1   10.34    0.99
  -2   2   1   10.85    0.99
   2  -3  -1   17.10    1.25
  -2   3   1   17.70    1.36
  -2  -3  -1   17.00    1.47
  -2   3   1   17.64    1.43
   2   4   1   55.62    3.99
   2  -4  -1   56.97    3.87
  -2   4   1   56.22    3.94
  -2  -4  -1   56.20    4.13
  -2   4   1   60.33    4.01
   2   5   1   85.14    5.53
   2  -5  -1   82.64    5.41
  -2   5   1   67.53    5.42
  -2  -5  -1   80.25    5.68
  -2   5   1   84.08    5.47
   2  -6  -1  122.67    8.24
   2   6   1  123.12    8.32
  -2  -6  -1  123.90    8.54
  -2   6   1  122.59    8.27
   2  -7  -1    2.09    0.53
   2   7   1    1.89    0.53
  -2   7   1    0.22    0.29
  -2   7   1    1.45    0.52
  -2  -7  -1    1.24    0.61
   2   8   1   17.26    1.86
   2  -8  -1   20.59    1.62
  -2   8   1   13.94    1.67
  -2  -8  -1   22.48    2.18
  -2   8   1   17.30    1.83
   2  -9  -1    0.48    0.45
   2   9   1    0.17    0.41
  -2  -9  -1    0.90    0.65
  -2   9   1    0.31    0.47
  -2   9   1    0.95    0.57
   2  10   1   31.97    2.80
   2 -10  -1   33.89    2.69
  -2 -10  -1   37.85    3.06
  -2  10   1   31.16    2.74
  -2  10   1   31.66    2.63
   2  11   1   28.05    2.75
   2 -11  -1   30.72    2.69
  -2  11   1   38.71    2.75
  -2 -11  -1   34.27    3.05
  -2  11   1   32.19    2.79
   2  12   1    0.45    0.54
   2 -12  -1   -0.37    0.58
  -2 -12  -1    0.38    0.72
  -2  12   1    0.35    0.62
  -2  12   1    0.36    0.52
   2  13   1   15.81    2.14
   2 -13  -1   20.93    2.19
  -2 -13  -1   18.90    2.43
  -2  13   1   18.61    1.98
  -2  13   1   17.52    2.21
   2  14   1    3.70    1.09
   2 -14  -1    1.43    0.81
  -2 -14  -1    1.95    0.95
  -2  14   1    1.63    0.84
  -2  14   1    3.50    0.88
   2  15   1    4.52    1.26
   2 -15  -1    4.93    1.20
  -2 -15  -1    4.80    1.35
  -2  15   1    4.67    1.01
  -2  15   1    7.46    1.44
   2  16   1    4.62    1.23
  -2  16   1    5.07    1.22
  -2 -16  -1    3.95    1.30
   2  17   1    2.27    1.03
  -2  17   1    4.49    1.21
  -2 -17  -1    1.75    1.07
   2  18   1    1.09    0.91
  -2 -18  -1    5.87    1.62
  -2  18   1    3.32    1.20
   2  19   1   -0.55    0.74
  -2 -19  -1   -0.29    1.05
  -2  19   1   -0.05    0.89
   2  20   1    3.22    1.46
  -2  20   1    2.95    1.26
  -2 -20  -1    1.45    1.38
   2  21   1    2.21    1.14
  -2  21   1    1.27    1.07
  -2 -21  -1    0.63    1.29
   2  22   1   -0.31    1.08
  -2  22   1    1.05    1.22
   2  23   1    0.95    1.28
  -2  23   1    1.06    1.15
   2  24   1    0.48    1.20
  -2  24   1    0.46    1.18
   2  25   1    0.20    1.36
  -2  25   1    0.76    1.36
   3  24  -1   -0.33    1.17
  -3  24  -1   -0.57    1.16
   3  23  -1    0.88    1.22
  -3  23  -1   -1.83    0.89
   3  22  -1    1.54    1.21
  -3 -22   1    0.90    1.40
  -3  22  -1    3.19    1.35
   3  21  -1    2.01    1.15
  -3 -21   1    0.28    1.14
  -3  21  -1   -0.87    0.81
   3  20  -1    2.54    1.27
  -3 -20   1   -1.31    0.95
  -3  20  -1    0.86    0.95
   3  19  -1    2.68    1.33
  -3  19  -1    1.53    1.07
  -3 -19   1    1.22    1.26
   3  18  -1   -0.20    0.76
  -3  18  -1    1.10    0.96
  -3 -18   1    1.32    1.22
   3  17  -1    1.06    0.94
  -3 -17   1    0.88    0.97
  -3  17  -1    1.03    0.80
   3  16  -1   18.31    2.55
  -3 -16   1   18.94    2.68
  -3  16  -1   15.26    2.33
   3  15  -1    0.49    0.74
  -3  15  -1    0.79    0.84
  -3  15  -1   -0.07    0.63
  -3 -15   1    1.09    0.92
   3  14  -1    0.41    0.64
  -3 -14   1    2.43    1.11
  -3  14  -1    0.72    0.74
  -3  14  -1   -0.03    0.62
   3  13  -1    6.61    1.35
   3 -13   1    7.75    1.18
  -3  13  -1    8.65    1.36
  -3  13  -1    9.14    1.53
  -3 -13   1    6.90    1.52
   3  12  -1   -0.31    0.43
  -3  12  -1   -0.09    0.56
  -3  12  -1   -0.59    0.56
  -3 -12   1    0.53    0.77
   3  11  -1    2.28    0.74
   3  11  -1    5.17    1.23
   3 -11   1    2.84    0.70
  -3  11  -1    3.68    0.99
  -3 -11   1    3.54    1.07
  -3  11  -1    3.54    0.93
   3 -10   1    0.44    0.42
   3  10  -1    0.79    0.72
   3  10  -1    0.05    0.36
  -3  10  -1   -0.15    0.47
  -3  10  -1   -0.04    0.49
   3   9  -1    2.53    0.70
   3  -9   1    2.47    0.53
   3   9  -1    1.24    0.71
  -3   9  -1    0.58    0.54
  -3   9  -1    0.87    0.58
   3   8  -1    1.15    0.52
   3   8  -1    3.56    0.92
   3  -8   1    3.89    0.57
  -3   8  -1    2.87    0.78
   3   7  -1    1.14    0.48
   3  -7   1    1.83    0.39
   3   7  -1    0.45    0.60
  -3   7  -1    0.57    0.53
   3  -6   1    8.14    0.73
   3   6  -1    9.10    1.32
   3   6  -1    8.39    1.11
  -3   6  -1    9.61    1.17
   3   5  -1   66.63    5.00
   3   5  -1   68.17    4.77
  -3   5  -1   68.46    4.78
   3   4  -1   22.79    1.95
   3   4  -1   20.36    1.75
  -3   4  -1   21.35    1.77
   3   3  -1   26.67    2.03
  -3   3  -1   21.40    1.85
   3   2  -1    0.99    0.43
  -3   2  -1    0.33    0.18
  -3   2  -1    0.20    0.33
   3   1  -1    3.31    0.58
  -3   1  -1    3.46    0.59
   3   0  -1    0.32    0.25
   3  -1  -1    3.40    0.50
   3  -2  -1   -0.01    0.22
   3   2   1    0.14    0.31
  -3   2   1    0.46    0.30
   3   3   1   19.07    1.78
   3  -3  -1   22.84    1.56
  -3  -3  -1   21.82    1.86
  -3   3   1   20.95    1.67
   3  -4  -1   20.87    1.52
  -3  -4  -1   20.37    1.89
  -3   4   1   20.98    1.69
  -3   4   1   22.36    1.83
   3  -5  -1   70.13    4.77
  -3   5   1   75.20    5.03
  -3   5   1   69.08    4.91
  -3  -5  -1   69.91    5.17
   3  -6  -1    8.81    0.88
   3   6   1    9.09    1.17
  -3   6   1    7.59    1.07
  -3  -6  -1    9.43    1.31
  -3   6   1    8.58    1.08
   3   7   1    0.83    0.51
   3  -7  -1    1.24    0.41
  -3  -7  -1    2.39    0.78
  -3   7   1    1.09    0.53
  -3   7   1    1.40    0.51
   3  -8  -1    4.28    0.68
   3   8   1    4.25    0.86
  -3   8   1    5.04    0.90
  -3   8   1    1.29    0.53
  -3  -8  -1    4.33    0.99
   3   9   1    0.71    0.56
   3  -9  -1    2.13    0.59
  -3   9   1    0.99    0.57
  -3  -9  -1    1.25    0.68
  -3   9   1    0.13    0.35
   3 -10  -1    0.03    0.48
   3  10   1    0.07    0.44
  -3  10   1    0.68    0.44
  -3 -10  -1    0.30    0.55
  -3  10   1   -0.33    0.48
   3  11   1    3.44    0.97
   3 -11  -1    3.04    0.76
  -3 -11  -1    4.72    1.14
  -3  11   1    2.06    0.82
  -3  11   1    3.40    0.87
   3  12   1   -0.23    0.55
   3 -12  -1    0.37    0.58
  -3 -12  -1    0.03    0.73
  -3  12   1   -0.03    0.61
  -3  12   1    0.76    0.62
   3  13   1    4.15    1.18
   3 -13  -1    6.28    1.10
  -3 -13  -1    6.21    1.42
  -3  13   1    5.15    1.19
  -3  13   1    7.67    1.24
   3 -14  -1    0.32    0.65
   3  14   1    0.44    0.72
  -3 -14  -1    1.26    0.92
  -3  14   1    0.97    0.79
  -3  14   1    0.69    0.66
   3  15   1    1.57    0.95
  -3 -15  -1    1.14    0.94
  -3  15   1    1.09    0.69
  -3  15   1    0.73    0.89
   3  16   1   15.99    2.39
  -3  16   1   15.70    1.96
  -3 -16  -1   15.21    2.40
  -3  16   1   16.43    2.29
   3  17   1    0.69    0.83
  -3  17   1   -0.02    0.77
  -3 -17  -1    1.14    1.02
   3  18   1    2.78    1.16
  -3  18   1    2.77    1.14
  -3 -18  -1    0.46    1.01
   3  19   1    2.60    1.21
  -3  19   1    2.00    1.12
  -3 -19  -1    1.37    1.19
   3  20   1    1.05    1.04
  -3 -20  -1   -0.78    1.03
  -3  20   1    0.36    0.96
   3  21   1    0.57    0.90
  -3 -21  -1   -0.12    1.26
  -3  21   1   -0.25    0.87
   3  22   1    0.30    1.09
  -3  22   1    0.41    1.05
  -3 -22  -1   -1.45    1.39
   3  23   1   -0.57    1.04
  -3  23   1   -1.13    0.89
   3  24   1    1.38    1.43
  -3  24   1    2.91    1.45
   4  24  -1    0.61    1.40
  -4  24  -1   -0.04    1.15
   4  23  -1   -0.21    1.03
  -4 -23   1    1.17    1.53
  -4  23  -1    0.34    1.11
   4  22  -1    2.73    1.53
  -4  22  -1    0.02    1.06
  -4 -22   1    2.94    1.66
   4  21  -1    1.00    1.28
  -4  21  -1   -0.39    0.84
  -4 -21   1    0.85    1.31
   4  20  -1    1.05    1.16
  -4  20  -1    2.08    1.19
  -4 -20   1   -1.74    1.02
   4  19  -1    3.11    1.41
  -4 -19   1    3.04    1.43
  -4  19  -1    2.56    1.20
   4  18  -1    0.84    1.07
  -4  18  -1    0.75    0.91
  -4 -18   1    1.73    1.25
   4  17  -1    6.20    1.61
  -4  17  -1    4.89    1.41
  -4 -17   1    9.00    2.00
   4  16  -1    1.29    1.05
  -4  16  -1    1.27    0.74
  -4 -16   1    1.02    1.06
  -4  16  -1    2.00    0.98
   4  15  -1    6.18    1.47
  -4  15  -1    6.56    1.31
  -4 -15   1    3.71    1.31
  -4  15  -1    4.10    1.26
   4  14  -1    1.78    0.85
  -4 -14   1    0.53    0.78
  -4  14  -1    0.19    0.67
  -4  14  -1    0.15    0.68
   4  13  -1    4.06    1.09
  -4 -13   1    0.94    0.90
  -4  13  -1    0.90    0.75
  -4  13  -1    0.71    0.70
   4 -12   1   15.59    1.60
   4  12  -1   14.63    2.06
  -4  12  -1   17.49    2.12
  -4  12  -1   18.36    2.12
  -4 -12   1   14.16    2.24
   4  11  -1   -0.39    0.43
   4  11  -1    0.09    0.60
   4 -11   1    0.14    0.41
  -4  11  -1    0.42    0.53
  -4  11  -1   -0.11    0.60
   4  10  -1    6.75    1.38
   4 -10   1    5.09    0.72
   4  10  -1    5.85    1.12
  -4  10  -1    1.49    0.63
  -4  10  -1    3.54    0.89
   4   9  -1    5.82    1.11
   4  -9   1    7.20    0.82
   4   9  -1    7.61    1.41
  -4   9  -1    9.13    1.30
   4  -8   1    2.54    0.44
   4   8  -1    1.88    0.83
   4   8  -1    2.85    0.73
  -4   8  -1    3.26    0.77
   4   7  -1    0.38    0.62
   4   7  -1    0.82    0.49
  -4   7  -1    0.25    0.48
   4   6  -1   13.17    1.70
   4   6  -1   13.15    1.50
  -4   6  -1   12.59    1.45
   4   5  -1   -0.10    0.42
  -4   5  -1   -0.26    0.34
   4   4  -1   36.09    2.92
  -4   4  -1   35.15    2.74
   4   3  -1   11.96    1.42
  -4   3  -1   13.10    1.32
  -4   3  -1   11.93    0.91
   4   2  -1    5.97    0.93
  -4   2  -1    5.75    0.87
   4  -1   1   33.98    2.43
  -4   1  -1   33.31    2.58
   4   0  -1   -0.06    0.29
   4   0   1   -0.30    0.25
  -4   0  -1   -0.22    0.30
   4  -1  -1   37.71    2.63
  -4   1   1   32.82    2.59
   4  -2  -1    6.00    0.74
   4   2   1    5.67    0.88
  -4   2   1    6.21    0.83
   4  -3  -1   12.62    1.05
   4   3   1   11.24    1.38
  -4   3   1   13.22    1.29
   4  -4  -1   34.65    2.53
   4   4   1   39.87    2.96
  -4   4   1   36.02    2.70
   4  -5  -1    0.13    0.22
  -4  -5  -1    0.05    0.48
  -4   5   1   -0.17    0.34
   4  -6  -1   12.77    1.08
  -4   6   1   17.85    1.79
  -4   6   1   14.45    1.53
  -4  -6  -1   13.61    1.76
   4  -7  -1    0.77    0.30
  -4   7   1    0.32    0.43
  -4  -7  -1    0.45    0.61
  -4   7   1    0.29    0.49
   4  -8  -1    2.54    0.52
   4   8   1    3.04    0.79
  -4   8   1    2.73    0.76
  -4  -8  -1    5.06    1.09
  -4   8   1    4.32    0.88
   4   9   1    6.08    1.15
   4  -9  -1    7.65    0.92
  -4   9   1    8.03    1.25
  -4   9   1    5.77    1.08
  -4  -9  -1    9.33    1.52
   4 -10  -1    6.51    0.92
   4  10   1    5.85    1.20
  -4  10   1    7.23    1.24
  -4 -10  -1    6.12    1.39
  -4  10   1    7.54    1.25
   4  11   1    0.24    0.61
   4 -11  -1   -0.01    0.48
  -4 -11  -1    0.85    0.74
  -4  11   1   -0.14    0.46
  -4  11   1   -0.09    0.57
   4 -12  -1   19.36    1.76
   4  12   1   15.13    2.10
  -4 -12  -1   11.35    2.04
  -4  12   1   15.19    2.00
   4  13   1    0.22    0.71
  -4  13   1    0.28    0.64
  -4  13   1    1.41    0.87
  -4 -13  -1    1.50    0.90
   4  14   1    0.27    0.65
  -4 -14  -1    1.48    1.07
  -4  14   1    0.95    0.71
  -4  14   1    0.59    0.71
   4  15   1    3.70    1.24
  -4  15   1    5.96    1.27
  -4 -15  -1    8.03    1.72
  -4  15   1    6.41    1.42
   4  16   1    1.65    1.03
  -4  16   1    1.36    0.89
  -4  16   1    1.55    0.90
  -4 -16  -1    1.10    1.05
   4  17   1    7.83    1.76
  -4  17   1    4.73    1.31
  -4 -17  -1    4.79    1.56
   4  18   1   -0.87    0.66
  -4 -18  -1    1.29    1.15
  -4  18   1    0.10    0.90
   4  19   1    1.92    1.33
  -4 -19  -1    1.58    1.26
  -4  19   1    3.14    1.25
   4  20   1    0.98    1.14
  -4 -20  -1    0.56    1.13
  -4  20   1    0.80    1.00
   4  21   1    0.70    1.16
  -4 -21  -1    0.07    1.32
  -4  21   1    1.74    1.14
   4  22   1    2.66    1.41
  -4 -22  -1    1.06    1.45
  -4  22   1    2.39    1.31
   4  23   1    0.81    1.25
  -4 -23  -1   -1.70    1.51
  -4  23   1    0.36    1.05
   4  24   1    1.38    1.46
  -4  24   1    2.28    1.55
   5  24  -1   -1.07    1.28
  -5  24  -1   -0.39    1.10
  -5 -24   1   -0.26    1.58
   5  23  -1   -0.34    1.34
  -5  23  -1    0.74    1.19
  -5 -23   1   -0.68    1.24
   5  22  -1   -0.81    1.13
  -5 -22   1    1.00    1.54
  -5  22  -1    1.06    1.06
   5  21  -1    1.00    1.33
  -5  21  -1    0.81    1.07
  -5 -21   1    1.36    1.47
   5  20  -1    0.53    1.15
  -5  20  -1    1.66    1.17
  -5 -20   1   -0.56    1.16
   5  19  -1   -0.92    0.99
  -5 -19   1   -1.38    1.04
  -5  19  -1    0.92    1.01
   5  18  -1   -0.74    0.87
  -5  18  -1   -0.19    0.84
  -5 -18   1    0.45    1.08
   5  17  -1   -0.22    0.88
  -5  17  -1   -0.77    0.71
  -5 -17   1    0.70    1.18
   5  16  -1   -0.10    0.82
  -5  16  -1    0.43    0.73
  -5 -16   1   -0.02    0.88
  -5  16  -1   -0.77    0.71
   5  15  -1    0.51    0.84
  -5 -15   1    1.13    1.04
  -5  15  -1   -0.14    0.74
  -5  15  -1    0.58    0.80
   5  14  -1    0.07    0.65
  -5  14  -1   -0.46    0.66
  -5  14  -1    0.71    0.78
  -5 -14   1   -0.85    0.79
   5  13  -1    0.41    0.66
  -5 -13   1   -0.45    0.81
  -5  13  -1    0.23    0.75
  -5  13  -1    0.02    0.54
   5  12  -1   -0.53    0.43
  -5 -12   1   -0.50    0.69
  -5  12  -1    0.36    0.66
  -5  12  -1    0.63    0.64
   5  11  -1    3.28    0.96
   5  11  -1    1.06    0.93
  -5  11  -1    2.41    0.94
  -5  11  -1    2.86    0.92
   5  10  -1    0.55    0.77
   5  10  -1    0.17    0.49
   5 -10   1   -0.08    0.27
  -5  10  -1    0.12    0.52
  -5  10  -1   -0.18    0.58
   5   9  -1    4.56    1.20
   5   9  -1    3.58    0.92
  -5   9  -1    4.35    1.03
   5   8  -1    0.57    0.74
   5   8  -1    2.31    0.74
  -5   8  -1    1.19    0.64
   5   7  -1    0.61    0.67
  -5   7  -1    1.61    0.67
   5   6  -1    9.96    1.51
  -5   6  -1    9.65    1.33
   5   5  -1    1.20    0.58
  -5   5  -1    2.83    0.68
   5   4  -1    1.24    0.62
  -5   4  -1    1.26    0.54
   5   3  -1   24.76    2.18
  -5   3  -1   23.53    2.05
   5  -2   1    5.52    0.68
   5   2  -1    4.96    0.93
  -5   2  -1    5.98    0.96
   5  -1   1   24.89    1.83
  -5   1  -1   19.76    1.93
   5   0   1    0.03    0.27
   5   0  -1   -0.86    0.31
  -5   0  -1    0.10    0.36
   5  -1  -1   24.29    1.96
  -5   1   1   23.63    1.98
   5   2   1    4.31    0.82
   5  -2  -1    5.03    0.71
  -5   2   1    2.98    0.68
   5   3   1   21.29    2.03
   5  -3  -1   22.81    1.77
  -5   3   1   23.99    1.92
   5   4   1    2.04    0.63
   5  -4  -1    1.56    0.38
  -5   4   1    2.14    0.59
   5   5   1    3.18    0.78
   5  -5  -1    2.91    0.43
  -5  -5  -1    0.99    0.61
  -5   5   1    1.37    0.53
   5  -6  -1    9.40    0.84
  -5   6   1   11.36    1.30
  -5  -6  -1    9.85    1.52
  -5   6   1    7.04    1.24
   5  -7  -1    1.52    0.36
  -5   7   1    1.18    0.61
  -5  -7  -1    1.63    0.73
  -5   7   1    0.91    0.61
   5  -8  -1    0.56    0.31
  -5  -8  -1    1.10    0.76
  -5   8   1    1.59    0.70
  -5   8   1    0.73    0.57
   5  -9  -1    5.21    0.65
  -5  -9  -1    3.74    1.11
  -5   9   1    4.75    1.08
  -5   9   1    4.99    1.01
   5 -10  -1    0.04    0.32
  -5  10   1   -0.25    0.53
  -5 -10  -1    0.56    0.69
  -5  10   1    0.31    0.59
   5  11   1    1.72    0.82
  -5  11   1    2.94    0.96
  -5 -11  -1    2.69    1.06
  -5  11   1    1.27    0.74
   5  12   1    0.19    0.52
  -5  12   1   -0.82    0.60
  -5 -12  -1   -0.32    0.74
  -5  12   1   -0.41    0.53
   5  13   1   -0.39    0.59
  -5  13   1    0.81    0.75
  -5 -13  -1    0.04    0.73
  -5  13   1    0.47    0.67
   5  14   1   -0.06    0.72
  -5  14   1   -0.37    0.50
  -5  14   1    0.83    0.84
  -5 -14  -1    0.31    0.91
   5  15   1    0.18    0.89
  -5 -15  -1   -0.15    0.96
  -5  15   1    0.10    0.73
  -5  15   1    1.06    0.90
   5  16   1    0.79    0.81
  -5  16   1    1.04    0.84
  -5  16   1    0.01    0.68
  -5 -16  -1    0.53    1.00
   5  17   1   -0.08    0.74
  -5 -17  -1    1.81    1.23
  -5  17   1    0.18    0.72
  -5  17   1   -0.31    0.70
   5  18   1    1.36    1.05
  -5 -18  -1    0.86    0.99
  -5  18   1    2.17    1.08
   5  19   1    0.05    0.94
  -5  19   1    0.36    0.97
  -5 -19  -1   -0.85    1.05
   5  20   1    1.36    1.16
  -5  20   1   -0.59    0.82
  -5 -20  -1    0.62    1.25
   5  21   1    1.10    1.27
  -5  21   1    0.61    1.02
  -5 -21  -1   -0.03    1.21
   5  22   1    0.82    1.20
  -5 -22  -1   -2.51    1.03
  -5  22   1   -0.01    0.93
   5  23   1   -0.82    1.03
  -5  23   1    2.29    1.35
  -5 -23  -1    0.00    1.64
   5  24   1   -0.03    1.11
  -5 -24  -1   -0.84    1.70
  -5  24   1    1.83    1.28
   6  23  -1    1.48    1.52
  -6  23  -1   -0.62    1.01
  -6 -23   1    0.63    1.48
   6  22  -1    1.42    1.46
  -6 -22   1    0.01    1.41
  -6  22  -1    3.35    1.58
   6  21  -1   -0.60    1.12
  -6  21  -1    2.27    1.23
  -6 -21   1   -0.71    1.05
   6  20  -1    0.63    1.26
  -6 -20   1    0.94    1.30
  -6  20  -1    0.55    0.98
   6  19  -1   -0.40    0.87
  -6  19  -1    0.16    0.91
  -6 -19   1   -1.46    1.10
   6  18  -1    0.56    1.06
  -6  18  -1    0.24    0.87
  -6 -18   1    1.04    1.26
   6  17  -1   -0.32    0.86
  -6  17  -1    1.04    0.92
  -6 -17   1    1.45    1.17
  -6  17  -1   -0.55    0.84
   6  16  -1    5.03    1.60
  -6  16  -1    9.22    1.71
  -6 -16   1    7.84    1.91
   6  15  -1    0.16    0.84
  -6  15  -1   -0.34    0.79
  -6 -15   1    0.71    1.15
  -6  15  -1   -0.30    0.55
   6  14  -1    0.64    0.78
  -6  14  -1    0.08    0.81
  -6  14  -1   -0.13    0.72
  -6 -14   1    0.96    0.98
   6  13  -1    0.35    0.65
  -6  13  -1    0.31    0.70
  -6 -13   1    0.57    0.92
  -6  13  -1    1.41    0.83
   6  12  -1   15.23    2.09
  -6 -12   1    6.76    1.76
  -6  12  -1    8.20    1.53
  -6  12  -1   10.67    1.64
   6  11  -1    0.91    0.75
  -6  11  -1   -0.54    0.58
  -6  11  -1    0.22    0.70
   6  10  -1    5.68    1.38
  -6  10  -1   10.21    1.51
   6   9  -1    5.06    1.25
  -6   9  -1    3.29    0.95
   6   8  -1   12.73    1.94
  -6   8  -1   13.64    1.71
   6   7  -1    1.60    0.82
  -6   7  -1    2.06    0.75
   6   6  -1   48.44    4.22
  -6   6  -1   54.25    3.99
   6   5  -1    1.79    0.72
  -6   5  -1    1.46    0.64
   6   4  -1   43.32    3.27
  -6   4  -1   35.15    2.56
  -6   4  -1   36.35    2.95
   6   3  -1    6.23    1.13
  -6   3  -1    5.83    1.01
   6  -2   1   -0.14    0.26
   6   2  -1    0.22    0.36
  -6   2  -1   -0.54    0.37
   6  -1   1   21.64    1.75
  -6   1  -1   18.54    2.02
   6   0  -1    0.76    0.46
   6   0   1   -0.26    0.35
  -6   0  -1   -0.12    0.40
  -6   0   1   -0.08    0.37
   6  -1  -1   20.72    1.79
  -6   1   1   18.82    1.95
   6   2   1   -0.62    0.27
   6  -2  -1   -0.22    0.35
  -6   2   1   -0.17    0.40
   6  -3  -1    5.29    0.78
   6   3   1    5.73    1.02
  -6   3   1    6.01    0.97
   6   4   1   37.48    3.12
   6  -4  -1   36.78    2.71
  -6   4   1   37.05    2.91
   6   5   1    2.09    0.79
   6  -5  -1    2.43    0.49
  -6   5   1    3.24    0.74
   6  -6  -1   62.96    4.27
  -6   6   1   61.26    4.58
  -6  -6  -1   62.86    4.96
   6  -7  -1    2.72    0.45
  -6   7   1    1.55    0.78
  -6  -7  -1    2.45    0.96
  -6   7   1    2.51    0.74
   6  -8  -1   17.61    1.32
  -6   8   1   15.02    2.04
  -6  -8  -1   20.91    2.48
  -6   8   1   14.71    1.86
  -6   9   1    1.73    0.79
  -6   9   1    3.54    1.03
  -6  -9  -1    2.51    1.04
  -6  10   1    6.13    1.32
  -6 -10  -1    4.85    1.30
  -6  10   1   10.33    1.46
  -6  11   1    0.66    0.71
  -6 -11  -1    0.17    0.68
  -6  11   1    0.10    0.64
  -6 -12  -1   11.49    2.10
  -6  12   1   11.57    1.76
  -6  12   1   12.57    1.83
  -6  13   1   -0.44    0.76
  -6 -13  -1    0.19    0.82
  -6  13   1   -0.13    0.70
  -6 -14  -1   -0.69    0.88
  -6  14   1    0.58    0.90
  -6  14   1    0.73    0.83
  -6 -15  -1   -0.86    0.93
  -6  15   1    0.39    0.75
  -6  15   1   -1.23    0.72
   6  16   1    6.10    1.67
  -6 -16  -1    9.87    2.15
  -6  16   1    7.93    1.55
  -6  16   1    4.66    1.22
   6  17   1   -0.53    0.92
  -6 -17  -1    0.01    0.97
  -6  17   1    0.00    0.71
  -6  17   1    0.92    0.96
   6  18   1   -0.74    0.81
  -6  18   1   -0.64    0.80
  -6 -18  -1    0.43    1.21
   6  19   1   -0.45    0.96
  -6  19   1    0.03    0.90
  -6 -19  -1   -0.67    1.09
   6  20   1   -0.20    1.02
  -6 -20  -1   -1.69    1.14
  -6  20   1   -0.80    0.81
   6  21   1    0.20    1.19
  -6  21   1   -0.41    0.91
  -6 -21  -1    0.66    1.39
   6  22   1    0.90    1.15
  -6  22   1    1.34    1.07
  -6 -22  -1    3.07    1.76
  -6 -23  -1   -1.18    1.57
  -6  23   1    0.27    1.09
  -7 -23   1    0.94    1.57
  -7  23  -1    0.07    1.25
  -7  22  -1    1.56    1.19
  -7 -22   1   -0.75    1.35
  -7  21  -1    2.08    1.29
  -7 -21   1   -0.33    1.31
  -7  20  -1    0.27    1.03
  -7 -20   1    0.49    1.39
  -7 -19   1   -0.33    1.29
  -7  19  -1    1.21    1.05
  -7  18  -1    2.05    1.10
  -7 -18   1    1.26    1.38
  -7  17  -1    0.95    0.96
  -7  17  -1   -0.61    0.74
  -7 -17   1    1.21    1.24
  -7 -16   1   -0.52    1.08
  -7  16  -1    0.19    0.91
  -7  16  -1   -0.58    0.83
  -7  15  -1    1.07    1.02
  -7 -15   1    0.34    1.13
  -7  15  -1    1.78    0.99
  -7 -14   1    2.87    1.32
  -7  14  -1    1.35    1.02
  -7  14  -1    2.83    1.01
  -7  13  -1    0.15    0.74
  -7 -13   1    1.00    1.15
  -7  13  -1   -0.62    0.77
  -7  12  -1   -0.03    0.68
  -7  12  -1    0.57    0.81
  -7 -12   1   -0.58    0.95
   7  11  -1    0.63    0.75
  -7  11  -1   -0.37    0.64
  -7  11  -1    0.39    0.70
   7  10  -1    0.11    0.70
  -7  10  -1    0.68    0.71
   7   9  -1    4.48    1.31
  -7   9  -1    2.95    0.96
   7   8  -1   13.74    2.08
  -7   8  -1   13.47    1.77
   7   7  -1    0.48    0.64
  -7   7  -1    2.14    0.79
   7   6  -1    0.00    0.53
  -7   6  -1    0.87    0.58
   7   5  -1    9.29    1.61
  -7   5  -1   10.97    1.55
  -7   5  -1   11.20    0.90
   7   4  -1   15.51    1.94
  -7   4  -1   12.73    1.14
  -7   4  -1   13.45    1.67
   7   3  -1   23.05    2.41
  -7   3  -1   18.44    2.11
   7   2  -1    0.05    0.47
  -7   2  -1    1.05    0.58
   7  -1   1   16.92    1.67
  -7   1  -1   14.19    1.79
   7   0  -1    0.49    0.47
   7   0   1   -0.72    0.34
  -7   0  -1   -0.06    0.49
  -7   0   1    0.47    0.49
   7  -1  -1   17.18    1.81
   7   1   1   18.62    1.94
  -7   1   1   16.64    1.87
   7   2   1    0.93    0.49
   7  -2  -1    0.52    0.54
  -7   2   1    1.00    0.59
   7   3   1   19.15    2.15
   7  -3  -1   16.73    1.62
  -7   3   1   20.78    2.04
   7  -4  -1   13.55    1.39
   7   4   1   12.78    1.78
  -7   4   1   14.99    1.67
   7   5   1    9.36    1.53
   7  -5  -1   10.80    1.05
  -7   5   1    9.25    1.34
  -7  -5  -1    7.94    1.45
   7  -6  -1    0.58    0.32
  -7   6   1    0.62    0.55
  -7  -6  -1    1.04    0.71
   7  -7  -1    1.19    0.35
  -7   7   1    1.69    0.68
  -7  -7  -1    0.66    0.71
  -7   8   1   12.33    1.76
  -7   8   1    9.42    1.46
  -7  -8  -1   11.59    1.90
  -7  -9  -1    1.86    0.94
  -7   9   1    3.14    1.05
  -7   9   1    2.94    0.94
  -7 -10  -1    0.73    0.76
  -7  10   1    0.46    0.68
  -7  10   1   -0.50    0.58
  -7  11   1   -0.38    0.63
  -7 -11  -1   -0.40    0.78
  -7  11   1   -0.58    0.63
  -7  12   1   -0.07    0.70
  -7  12   1   -0.01    0.77
  -7 -12  -1   -0.22    0.81
  -7  13   1    0.23    0.81
  -7 -13  -1   -0.70    0.96
  -7  13   1    0.51    0.69
  -7 -14  -1    1.62    1.20
  -7  14   1    0.92    0.94
  -7  14   1    3.17    1.15
  -7  15   1    0.91    0.85
  -7  15   1    0.43    0.92
  -7 -15  -1   -0.05    0.97
  -7 -16  -1   -1.58    1.05
  -7  16   1    0.49    0.87
  -7  16   1   -0.23    0.84
  -7  17   1   -0.07    0.89
  -7 -17  -1    2.38    1.30
  -7  17   1    0.19    0.83
  -7  18   1   -0.56    0.80
  -7 -18  -1    2.46    1.34
  -7  18   1    2.31    1.17
  -7 -19  -1    2.76    1.43
  -7  19   1   -0.27    0.96
  -7 -20  -1   -0.10    1.27
  -7  20   1    1.43    1.23
  -7  21   1    1.28    1.13
  -7 -21  -1    1.59    1.53
  -7  22   1    1.37    1.24
  -7 -22  -1   -0.21    1.36
  -7 -23  -1   -1.33    1.50
  -7  23   1    0.54    1.04
  -8 -22   1    0.28    1.60
  -8  22  -1    1.98    1.33
  -8  21  -1   -0.28    1.06
  -8 -21   1    0.02    1.46
  -8 -20   1   -1.81    1.23
  -8  20  -1    0.84    1.05
  -8 -19   1    0.27    1.38
  -8  19  -1    1.57    1.03
  -8  18  -1   -0.01    0.99
  -8 -18   1    0.00    1.16
  -8  18  -1    1.14    1.05
  -8  17  -1    0.20    0.97
  -8 -17   1   -0.94    1.07
  -8  17  -1    0.41    0.80
  -8 -16   1    3.61    1.58
  -8  16  -1    2.88    1.27
  -8  16  -1    0.84    0.94
  -8  15  -1    2.90    1.15
  -8  15  -1    1.64    1.15
  -8 -15   1    2.26    1.39
  -8  14  -1    0.07    0.92
  -8  14  -1    1.05    0.92
  -8 -14   1   -0.46    0.87
  -8  13  -1    5.29    1.36
  -8  13  -1    5.15    1.46
  -8 -13   1    5.19    1.64
  -8  12  -1    3.87    1.22
  -8 -12   1    1.33    1.26
  -8  12  -1    2.59    1.15
   8  11  -1    0.85    1.02
  -8  11  -1    0.85    0.80
  -8  11  -1    2.79    1.14
   8  10  -1    1.03    0.95
  -8  10  -1    2.37    0.93
   8   9  -1    4.80    1.37
  -8   9  -1    3.95    1.06
   8   8  -1    4.66    1.40
  -8   8  -1    4.34    1.08
   8   7  -1    2.54    1.03
  -8   7  -1    3.06    0.95
   8   6  -1   25.66    3.01
  -8   6  -1   25.79    2.71
   8   5  -1    4.52    1.18
  -8   5  -1    2.52    0.94
  -8   5  -1    5.12    0.64
   8   4  -1   38.61    3.64
  -8   4  -1   40.28    3.49
  -8   4  -1   46.08    3.13
   8   3  -1    6.83    1.34
  -8   3  -1    6.07    1.19
  -8   3  -1    8.19    1.01
   8   2  -1    0.08    0.52
  -8   2  -1    0.15    0.57
   8  -1   1   32.44    2.60
   8   1  -1   27.19    2.69
  -8   1  -1   35.40    2.88
   8   0  -1   -0.52    0.43
   8   0   1   -0.22    0.47
  -8   0   1    0.46    0.53
  -8   0  -1   -0.37    0.43
   8  -1  -1   30.74    2.65
   8   1   1   30.54    2.70
  -8   1   1   33.10    2.76
   8  -2  -1   -0.31    0.38
   8   2   1    0.12    0.34
  -8   2   1    0.33    0.56
   8   3   1    5.69    1.23
   8  -3  -1    8.07    1.08
  -8   3   1    6.93    1.20
   8  -4  -1   44.53    3.23
   8   4   1   42.09    3.64
  -8   4   1   41.09    3.43
   8  -5  -1    5.05    0.75
  -8   5   1    3.12    0.91
  -8  -5  -1    3.21    1.01
   8  -6  -1   25.66    2.03
  -8   6   1   29.10    2.77
  -8  -6  -1   30.92    3.25
  -8   7   1    2.98    0.85
  -8  -7  -1    2.97    0.99
  -8  -8  -1    6.19    1.41
  -8   8   1    7.41    1.29
  -8   8   1    4.77    1.26
  -8   9   1    2.32    0.89
  -8   9   1    2.49    0.97
  -8  -9  -1    3.11    1.12
  -8  10   1    2.03    0.92
  -8  10   1    1.49    0.86
  -8 -10  -1    2.94    1.10
  -8  11   1    0.47    0.80
  -8  11   1    2.59    1.08
  -8 -11  -1   -0.40    0.80
  -8 -12  -1    3.59    1.34
  -8  12   1    6.22    1.48
  -8  12   1    4.07    1.22
  -8 -13  -1    8.81    1.93
  -8  13   1    6.94    1.52
  -8  13   1    4.34    1.36
  -8  14   1   -0.93    0.76
  -8 -14  -1   -0.16    1.01
  -8  14   1    1.90    0.94
  -8 -15  -1    0.28    1.15
  -8  15   1    2.37    1.10
  -8  15   1    2.42    1.09
  -8 -16  -1    3.04    1.49
  -8  16   1    4.25    1.32
  -8  16   1    4.35    1.35
  -8  17   1   -0.14    0.87
  -8 -17  -1   -1.61    1.07
  -8  17   1   -0.28    0.89
  -8  18   1    1.97    1.22
  -8 -18  -1    2.21    1.55
  -8  18   1    1.32    1.07
  -8  19   1   -0.97    0.96
  -8  19   1    1.05    1.08
  -8 -19  -1   -0.45    1.31
  -8  20   1   -0.98    0.94
  -8 -20  -1   -0.70    1.15
  -8  21   1   -0.31    1.02
  -8 -21  -1   -1.25    1.32
  -8 -22  -1   -1.60    1.18
  -8  22   1    1.47    1.20
  -9 -22   1   -0.37    1.55
  -9  22  -1    0.02    1.20
  -9 -21   1    0.92    1.62
  -9  21  -1    0.12    0.98
  -9  20  -1    2.22    1.30
  -9 -20   1    0.65    1.70
  -9 -19   1    1.08    1.52
  -9  19  -1    2.31    1.32
  -9  19  -1    0.68    1.07
  -9  18  -1    1.37    1.04
  -9 -18   1    3.51    1.63
  -9  18  -1    3.14    1.48
  -9 -17   1    2.21    1.52
  -9  17  -1   -0.09    0.99
  -9  17  -1    0.84    1.03
  -9  16  -1    2.44    1.27
  -9 -16   1    4.47    1.79
  -9  16  -1    1.48    0.99
  -9  15  -1    0.39    0.79
  -9 -15   1    0.53    1.10
  -9  15  -1    0.31    0.94
  -9  14  -1    1.85    1.07
  -9  14  -1    0.46    0.95
  -9 -14   1    0.01    1.16
  -9  13  -1    2.73    1.16
  -9 -13   1   -0.18    1.02
  -9  13  -1    0.46    0.98
  -9  12  -1    1.34    1.10
  -9 -12   1    2.81    1.34
  -9  12  -1    1.92    1.03
   9  11  -1    0.76    1.14
  -9  11  -1    2.35    1.14
  -9  11  -1    1.45    0.88
  -9 -11   1    3.40    1.40
   9  10  -1   -0.62    0.86
  -9  10  -1    1.50    0.92
   9   9  -1    2.95    1.23
  -9   9  -1    3.19    1.08
   9   8  -1    0.32    0.88
  -9   8  -1    1.56    0.80
   9   7  -1    0.98    0.90
  -9   7  -1    1.65    0.85
   9   6  -1   13.13    2.06
  -9   6  -1   13.97    1.91
   9   5  -1    2.31    1.00
  -9   5  -1    2.64    0.96
   9   4  -1    4.70    1.25
  -9   4  -1    3.05    0.95
  -9   4  -1    5.68    0.84
   9   3  -1   -0.84    0.54
  -9   3  -1    0.28    0.44
  -9   3  -1    0.43    0.65
   9   2  -1   -0.32    0.38
  -9   2  -1   -0.10    0.57
  -9   2  -1    0.70    0.54
   9   1  -1    7.37    1.31
  -9   1  -1    6.46    1.27
  -9   1  -1    7.64    1.19
   9   0  -1    0.05    0.51
  -9   0   1   -0.46    0.50
  -9   0  -1    0.21    0.58
   9  -1  -1    8.58    1.28
   9   1   1    6.78    1.22
  -9  -1  -1    5.60    1.21
  -9   1   1    7.06    1.30
   9   2   1   -0.33    0.34
   9  -2  -1   -0.46    0.47
  -9   2   1    0.09    0.59
   9   3   1    0.65    0.65
   9  -3  -1    0.13    0.49
  -9  -3  -1    0.07    0.61
  -9   3   1   -0.80    0.50
   9  -4  -1    4.72    0.84
  -9   4   1    4.18    1.06
  -9  -4  -1    4.94    1.21
   9  -5  -1    3.30    0.63
  -9  -5  -1    1.77    0.94
  -9   5   1    2.40    0.87
  -9   6   1   12.37    1.77
  -9  -6  -1   12.24    1.96
  -9   7   1    1.18    0.80
  -9  -7  -1    1.65    0.94
  -9   8   1    0.17    0.63
  -9  -8  -1   -0.15    0.66
  -9   8   1   -0.44    0.61
  -9   9   1    2.74    1.09
  -9   9   1    2.82    1.01
  -9  -9  -1    6.10    1.50
  -9  10   1    0.41    0.78
  -9 -10  -1    0.51    0.79
  -9  10   1    0.01    0.72
  -9  11   1    1.59    0.95
  -9  11   1    0.17    0.77
  -9 -11  -1    3.90    1.39
  -9  12   1    5.22    1.34
  -9  12   1    3.39    1.24
  -9 -12  -1    2.17    1.29
  -9  13   1    3.17    1.27
  -9 -13  -1    2.46    1.32
  -9  13   1    1.19    0.99
  -9  14   1    0.05    0.88
  -9 -14  -1    1.47    1.29
  -9  14   1    1.28    0.94
  -9  15   1    1.04    0.97
  -9  15   1    0.80    1.03
  -9 -15  -1    2.16    1.34
  -9  16   1    4.22    1.36
  -9 -16  -1    1.92    1.42
  -9  16   1    1.57    1.19
  -9 -17  -1    0.91    1.31
  -9  17   1   -0.60    0.79
  -9  17   1    1.68    1.16
  -9 -18  -1    0.12    1.39
  -9  18   1    1.53    1.14
  -9  18   1    2.08    1.13
  -9  19   1    3.85    1.63
  -9  19   1    3.85    1.31
  -9 -19  -1    1.32    1.42
  -9  20   1    0.54    0.95
  -9 -20  -1    0.86    1.49
  -9  21   1    0.29    1.08
  -9 -21  -1    0.95    1.44
  -9 -22  -1    0.14    1.67
  -9  22   1    0.30    1.10
 -10 -21   1    0.97    1.75
 -10  21  -1    1.01    1.23
 -10  20  -1    1.58    1.25
 -10 -20   1   -2.00    1.30
 -10  19  -1    0.10    1.09
 -10  19  -1    1.21    1.11
 -10 -19   1   -0.80    1.28
 -10 -18   1    0.02    1.39
 -10  18  -1    0.48    1.10
 -10 -17   1    0.77    1.30
 -10  17  -1    1.49    1.24
 -10  17  -1    1.69    1.16
 -10 -16   1    2.96    1.66
 -10  16  -1    3.15    1.27
 -10  16  -1    2.14    1.29
 -10  15  -1   10.97    2.17
 -10 -15   1   13.96    2.61
 -10  15  -1    5.97    1.63
 -10 -14   1   -1.18    1.06
 -10  14  -1    0.64    0.95
 -10  14  -1   -0.71    0.89
 -10  13  -1    5.37    1.58
 -10  13  -1    7.15    1.81
 -10 -13   1    8.76    2.05
 -10 -12   1    5.63    1.77
 -10  12  -1    2.25    1.04
 -10  12  -1    6.19    1.60
 -10  11  -1    3.50    1.33
 -10  11  -1    2.36    1.09
 -10 -11   1    5.05    1.54
  10  10  -1    0.64    1.00
 -10  10  -1    0.37    0.84
 -10 -10   1    1.65    1.09
  10   9  -1    3.43    1.33
 -10   9  -1    2.78    1.13
  10   8  -1    1.83    1.10
 -10   8  -1    0.77    0.78
  10   7  -1    0.90    0.97
 -10   7  -1    0.09    0.72
  10   6  -1    4.98    1.38
 -10   6  -1    1.39    0.92
  10   5  -1    5.90    1.56
 -10   5  -1    7.30    1.47
  10   4  -1    1.99    0.97
 -10   4  -1    0.03    0.72
  10   3  -1   32.61    3.57
 -10   3  -1   37.27    2.86
 -10   3  -1   33.78    3.49
  10   2  -1   -0.44    0.44
 -10   2  -1    1.59    0.88
 -10   2  -1    1.18    0.63
  10   1  -1   21.03    2.35
 -10   1  -1   16.79    2.00
 -10  -1   1   18.29    2.24
 -10   1  -1   15.48    2.16
  10   0  -1    0.04    0.63
 -10   0   1    0.06    0.68
 -10   0  -1   -0.28    0.54
 -10   0  -1   -0.11    0.52
  10  -1  -1   16.99    1.93
 -10  -1  -1   10.73    1.88
 -10  -1  -1   14.16    1.94
 -10   1   1   15.85    2.04
  10  -2  -1   -0.26    0.56
 -10   2   1    0.73    0.75
 -10  -2  -1    1.03    0.73
  10  -3  -1   35.45    2.92
 -10  -3  -1   36.51    3.31
 -10   3   1   34.07    3.14
 -10   4   1    2.08    0.95
 -10  -4  -1    2.36    0.99
 -10   5   1    6.34    1.38
 -10  -5  -1    7.05    1.53
 -10   6   1    2.78    1.00
 -10  -6  -1    1.90    1.01
 -10   7   1   -0.04    0.68
 -10  -7  -1    0.55    0.75
 -10   8   1    0.87    0.89
 -10   8   1    1.30    0.80
 -10  -8  -1   -0.12    0.65
 -10  -9  -1    6.32    1.59
 -10   9   1    2.62    1.03
 -10   9   1    5.07    1.37
 -10 -10  -1    0.14    0.85
 -10  10   1    0.13    0.81
 -10  10   1    2.89    0.98
 -10 -11  -1    1.07    1.00
 -10  11   1    4.41    1.42
 -10  11   1    6.75    1.47
 -10 -12  -1    2.12    1.22
 -10  12   1    2.24    1.10
 -10  12   1    2.40    1.18
 -10  13   1    5.21    1.56
 -10  13   1    5.23    1.35
 -10 -13  -1    6.20    1.74
 -10 -14  -1    0.73    1.10
 -10  14   1   -0.14    0.89
 -10  14   1   -1.61    0.78
 -10  15   1   10.84    1.93
 -10 -15  -1   10.59    2.43
 -10  15   1   10.21    2.11
 -10 -16  -1   -0.93    1.03
 -10  16   1    2.04    1.17
 -10  16   1    0.68    1.14
 -10  17   1    1.51    1.31
 -10  17   1    3.57    1.33
 -10 -17  -1    1.11    1.51
 -10  18   1    0.10    0.93
 -10 -18  -1    0.61    1.27
 -10  18   1    1.80    1.30
 -10 -19  -1    1.02    1.46
 -10  19   1    1.51    1.28
 -10  19   1    2.15    1.20
 -10  20   1    0.93    1.38
 -10  20   1    0.95    1.07
 -10 -20  -1    0.74    1.65
 -10 -21  -1   -0.34    1.57
 -10  21   1   -0.41    1.10
 -11 -20   1   -0.03    1.79
 -11  20  -1   -0.09    0.98
 -11 -19   1   -0.25    1.51
 -11  19  -1    1.13    1.08
 -11  19  -1    0.22    1.28
 -11 -18   1    0.36    1.62
 -11  18  -1    0.98    1.15
 -11  18  -1    1.79    1.39
 -11  17  -1    2.64    1.41
 -11  17  -1    1.62    1.23
 -11 -17   1    2.64    1.78
 -11  16  -1    2.90    1.40
 -11  16  -1    0.84    1.03
 -11 -16   1   -0.04    1.29
 -11  15  -1   -0.12    0.96
 -11 -15   1    1.88    1.20
 -11  15  -1   -1.47    0.77
 -11  14  -1    2.56    1.30
 -11 -14   1   -0.11    1.15
 -11  14  -1    3.67    1.35
 -11  13  -1   -0.44    0.96
 -11  13  -1    0.43    0.89
 -11 -13   1    0.88    1.09
 -11 -12   1    8.66    2.05
 -11  12  -1    1.86    1.26
 -11  12  -1    9.50    1.80
 -11  11  -1    2.67    1.31
 -11  11  -1    1.10    1.00
 -11 -11   1    0.17    0.89
 -11 -10   1    1.14    1.17
 -11  10  -1    0.55    0.81
  11   9  -1    1.26    1.24
 -11   9  -1    0.31    0.83
  11   8  -1    0.69    1.10
 -11   8  -1    1.30    0.93
  11   7  -1    2.21    1.18
 -11   7  -1    3.26    1.18
  11   6  -1   -0.04    0.98
 -11   6  -1   -0.44    0.71
  11   5  -1   -0.10    0.86
 -11   5  -1   -0.49    0.69
  11   4  -1    1.06    0.90
 -11   4  -1    0.55    0.84
  11   3  -1    1.20    0.85
 -11   3  -1    1.38    0.88
  11   2  -1   -0.41    0.50
 -11   2  -1    1.05    0.69
 -11   2  -1    0.20    0.78
  11   1  -1    1.04    0.81
 -11  -1   1    2.69    1.00
 -11   1  -1    3.69    0.96
 -11   1  -1    1.76    0.95
  11   0  -1   -0.36    0.61
 -11   0  -1   -0.06    0.55
 -11   0   1    0.02    0.69
 -11   0  -1    0.50    0.74
  11  -1  -1    0.43    0.72
 -11   1   1    1.38    0.90
 -11  -1  -1    2.13    0.94
 -11  -1  -1    0.20    0.68
  11  -2  -1    0.46    0.63
 -11  -2  -1    0.79    0.79
 -11  -2  -1    0.88    0.82
 -11   2   1    0.74    0.83
 -11   3   1    3.22    1.12
 -11  -3  -1    1.83    0.90
 -11  -4  -1    3.42    1.17
 -11   4   1    1.56    0.96
 -11   5   1    0.80    0.84
 -11  -5  -1   -0.67    0.69
 -11  -6  -1    0.33    0.77
 -11   6   1    3.31    1.01
 -11   7   1    5.76    1.32
 -11  -7  -1    2.99    1.14
 -11   8   1    1.46    0.97
 -11   8   1    0.42    0.92
 -11  -8  -1    2.73    1.22
 -11  -9  -1   -0.20    0.79
 -11   9   1    0.20    0.90
 -11   9   1    0.20    0.77
 -11  10   1    1.35    1.09
 -11 -10  -1    0.99    1.06
 -11  10   1    0.12    0.85
 -11  11   1    2.72    1.19
 -11  11   1    2.09    1.11
 -11 -11  -1    1.16    1.17
 -11  12   1    7.42    1.75
 -11 -12  -1    6.89    1.87
 -11  12   1    6.77    1.61
 -11  13   1   -0.23    0.98
 -11  13   1   -0.15    0.85
 -11 -13  -1   -0.54    0.80
 -11  14   1    1.23    1.16
 -11 -14  -1    2.78    1.49
 -11  14   1    1.44    1.04
 -11  15   1   -0.24    0.88
 -11  15   1   -0.13    1.09
 -11 -15  -1    0.48    1.16
 -11 -16  -1    0.40    1.43
 -11  16   1    1.46    1.08
 -11  16   1    0.35    1.16
 -11  17   1    2.47    1.46
 -11  17   1    1.17    1.22
 -11 -17  -1    0.89    1.43
 -11  18   1    1.75    1.18
 -11 -18  -1   -0.32    1.41
 -11  18   1    0.75    1.24
 -11  19   1    0.91    1.39
 -11 -19  -1    0.30    1.50
 -11  19   1   -0.54    1.14
 -11  20   1    0.37    1.37
 -11 -20  -1   -0.21    1.53
 -11  20   1    1.04    1.29
 -12 -19   1    3.77    2.14
 -12  19  -1    0.77    1.44
 -12  19  -1    0.32    1.22
 -12  18  -1    0.68    1.20
 -12 -18   1    0.32    1.64
 -12  18  -1    2.09    1.41
 -12  17  -1    0.08    1.08
 -12  17  -1    1.45    1.37
 -12 -17   1    1.19    1.65
 -12 -16   1    0.46    1.34
 -12  16  -1   -0.34    1.14
 -12  16  -1    0.64    1.08
 -12 -15   1    4.87    1.81
 -12  15  -1    4.43    1.55
 -12  15  -1    2.75    1.45
 -12  14  -1   -0.14    0.99
 -12  14  -1    0.54    1.11
 -12 -14   1   -0.63    1.06
 -12 -13   1    6.74    1.95
 -12  13  -1    4.51    1.69
 -12  13  -1    8.13    1.77
 -12  12  -1    3.76    1.56
 -12  12  -1    3.24    1.31
 -12 -12   1    6.84    1.85
 -12 -11   1    3.90    1.54
 -12  11  -1    4.14    1.31
 -12  11  -1    1.05    1.11
 -12  10  -1    1.71    1.08
 -12 -10   1   -0.69    0.97
 -12  -9   1    1.30    1.07
 -12   9  -1   -0.51    0.71
  12   8  -1   10.81    2.32
 -12   8  -1    9.80    1.91
 -12  -8   1   14.34    2.53
  12   7  -1   -0.67    0.97
 -12   7  -1    1.48    1.04
  12   6  -1    1.46    1.17
 -12   6  -1    1.56    1.06
  12   5  -1    8.91    1.83
 -12   5  -1    7.45    1.66
  12   4  -1    0.94    0.96
 -12   4  -1    0.80    0.97
  12   3  -1    8.36    1.73
 -12   3  -1    9.08    1.77
  12   2  -1    3.84    1.19
 -12  -2   1    3.00    1.19
 -12   2  -1    6.65    1.54
  12   1  -1   16.38    2.19
 -12   1  -1   13.47    1.86
 -12   1  -1   12.75    2.14
 -12  -1   1   12.43    2.04
  12   0  -1    2.23    0.83
 -12   0  -1   -0.09    0.69
 -12   0   1   -0.14    0.76
 -12   0  -1   -0.10    0.72
  12  -1  -1   10.83    1.77
 -12  -1  -1   16.70    2.11
 -12   1   1   17.57    2.33
 -12  -2  -1    7.07    1.60
 -12   2   1    3.37    1.23
 -12  -2  -1    6.63    1.42
 -12  -3  -1    9.81    1.77
 -12   3   1    9.40    1.76
 -12   4   1    2.82    1.09
 -12  -4  -1    1.66    0.95
 -12  -5  -1    7.12    1.60
 -12   5   1    8.33    1.64
 -12  -6  -1    1.62    1.02
 -12   6   1    3.71    1.24
 -12  -7  -1    1.15    1.07
 -12   7   1    1.68    1.01
 -12   8   1    9.45    1.76
 -12   8   1    5.83    1.67
 -12  -8  -1   11.05    2.10
 -12   9   1   -0.31    0.85
 -12  -9  -1   -1.03    0.86
 -12   9   1   -0.96    0.88
 -12  10   1    0.55    0.83
 -12  10   1   -0.86    0.88
 -12 -10  -1   -0.43    0.94
 -12  11   1    2.05    1.23
 -12 -11  -1    3.39    1.47
 -12  11   1    3.26    1.24
 -12  12   1    4.02    1.42
 -12  12   1    3.98    1.54
 -12 -12  -1    7.14    2.01
 -12  13   1    5.38    1.55
 -12  13   1    6.18    1.89
 -12 -13  -1    3.08    1.58
 -12  14   1    0.51    1.15
 -12  14   1    0.01    0.98
 -12 -14  -1    1.17    1.22
 -12  15   1    0.37    1.04
 -12  15   1    2.63    1.41
 -12 -15  -1    4.00    1.70
 -12  16   1   -0.44    1.08
 -12 -16  -1    0.29    1.27
 -12  16   1    1.60    1.21
 -12 -17  -1    1.48    1.46
 -12  17   1    0.34    1.27
 -12  17   1    1.54    1.15
 -12  18   1    0.99    1.22
 -12 -18  -1    0.37    1.51
 -12  18   1    1.95    1.33
 -12  19   1    0.73    1.43
 -12  19   1    1.73    1.30
 -12 -19  -1    1.31    1.66
 -13  18  -1    1.74    1.30
 -13  18  -1    1.05    1.37
 -13 -18   1    0.20    1.61
 -13  17  -1    0.36    1.21
 -13  17  -1    0.29    1.27
 -13 -17   1    1.17    1.55
 -13 -16   1    0.58    1.23
 -13  16  -1    0.76    1.25
 -13  16  -1   -1.07    0.97
 -13  15  -1    1.95    1.31
 -13  15  -1   -0.35    1.14
 -13 -15   1    1.31    1.24
 -13  14  -1   -1.25    1.02
 -13  14  -1   -2.25    0.87
 -13 -14   1    0.80    1.22
 -13  13  -1    3.17    1.49
 -13 -13   1    1.32    1.33
 -13  13  -1    2.36    1.38
 -13 -12   1    0.14    1.01
 -13  12  -1   -0.11    1.05
 -13  12  -1    0.85    1.17
 -13  11  -1    0.89    1.22
 -13  11  -1    2.23    1.20
 -13 -11   1    0.75    1.05
 -13 -10   1    3.19    1.37
 -13  10  -1    2.16    1.15
 -13  -9   1    1.19    1.13
 -13   9  -1    0.29    0.90
 -13  -8   1    4.39    1.53
 -13   8  -1    3.01    1.22
 -13  -7   1    8.48    1.97
 -13   7  -1    4.33    1.39
  13   6  -1    0.37    1.04
 -13   6  -1    0.71    0.91
  13   5  -1    4.19    1.51
 -13   5  -1    1.51    1.12
  13   4  -1    0.32    1.00
 -13   4  -1    2.96    1.24
  13   3  -1    0.14    0.80
 -13  -3   1    0.10    0.79
 -13   3  -1    0.27    0.96
  13   2  -1    0.25    0.93
 -13   2  -1   -0.25    0.82
 -13  -2   1    0.89    0.86
  13   1  -1    0.68    0.82
 -13   1  -1    0.78    0.90
 -13  -1   1    1.02    1.00
  13   0  -1   -0.55    0.68
 -13   0  -1   -0.59    0.77
 -13   0   1    0.29    0.90
 -13  -1  -1    1.21    0.93
 -13   1   1    1.41    0.95
 -13  -1  -1    0.89    0.97
 -13   2   1    0.02    0.87
 -13  -2  -1    0.27    0.76
 -13  -2  -1   -0.16    0.80
 -13  -3  -1    2.18    0.99
 -13   3   1   -0.11    0.80
 -13  -3  -1    0.08    0.90
 -13  -4  -1    5.85    1.47
 -13   4   1    3.22    1.29
 -13  -5  -1    3.66    1.31
 -13   5   1    4.08    1.43
 -13   6   1   -0.47    0.90
 -13  -6  -1   -0.27    0.84
 -13  -7  -1    3.66    1.40
 -13   7   1    2.11    1.21
 -13   7   1    5.77    1.55
 -13   8   1    3.77    1.30
 -13   8   1    1.60    1.17
 -13  -8  -1    1.52    1.17
 -13  -9  -1    1.05    1.12
 -13   9   1   -0.72    0.88
 -13   9   1   -0.84    0.76
 -13  10   1    2.23    1.25
 -13 -10  -1    1.53    1.20
 -13  10   1   -0.10    0.97
 -13 -11  -1    3.04    1.45
 -13  11   1    1.49    1.12
 -13  11   1    0.17    1.15
 -13 -12  -1    0.51    1.14
 -13  12   1    1.02    1.14
 -13  12   1   -0.45    0.93
 -13 -13  -1    0.17    1.19
 -13  13   1    1.00    1.26
 -13  13   1    0.24    1.04
 -13  14   1    0.94    1.32
 -13  14   1    1.78    1.17
 -13 -14  -1    1.68    1.35
 -13  15   1   -0.26    1.22
 -13  15   1   -1.70    0.99
 -13 -15  -1    0.57    1.25
 -13  16   1    0.33    1.16
 -13 -16  -1    1.37    1.26
 -13  16   1   -0.07    1.09
 -13 -17  -1    2.49    1.76
 -13  17   1    0.10    1.29
 -13  18   1    1.35    1.49
 -13 -18  -1    3.66    1.91
 -14  17  -1   -0.55    1.23
 -14  17  -1    0.07    1.46
 -14  16  -1    1.29    1.40
 -14 -16   1    0.96    1.67
 -14  16  -1    0.72    1.40
 -14  15  -1    0.27    1.33
 -14 -15   1   -0.32    1.32
 -14  15  -1   -0.64    1.11
 -14  14  -1    1.41    1.17
 -14  14  -1   -0.49    1.27
 -14 -14   1   -1.41    1.08
 -14  13  -1    0.14    1.19
 -14  13  -1    0.01    1.23
 -14 -13   1   -0.56    1.23
 -14  12  -1    1.77    1.46
 -14  12  -1    1.30    1.17
 -14 -12   1    2.18    1.43
 -14  11  -1   -1.76    0.97
 -14 -11   1    0.68    1.18
 -14  11  -1   -0.59    0.96
 -14 -10   1   20.73    3.09
 -14  10  -1   11.06    2.45
 -14  10  -1    9.82    2.09
 -14   9  -1    1.79    1.24
 -14  -9   1    1.53    1.19
 -14   8  -1   22.61    3.05
 -14  -8   1   22.92    3.31
 -14  -7   1    5.53    1.68
 -14   7  -1    2.63    1.30
 -14  -6   1    3.82    1.43
 -14   6  -1    5.14    1.58
 -14   5  -1   -0.72    0.91
 -14  -5   1    0.97    1.06
 -14  -4   1   23.94    3.10
 -14   4  -1   14.53    2.59
 -14   3  -1    5.04    1.45
 -14  -3   1    3.90    1.37
 -14  -3   1    4.70    1.46
 -14  -2   1    7.39    1.63
 -14   2  -1    4.61    1.46
 -14  -2   1    5.92    1.51
 -14   1  -1    4.19    1.42
 -14  -1   1    2.96    1.27
 -14   0   1    0.13    0.87
 -14   0  -1    1.80    1.07
 -14   1   1    2.16    1.20
 -14  -1  -1    2.96    1.30
 -14  -2  -1    3.99    1.39
 -14   2   1    6.35    1.63
 -14  -2  -1    9.47    1.90
 -14  -3  -1    3.68    1.42
 -14   3   1    4.07    1.38
 -14  -3  -1    5.97    1.56
 -14  -4  -1   11.34    2.17
 -14   4   1   17.25    2.50
 -14  -4  -1   14.91    2.46
 -14  -5  -1    0.14    0.88
 -14   5   1    2.71    1.19
 -14   6   1    4.13    1.49
 -14  -6  -1    3.14    1.42
 -14  -7  -1    2.66    1.35
 -14   7   1    1.00    1.19
 -14   7   1    1.77    1.18
 -14   8   1   19.40    2.66
 -14   8   1   13.06    2.48
 -14  -8  -1   20.19    3.02
 -14  -9  -1    1.86    1.25
 -14   9   1   -1.36    0.89
 -14   9   1    0.11    1.06
 -14  10   1   10.96    2.28
 -14  10   1    9.28    1.93
 -14 -10  -1   15.30    2.67
 -14  11   1    2.32    1.42
 -14 -11  -1    2.44    1.43
 -14  11   1    1.43    1.08
 -14 -12  -1    0.86    1.34
 -14  12   1    0.93    1.24
 -14  12   1    1.88    1.39
 -14 -13  -1    0.03    1.28
 -14  13   1    1.95    1.39
 -14  13   1    2.62    1.36
 -14 -14  -1    1.10    1.33
 -14  14   1    1.10    1.35
 -14  15   1   -0.21    1.21
 -14 -15  -1    1.58    1.47
 -14  16   1    1.49    1.45
 -14 -16  -1   -1.06    1.23
 -14  17   1   -0.47    1.29
 -15 -15   1    1.87    1.73
 -15  15  -1    1.21    1.42
 -15  15  -1   -1.28    1.15
 -15  14  -1    0.10    1.32
 -15  14  -1    1.57    1.47
 -15 -14   1    1.37    1.56
 -15 -13   1    1.18    1.37
 -15  13  -1   -0.39    1.14
 -15  13  -1    1.39    1.31
 -15 -12   1    0.54    1.31
 -15  12  -1    2.82    1.45
 -15  12  -1    0.03    1.35
 -15  11  -1    1.16    1.40
 -15 -11   1    4.11    1.76
 -15  11  -1    0.71    1.28
 -15  10  -1   -0.71    0.89
 -15  10  -1    0.17    1.05
 -15 -10   1   -0.69    1.14
 -15   9  -1    0.66    1.18
 -15  -9   1    2.30    1.37
 -15   8  -1    3.52    1.50
 -15  -8   1    2.10    1.38
 -15   7  -1   -0.07    1.08
 -15  -7   1    0.95    1.18
 -15   6  -1    3.26    1.40
 -15  -6   1    3.95    1.49
 -15  -5   1    1.16    1.15
 -15   5  -1   -0.53    0.97
 -15   4  -1   -0.92    0.91
 -15  -4   1    2.09    1.14
 -15  -4   1    1.17    1.06
 -15  -3   1   -0.57    0.82
 -15   3  -1    1.82    1.15
 -15  -3   1    1.45    1.05
 -15  -2   1    2.46    1.24
 -15   2  -1    5.22    1.65
 -15  -1   1   -0.45    1.03
 -15   1  -1    0.26    0.99
 -15   0  -1   -1.15    0.83
 -15   0   1    0.78    0.99
 -15  -1  -1   -1.64    0.76
 -15   1   1    1.76    1.10
 -15  -2  -1    2.94    1.40
 -15   2   1    3.84    1.41
 -15  -3  -1   -0.98    0.91
 -15   3   1    1.60    1.15
 -15  -3  -1    0.65    0.94
 -15   4   1    1.18    1.11
 -15  -4  -1    1.08    1.14
 -15  -4  -1    1.50    1.18
 -15  -5  -1   -0.06    0.96
 -15   5   1   -0.73    0.91
 -15  -5  -1    0.57    1.04
 -15   6   1    0.66    1.12
 -15  -6  -1    2.87    1.37
 -15   6   1    2.21    1.39
 -15   7   1   -0.61    0.98
 -15  -7  -1   -0.34    0.99
 -15   7   1    0.50    1.08
 -15  -8  -1    1.38    1.19
 -15   8   1    2.75    1.40
 -15   8   1    3.43    1.40
 -15  -9  -1    1.32    1.29
 -15   9   1    2.63    1.52
 -15   9   1    0.20    1.01
 -15 -10  -1   -0.68    1.10
 -15  10   1    0.90    1.13
 -15 -11  -1    1.45    1.40
 -15  11   1    3.37    1.61
 -15 -12  -1    1.05    1.36
 -15  12   1    1.01    1.27
 -15 -13  -1    1.07    1.37
 -15  13   1    1.30    1.36
 -15  14   1    0.23    1.40
 -15 -14  -1    0.19    1.36
 -15 -15  -1    0.43    1.38
 -15  15   1   -0.37    1.22
 -16  14  -1    0.83    1.50
 -16 -14   1    1.18    1.48
 -16  13  -1    0.60    1.51
 -16 -13   1    1.37    1.73
 -16  12  -1    1.52    1.48
 -16  12  -1   -0.12    1.40
 -16 -12   1    3.47    1.68
 -16 -11   1    2.43    1.62
 -16  11  -1    1.79    1.49
 -16  11  -1    1.10    1.40
 -16  10  -1    4.21    1.65
 -16  10  -1    1.85    1.66
 -16 -10   1    4.46    1.88
 -16   9  -1   -0.11    1.21
 -16  -9   1    2.05    1.41
 -16   9  -1   -0.98    0.94
 -16   8  -1    8.54    2.11
 -16  -8   1   10.44    2.38
 -16  -7   1   -0.99    0.97
 -16   7  -1    0.08    1.15
 -16  -6   1   12.04    2.47
 -16   6  -1   12.49    2.42
 -16   5  -1   -0.51    0.97
 -16  -5   1    0.94    1.23
 -16  -5   1    0.71    1.09
 -16  -4   1    6.43    1.80
 -16   4  -1    7.50    1.99
 -16   3  -1    3.20    1.50
 -16  -3   1    3.84    1.52
 -16   2  -1    5.37    1.71
 -16  -2   1    3.32    1.57
 -16  -1   1    4.28    1.58
 -16   1  -1    5.69    1.64
 -16   0  -1    0.76    1.13
 -16   0   1   -1.34    1.07
 -16  -1  -1    5.33    1.69
 -16   1   1    4.57    1.63
 -16  -2  -1    0.58    1.25
 -16   2   1    3.49    1.48
 -16  -3  -1    2.82    1.48
 -16   3   1   -0.26    1.08
 -16   4   1    7.60    1.90
 -16  -4  -1    4.03    1.68
 -16  -5  -1    1.20    1.22
 -16  -5  -1    0.98    1.10
 -16   5   1   -1.10    0.94
 -16   5   1    1.43    1.24
 -16   6   1   11.79    2.42
 -16  -6  -1    8.77    2.20
 -16  -7  -1    1.23    1.32
 -16   7   1    0.97    1.23
 -16  -8  -1   12.07    2.38
 -16   8   1    8.17    2.15
 -16  -9  -1    1.89    1.46
 -16   9   1    0.16    1.07
 -16 -10  -1    1.14    1.39
 -16  10   1    5.44    1.90
 -16 -11  -1    4.00    1.86
 -16  11   1    3.60    1.68
 -16 -12  -1   -1.52    1.14
 -16  12   1    0.92    1.47
 -16 -13  -1    1.52    1.57
 -16  13   1    1.79    1.58
 -16  14   1    0.33    1.30
 -16 -14  -1    2.88    1.84
 -17  12  -1    0.92    1.45
 -17 -12   1   -0.83    1.51
 -17 -11   1    0.02    1.43
 -17  11  -1   -0.47    1.25
 -17 -10   1   -0.43    1.42
 -17  10  -1   -1.28    1.16
 -17   9  -1   -1.49    0.99
 -17  -9   1   -0.94    1.33
 -17  -8   1    0.41    1.33
 -17   8  -1    1.31    1.48
 -17   8  -1   -0.32    1.20
 -17   7  -1   -0.44    1.20
 -17  -7   1    1.16    1.32
 -17  -6   1    1.00    1.40
 -17   6  -1   -0.04    1.22
 -17  -6   1    0.77    1.34
 -17   5  -1    0.14    1.28
 -17  -5   1    0.07    1.30
 -17   4  -1    4.85    1.85
 -17  -4   1    6.24    1.82
 -17   3  -1   -0.27    1.18
 -17  -3   1    0.77    1.42
 -17   2  -1    1.83    1.38
 -17  -2   1    2.30    1.58
 -17   1  -1   -0.38    1.26
 -17  -1   1   -1.81    0.91
 -17   0  -1    3.57    1.65
 -17   0   1    1.25    1.32
 -17   1   1   -0.06    1.32
 -17  -1  -1   -1.83    0.91
 -17  -2  -1   -0.53    1.20
 -17  -3  -1    1.03    1.34
 -17   3   1    0.90    1.18
 -17  -4  -1    2.66    1.53
 -17   4   1    3.02    1.48
 -17   5   1   -0.43    1.12
 -17  -5  -1   -1.72    1.05
 -17   6   1   -0.55    1.07
 -17  -6  -1    0.64    1.26
 -17   7   1    0.85    1.32
 -17  -7  -1    1.65    1.62
 -17  -7  -1    0.22    1.41
 -17   8   1   -0.28    0.98
 -17  -8  -1    0.84    1.26
 -17   9   1   -1.63    0.76
 -17  -9  -1    0.54    1.40
 -17  10   1   -0.32    1.03
 -17 -10  -1    0.78    1.37
 -17  11   1   -1.26    1.16
 -17 -11  -1    2.72    1.65
 -17 -12  -1   -0.25    1.50
 -17  12   1   -0.17    1.28
 -18  -9   1    0.93    1.51
 -18   9  -1   -0.22    1.31
 -18  -8   1    2.20    1.66
 -18   8  -1    1.23    1.57
 -18  -7   1    0.41    1.39
 -18   7  -1   -0.89    1.15
 -18  -6   1   -0.02    1.40
 -18  -5   1    3.38    1.76
 -18  -4   1    1.15    1.56
 -18   4  -1   -1.39    1.23
 -18   3  -1    1.55    1.61
 -18   2  -1    1.53    1.57
 -18   1  -1    2.88    1.71
 -18   0  -1    1.35    1.42
 -18   0   1   -1.40    1.07
 -18   1   1    7.07    2.06
 -18  -1  -1    6.96    2.19
 -18  -2  -1   -0.07    1.30
 -18   2   1    0.99    1.28
 -18   3   1    0.66    1.25
 -18  -3  -1    1.11    1.52
 -18  -4  -1    0.67    1.50
 -18   4   1   -1.25    1.09
 -18  -5  -1    1.58    1.54
 -18   5   1    3.31    1.62
 -18  -6  -1   -0.33    1.34
 -18   6   1    1.58    1.32
 -18   7   1   -0.24    1.18
 -18  -7  -1    0.77    1.39
 -18   8   1    1.50    1.47
 -18  -8  -1    3.34    1.76
 -18  -8  -1    1.26    1.77
 -18  -9  -1    1.87    1.57
 -18   9   1    0.58    1.41
 -19   5  -1    0.44    1.37
 -19  -2   1    0.18    1.26
 -19  -1   1    1.54    1.52
 -19   0   1   -0.84    1.13
 -19   0  -1    0.99    1.60
 -19  -1  -1    4.14    1.84
 -19   1   1    1.83    1.40
 -19   2   1   -1.40    1.20
 -19  -2  -1   -1.09    1.35
 -19   3   1    0.21    1.32
 -19  -3  -1   -0.51    1.39
 -19   4   1   -0.05    1.31
 -19  -4  -1    0.09    1.51
 -19  -5  -1    1.93    1.69
 -19   5   1   -0.33    1.35
   0  25  -2   -0.17    1.14
   0  24  -2    2.08    1.39
   0  23  -2    0.53    1.11
   0  22  -2    1.85    1.14
   0  21  -2    0.47    1.02
   0  20  -2    4.21    1.38
   0  19  -2   -0.31    0.77
   0 -18   2   -0.77    0.89
   0  18  -2   -0.25    0.74
   0 -17   2   -0.91    0.76
   0  17  -2    0.13    0.61
   0  16  -2   25.85    3.08
   0 -16   2   26.50    3.08
   0 -15   2   -0.71    0.74
   0  15  -2    0.04    0.61
   0  14  -2    5.11    1.23
   0 -14   2    5.35    1.28
   0 -13   2    0.66    0.71
   0  13  -2    0.13    0.57
   0  12  -2   72.08    4.95
   0  12  -2   68.72    5.42
   0 -12   2   75.75    5.55
   0  11  -2   -0.02    0.50
   0 -11   2   -0.03    0.56
   0  11  -2    0.19    0.38
   0  10  -2   11.61    1.61
   0  10  -2   13.19    1.66
   0  10  -2   12.97    1.16
   0   9  -2   -0.20    0.43
   0   9  -2    0.54    0.51
   0   9  -2   -0.17    0.32
   0   8  -2   42.36    3.27
   0   8  -2   40.91    2.91
   0   8  -2   41.81    3.20
   0   7  -2   -0.16    0.31
   0   7  -2    0.01    0.37
   0   6  -2   26.85    2.18
   0   6  -2   26.77    2.15
   0   5  -2    0.20    0.35
   0   5  -2    0.11    0.30
   0   4  -2   32.56    2.38
   0   4  -2   32.47    2.42
   0   3  -2   -0.03    0.19
   0   3  -2   -0.33    0.21
   0   2  -2  652.39   42.55
   0   1  -2    0.16    0.14
   0   0  -2    0.07    0.09
   0  -1  -2    0.01    0.12
   0  -2  -2  446.64   29.18
   0  -3  -2   -0.11    0.18
   0   4   2   19.55    1.45
   0   5   2   -0.27    0.23
   0  -5  -2    0.18    0.29
   0   5   2   -0.03    0.24
   0   6   2   27.01    2.00
   0   6   2   27.60    2.14
   0  -7  -2   -0.22    0.22
   0   7   2   -0.55    0.24
   0   7   2   -0.08    0.30
   0   8   2   40.02    3.06
   0   8   2   40.10    2.89
   0  -9  -2   -0.11    0.28
   0   9   2    0.03    0.42
   0   9   2   -0.14    0.29
   0  10   2   13.12    1.36
   0  10   2   11.84    1.57
   0 -11  -2   -0.06    0.37
   0  11   2    0.75    0.43
   0  11   2    0.85    0.62
   0  12   2   71.35    5.03
   0  12   2   71.46    5.38
   0  13   2   -0.22    0.46
   0 -13  -2    0.34    0.50
   0  13   2   -0.35    0.41
   0 -14  -2    1.25    0.77
   0  14   2    3.27    0.76
   0  14   2    4.41    1.13
   0 -15  -2   -0.12    0.70
   0  15   2    0.09    0.71
   0 -16  -2   26.75    3.20
   0  16   2   34.62    3.44
   0  17   2    0.25    0.83
   0 -17  -2    0.66    1.03
   0 -18  -2   -1.63    0.96
   0  18   2   -0.17    0.67
   0 -19  -2    0.06    1.15
   0  19   2    0.34    1.00
   0  20   2    5.09    1.54
   0  21   2   -1.04    0.72
   0  22   2    4.29    1.50
   0  23   2   -1.02    0.85
   0  24   2    1.31    1.23
   0  25   2    2.01    1.52
   1  25  -2   -0.77    0.98
  -1  25  -2    0.63    1.27
   1  24  -2   -0.38    1.00
  -1  24  -2    0.23    1.18
   1  23  -2   -0.14    0.96
  -1  23  -2    0.88    1.07
   1  22  -2   -0.14    1.02
  -1  22  -2    0.21    1.03
   1  21  -2    2.55    1.31
  -1  21  -2    2.04    1.17
   1  20  -2    1.44    1.12
  -1  20  -2   -1.42    0.64
   1  19  -2    0.62    0.83
  -1  19  -2   -0.10    0.80
  -1 -19   2    0.00    0.91
   1  18  -2    4.22    1.30
  -1  18  -2    1.15    0.98
  -1 -18   2    0.94    1.04
   1  17  -2    1.43    0.99
  -1 -17   2   -0.52    0.65
  -1  17  -2    1.91    1.05
   1  16  -2   -0.66    0.59
   1 -16   2   -0.48    0.71
  -1  16  -2    0.73    0.73
  -1 -16   2    0.10    0.62
   1  15  -2    4.66    1.28
   1 -15   2    5.50    1.25
  -1  15  -2    5.82    1.42
   1 -14   2    6.04    1.30
   1  14  -2    4.51    1.15
  -1 -14   2    1.06    0.72
  -1  14  -2    3.80    1.20
   1  13  -2    0.06    0.58
   1 -13   2    0.71    0.71
  -1  13  -2    0.39    0.67
  -1  13  -2    1.84    0.59
  -1 -13   2    0.04    0.57
   1 -12   2    1.54    0.73
   1  12  -2    1.57    0.75
  -1 -12   2    0.71    0.64
  -1  12  -2    1.89    0.74
  -1  12  -2    1.68    0.60
   1  11  -2    0.00    0.28
   1 -11   2    0.43    0.58
   1  11  -2   -0.21    0.41
   1  11  -2    0.60    0.68
  -1  11  -2   -0.47    0.43
  -1  11  -2   -0.57    0.39
   1  10  -2   58.54    4.60
   1 -10   2   62.89    4.67
   1  10  -2   64.65    4.83
  -1  10  -2   64.34    4.40
  -1  10  -2   59.05    4.64
   1   9  -2    0.13    0.49
   1   9  -2    0.14    0.42
  -1   9  -2    0.69    0.44
  -1   9  -2    0.58    0.49
  -1   9  -2    0.01    0.41
   1   8  -2    8.39    1.24
   1   8  -2   14.32    1.63
  -1   8  -2   10.49    1.30
  -1   8  -2   11.43    1.40
  -1   8  -2   11.90    1.22
   1   7  -2    8.65    1.34
   1   7  -2   12.34    1.36
  -1   7  -2   12.72    1.33
  -1   7  -2   12.46    1.41
   1   6  -2   15.97    1.52
   1   6  -2   15.10    1.64
  -1   6  -2   13.86    1.31
  -1   6  -2   14.56    1.54
   1   5  -2   13.77    1.22
   1   5  -2   13.27    1.45
  -1   5  -2   11.60    1.30
  -1   5  -2   14.17    1.17
   1   4  -2  165.95   10.64
   1   4  -2  158.50   10.92
  -1   4  -2  162.79   10.68
  -1   4  -2  161.37   10.75
   1   3  -2   65.11    4.50
   1   3  -2   65.05    4.31
  -1   3  -2   62.71    4.33
   1   2  -2    0.75    0.29
  -1   2  -2    0.42    0.19
   1   1  -2   14.56    1.16
  -1   1  -2   14.63    1.05
   1   0  -2  111.12    7.53
  -1   0  -2  115.62    7.49
   1  -2  -2    0.54    0.17
  -1  -2  -2    0.20    0.22
   1  -3  -2   57.74    4.25
   1   3   2   68.84    4.27
  -1  -3  -2   63.88    4.36
  -1   3   2   61.40    4.20
   1   4   2  166.08   10.72
   1  -4  -2  157.99   10.83
  -1   4   2  161.44   10.65
  -1  -4  -2  168.21   10.95
   1   5   2   14.22    1.33
   1  -5  -2   12.30    1.18
   1   5   2   12.53    1.09
  -1  -5  -2   14.26    1.41
  -1   5   2   13.35    1.26
   1   6   2   12.04    1.14
   1   6   2   16.10    1.49
   1  -6  -2   13.39    1.26
  -1  -6  -2   14.30    1.53
  -1   6   2   15.26    1.42
   1   7   2    8.78    1.19
   1   7   2   11.56    1.01
   1  -7  -2   11.79    1.27
  -1  -7  -2   10.98    1.35
  -1   7   2   12.43    1.30
  -1   7   2   10.39    1.14
   1   8   2   11.69    1.40
   1   8   2   11.64    1.13
   1  -8  -2   11.37    1.34
  -1   8   2   10.72    1.20
  -1   8   2   10.56    1.33
  -1  -8  -2   10.90    1.41
   1   9   2    0.74    0.41
   1   9   2   -0.11    0.36
   1  -9  -2    0.32    0.52
  -1   9   2    1.07    0.45
  -1  -9  -2    0.35    0.48
  -1   9   2    0.35    0.47
   1  10   2   62.99    4.40
   1  10   2   63.52    4.73
   1 -10  -2   63.18    4.70
  -1  10   2   60.24    4.67
  -1  10   2   66.75    4.52
  -1 -10  -2   63.68    4.85
   1  11   2    0.26    0.40
   1  11   2    0.30    0.52
   1 -11  -2    0.01    0.58
  -1 -11  -2    0.28    0.59
  -1  11   2    0.25    0.48
  -1  11   2    0.26    0.54
   1 -12  -2    2.14    0.82
   1  12   2    1.90    0.56
   1  12   2    1.44    0.66
  -1 -12  -2    1.27    0.75
  -1  12   2    2.79    0.69
  -1  12   2    2.17    0.80
   1  13   2    1.05    0.71
   1 -13  -2    1.29    0.77
   1  13   2    1.37    0.56
  -1 -13  -2    3.96    1.04
  -1  13   2    0.85    0.56
  -1  13   2    1.53    0.82
   1  14   2    7.64    1.45
   1 -14  -2    5.81    1.28
  -1  14   2    5.02    0.98
  -1  14   2    4.07    1.13
  -1 -14  -2    8.12    1.51
   1  15   2    5.18    1.35
   1 -15  -2    4.67    1.30
  -1  15   2    7.54    1.19
  -1  15   2    6.02    1.31
  -1 -15  -2    5.55    1.40
   1 -16  -2    0.25    0.84
   1  16   2    0.48    0.81
  -1 -16  -2   -0.40    0.81
  -1  16   2   -0.21    0.62
   1 -17  -2    1.85    1.09
   1  17   2    2.15    0.96
  -1  17   2    1.47    0.95
  -1 -17  -2    1.98    1.12
   1  18   2    3.16    1.23
  -1 -18  -2    2.86    1.22
  -1  18   2    3.23    1.21
   1  19   2    1.27    0.98
  -1  19   2    0.41    0.94
  -1 -19  -2    1.45    1.31
   1  20   2    1.43    1.09
  -1 -20  -2    1.02    1.07
  -1  20   2   -0.60    0.69
   1  21   2   -0.17    0.94
  -1  21   2    1.31    1.10
   1  22   2    0.38    1.07
  -1  22   2   -0.36    1.03
   1  23   2    1.34    1.22
  -1  23   2    1.12    1.20
   1  24   2    0.23    1.26
  -1  24   2    0.70    1.13
   1  25   2   -0.01    1.22
  -1  25   2    0.25    1.20
   2  24  -2    1.27    1.31
  -2  24  -2    0.59    1.22
   2  23  -2    2.80    1.46
  -2  23  -2    1.11    1.16
   2  22  -2    2.63    1.29
  -2  22  -2    1.19    1.00
   2  21  -2    3.32    1.44
  -2  21  -2    3.06    1.20
   2  20  -2   -1.08    0.60
  -2  20  -2   -0.87    0.63
  -2 -20   2    0.18    1.06
   2  19  -2   22.30    3.09
  -2 -19   2   22.88    3.08
  -2  19  -2   18.40    2.80
   2  18  -2   26.87    3.26
  -2 -18   2   24.38    3.20
  -2  18  -2   18.60    2.77
   2  17  -2    0.09    0.66
  -2  17  -2    0.03    0.78
  -2 -17   2    1.12    1.05
   2  16  -2    7.03    1.62
  -2 -16   2    8.95    1.79
  -2  16  -2    7.73    1.64
   2 -15   2    8.42    1.41
   2  15  -2    9.10    1.67
  -2  15  -2    5.44    1.36
  -2 -15   2   10.49    1.82
   2  14  -2   12.55    1.95
   2 -14   2   14.23    1.80
  -2  14  -2   11.81    1.60
  -2 -14   2   14.03    2.13
  -2  14  -2   16.83    2.17
   2 -13   2    6.86    1.16
   2  13  -2    3.75    1.09
  -2  13  -2    7.11    1.14
  -2 -13   2    3.27    1.22
  -2  13  -2    8.52    1.45
   2  12  -2    9.47    1.48
   2 -12   2    8.12    1.24
   2  12  -2    7.85    1.53
  -2  12  -2   10.42    1.35
  -2  12  -2    5.86    1.26
   2  11  -2    7.19    1.27
   2 -11   2    6.11    1.09
   2  11  -2    8.35    1.50
  -2  11  -2    8.93    1.44
  -2  11  -2    8.62    1.19
   2  10  -2   18.01    2.14
   2  10  -2   25.95    2.65
   2 -10   2   20.45    1.88
  -2  10  -2   21.53    2.10
  -2  10  -2   22.73    2.36
   2   9  -2  249.98   16.93
   2   9  -2  242.28   16.46
   2  -9   2  249.05   16.54
  -2   9  -2  245.15   16.28
  -2   9  -2  253.59   16.51
   2   8  -2    4.68    0.91
   2  -8   2    6.17    0.87
   2   8  -2    6.34    1.16
  -2   8  -2    4.78    0.93
   2   7  -2    7.28    1.16
   2   7  -2    5.67    0.92
  -2   7  -2    7.28    0.85
  -2   7  -2    4.32    0.89
   2   6  -2  173.86   11.71
   2   6  -2  179.78   12.09
  -2   6  -2  171.95   11.76
  -2   6  -2  180.90   11.74
   2   5  -2   77.84    5.22
   2   5  -2   75.92    5.47
  -2   5  -2   72.92    5.12
  -2   5  -2   78.43    5.28
   2   4  -2   10.32    1.29
   2   4  -2   11.33    1.03
  -2   4  -2   11.64    1.22
  -2   4  -2   12.11    0.92
   2   3  -2    0.16    0.17
   2   3  -2   -0.01    0.32
  -2   3  -2    0.50    0.34
  -2   3  -2    0.01    0.17
   2   2  -2    8.40    1.01
  -2   2  -2    9.63    0.95
  -2   2  -2    9.12    0.68
   2   1  -2  143.01    9.31
  -2   1  -2  135.06    9.11
  -2   1  -2  138.36    9.12
  -2   0  -2   16.91    1.35
  -2   0  -2   17.31    1.29
   2  -1  -2  133.54    9.09
  -2  -1  -2  137.40    9.12
  -2   1   2  140.21    8.95
   2  -2  -2    9.76    0.82
  -2  -2  -2   10.98    0.94
  -2   2   2    8.70    0.95
   2  -3  -2   -0.17    0.18
  -2  -3  -2    0.12    0.29
  -2   3   2   -0.20    0.22
   2  -4  -2   11.78    1.00
  -2   4   2   11.50    1.18
  -2   4   2   12.09    1.05
  -2  -4  -2   10.45    1.23
   2  -5  -2   75.08    5.18
   2   5   2   79.02    5.27
  -2   5   2   74.21    5.17
  -2   5   2   74.87    5.20
  -2  -5  -2   76.46    5.40
   2   6   2  176.99   11.59
   2  -6  -2  183.88   11.61
  -2  -6  -2  174.08   11.85
  -2   6   2  156.41   11.44
  -2   6   2  178.22   11.51
   2   7   2    6.11    0.98
   2  -7  -2    5.78    0.86
  -2   7   2    6.94    0.96
  -2  -7  -2    6.25    1.08
   2   8   2    4.67    0.92
   2  -8  -2    5.54    0.83
  -2   8   2    4.28    0.80
  -2  -8  -2    3.55    0.88
   2  -9  -2  235.18   16.24
   2   9   2  244.05   16.19
  -2   9   2  251.94   16.14
  -2  -9  -2  243.45   16.55
   2  10   2   20.44    2.20
   2 -10  -2   21.18    2.01
  -2  10   2   20.29    2.10
  -2  10   2   17.96    1.91
  -2 -10  -2   17.38    2.16
   2  11   2    7.13    1.25
   2 -11  -2    8.82    1.25
  -2  11   2    7.31    1.13
  -2  11   2    7.68    1.27
  -2 -11  -2    7.54    1.38
   2 -12  -2    9.61    1.32
   2  12   2    3.31    1.03
  -2  12   2    5.69    1.21
  -2  12   2    8.50    1.18
  -2 -12  -2    6.25    1.28
   2 -13  -2    6.41    1.21
   2  13   2    5.81    1.23
  -2  13   2    5.57    1.23
  -2 -13  -2    6.29    1.33
  -2  13   2    5.36    1.02
   2  14   2   12.93    1.95
   2 -14  -2   11.02    1.70
  -2  14   2   11.94    1.84
  -2  14   2   12.40    1.57
  -2 -14  -2   13.74    1.99
   2 -15  -2   10.16    1.59
   2  15   2    7.35    1.57
  -2  15   2    7.41    1.46
  -2  15   2    8.92    1.36
  -2 -15  -2    8.37    1.66
   2  16   2    8.12    1.68
   2 -16  -2    8.22    1.55
  -2  16   2    7.98    1.57
  -2 -16  -2   10.29    1.88
   2  17   2   -0.17    0.76
  -2  17   2    0.12    0.76
  -2 -17  -2    1.54    1.01
   2  18   2   22.95    3.05
  -2  18   2   28.64    3.20
  -2 -18  -2   20.05    2.97
   2  19   2   17.86    2.83
  -2  19   2   21.28    2.91
  -2 -19  -2   20.73    2.99
   2  20   2    1.07    1.08
  -2  20   2    0.37    0.92
  -2 -20  -2    1.30    1.44
   2  21   2    3.24    1.44
  -2  21   2    2.23    1.26
  -2 -21  -2    0.30    1.40
   2  22   2    0.89    1.18
  -2  22   2    2.23    1.28
   2  23   2    3.97    1.62
  -2  23   2    3.22    1.53
   2  24   2    1.29    1.32
  -2  24   2    1.70    1.42
   3  24  -2    0.38    1.29
  -3  24  -2   -0.18    1.13
   3  23  -2    1.76    1.23
  -3  23  -2    1.50    1.16
   3  22  -2    0.48    1.18
  -3  22  -2   -1.07    0.74
   3  21  -2    2.33    1.29
  -3 -21   2    0.08    1.29
  -3  21  -2   -0.49    0.93
   3  20  -2    0.62    1.06
  -3 -20   2   -0.44    1.08
  -3  20  -2   -0.35    0.88
   3  19  -2    0.55    0.93
  -3 -19   2    0.54    1.24
  -3  19  -2    0.90    0.91
   3  18  -2    0.26    0.87
  -3 -18   2    1.73    1.22
  -3  18  -2    0.36    0.89
   3  17  -2    0.73    0.93
  -3 -17   2    0.12    1.03
  -3  17  -2    0.88    0.79
   3  16  -2   -0.09    0.79
  -3  16  -2    0.53    0.84
  -3 -16   2   -0.65    0.85
   3  15  -2    0.64    0.82
  -3  15  -2   -0.16    0.72
  -3 -15   2    1.32    0.92
  -3  15  -2    0.06    0.59
   3  14  -2    1.69    0.80
  -3 -14   2    3.95    1.26
  -3  14  -2    3.90    0.99
  -3  14  -2    4.09    1.18
   3 -13   2    0.79    0.61
   3  13  -2    0.90    0.71
   3  13  -2   -0.47    0.75
  -3  13  -2    0.93    0.80
  -3 -13   2    2.66    1.10
  -3  13  -2    0.51    0.62
   3  12  -2    1.15    0.87
   3  12  -2    0.52    0.56
   3 -12   2    1.16    0.53
  -3  12  -2    0.62    0.66
  -3  12  -2    0.72    0.67
   3  11  -2   17.22    2.15
   3  11  -2   13.55    1.74
   3 -11   2   11.44    1.33
  -3  11  -2   10.76    1.63
  -3  11  -2    7.64    1.36
   3  10  -2    0.69    0.65
   3  10  -2   -0.13    0.42
   3 -10   2    0.67    0.45
  -3  10  -2    0.16    0.53
  -3  10  -2    0.15    0.56
   3  -9   2   15.81    1.38
   3   9  -2   17.37    2.15
   3   9  -2   14.03    1.77
  -3   9  -2   15.72    1.85
   3   8  -2    0.58    0.62
   3  -8   2    0.29    0.33
   3   8  -2   -0.12    0.30
  -3   8  -2    0.08    0.44
   3  -7   2   23.38    1.72
   3   7  -2   24.40    2.53
   3   7  -2   22.28    1.98
  -3   7  -2   21.54    2.03
   3  -6   2    1.68    0.31
   3   6  -2    0.72    0.60
   3   6  -2    1.98    0.52
  -3   6  -2    1.89    0.60
   3   5  -2   21.31    1.84
   3   5  -2   22.10    2.25
  -3   5  -2   23.68    1.92
   3   4  -2   55.70    3.96
   3   4  -2   50.75    3.66
  -3   4  -2   49.91    3.71
   3   3  -2    2.79    0.50
   3   3  -2    3.68    0.72
  -3   3  -2    3.40    0.62
   3   2  -2    7.99    1.02
  -3   2  -2    6.84    0.62
  -3   2  -2    8.43    0.95
   3   1  -2    9.86    1.03
  -3   1  -2    7.00    0.69
  -3   1  -2    5.43    0.81
  -3   0  -2   20.26    1.52
  -3   0  -2   18.61    1.60
  -3   0   2   19.89    1.58
   3  -1  -2    8.99    0.94
  -3  -1  -2    8.37    0.94
  -3   1   2    9.07    1.01
   3  -2  -2    7.22    0.81
  -3   2   2    9.07    1.01
  -3  -2  -2    7.83    0.97
   3  -3  -2    3.61    0.50
  -3   3   2    2.71    0.50
  -3   3   2    3.57    0.63
  -3  -3  -2    2.76    0.63
   3  -4  -2   53.24    3.65
  -3   4   2   52.32    3.70
  -3   4   2   54.45    3.85
  -3  -4  -2   52.20    3.94
   3  -5  -2   23.43    1.79
  -3   5   2   25.75    2.04
  -3  -5  -2   24.00    2.14
  -3   5   2   23.33    1.91
   3  -6  -2    1.68    0.44
  -3   6   2    1.56    0.50
  -3   6   2    0.36    0.43
  -3  -6  -2    1.99    0.66
   3  -7  -2   26.76    1.93
   3   7   2   22.20    2.11
  -3   7   2   24.26    2.07
  -3  -7  -2   21.52    2.41
  -3   7   2   24.51    2.10
   3  -8  -2    0.58    0.43
   3   8   2   -0.07    0.34
  -3  -8  -2    0.97    0.57
  -3   8   2   -0.07    0.40
  -3   8   2    0.11    0.42
   3  -9  -2   15.98    1.61
   3   9   2   17.43    1.94
  -3   9   2   12.42    1.66
  -3  -9  -2   18.57    2.16
  -3   9   2   18.70    1.89
   3 -10  -2    0.51    0.56
   3  10   2    0.87    0.55
  -3  10   2    0.34    0.50
  -3  10   2    0.01    0.33
  -3 -10  -2    1.24    0.72
   3 -11  -2   14.51    1.58
   3  11   2   15.61    1.92
  -3 -11  -2    9.63    1.67
  -3  11   2   11.20    1.61
   3  12   2    0.94    0.67
   3 -12  -2    0.67    0.63
  -3  12   2    1.04    0.70
  -3 -12  -2   -0.90    0.52
  -3  12   2    0.11    0.54
   3 -13  -2    1.10    0.71
   3  13   2    1.57    0.84
  -3  13   2    1.04    0.69
  -3  13   2    0.40    0.71
  -3 -13  -2    0.44    0.78
   3  14   2    3.56    1.07
   3 -14  -2    5.27    1.09
  -3  14   2    3.01    0.89
  -3 -14  -2    1.31    0.87
  -3  14   2    2.68    0.95
   3  15   2    0.59    0.71
  -3  15   2   -0.04    0.64
  -3  15   2   -0.06    0.76
  -3 -15  -2    0.65    0.84
   3  16   2    0.90    0.78
  -3  16   2    0.84    0.72
  -3  16   2   -0.52    0.62
  -3 -16  -2   -0.76    0.76
   3  17   2    1.45    1.01
  -3  17   2    0.42    0.73
  -3 -17  -2    0.72    1.02
   3  18   2   -1.34    0.59
  -3  18   2    0.58    0.78
  -3 -18  -2    2.40    1.26
   3  19   2    1.35    1.06
  -3 -19  -2    0.22    1.02
  -3  19   2    0.51    0.99
   3  20   2    0.47    0.90
  -3 -20  -2   -0.99    1.14
  -3  20   2   -0.62    0.79
   3  21   2    0.08    1.01
  -3  21   2    3.66    1.39
  -3 -21  -2    1.76    1.63
   3  22   2   -1.54    0.82
  -3  22   2   -0.22    0.98
  -3 -22  -2   -0.25    1.51
   3  23   2   -1.27    1.05
  -3  23   2    0.38    0.96
   3  24   2    1.79    1.46
  -3  24   2   -0.10    1.29
   4  24  -2    1.50    1.56
  -4  24  -2    2.03    1.40
   4  23  -2    3.21    1.72
  -4  23  -2    3.94    1.50
  -4 -23   2    4.86    1.90
   4  22  -2    0.84    1.39
  -4  22  -2    1.32    1.11
  -4 -22   2    2.10    1.61
   4  21  -2   11.09    2.40
  -4 -21   2   10.91    2.41
  -4  21  -2    6.81    1.86
   4  20  -2    5.45    1.81
  -4  20  -2    5.18    1.59
  -4 -20   2    3.32    1.63
   4  19  -2    1.20    1.20
  -4 -19   2    2.59    1.30
  -4  19  -2    2.82    1.20
   4  18  -2    7.13    1.81
  -4 -18   2    7.40    1.94
  -4  18  -2    7.15    1.69
   4  17  -2    3.91    1.46
  -4 -17   2    3.95    1.46
  -4  17  -2    3.81    1.26
   4  16  -2   -0.42    0.80
  -4  16  -2   -0.49    0.75
  -4 -16   2    0.22    0.96
   4  15  -2    0.19    0.73
  -4 -15   2   -1.00    0.71
  -4  15  -2   -1.18    0.69
  -4  15  -2   -0.14    0.72
   4  14  -2   -0.46    0.51
  -4 -14   2   -0.43    0.79
  -4  14  -2   -0.31    0.68
  -4  14  -2    0.21    0.69
   4  13  -2    8.97    1.68
   4  13  -2    4.06    1.15
  -4  13  -2    5.71    1.25
  -4  13  -2    6.47    1.38
   4  12  -2   -0.05    0.55
   4  12  -2    0.60    0.87
  -4  12  -2    0.05    0.70
  -4  12  -2    0.02    0.61
   4  11  -2   54.17    4.52
   4  11  -2   52.89    4.21
   4 -11   2   50.60    3.74
  -4  11  -2   60.46    4.30
  -4  11  -2   47.10    4.07
   4  10  -2   85.68    6.07
   4 -10   2   80.46    5.61
   4  10  -2   87.92    6.44
  -4  10  -2   77.18    5.99
   4  -9   2    6.61    0.77
   4   9  -2    6.41    1.38
   4   9  -2    8.08    1.30
  -4   9  -2    6.22    1.14
   4   8  -2   40.65    3.50
   4  -8   2   45.06    3.10
   4   8  -2   49.27    3.90
  -4   8  -2   47.36    3.56
   4   7  -2  111.45    7.63
   4   7  -2  103.38    7.19
  -4   7  -2   97.64    7.19
   4   6  -2   13.74    1.58
   4   6  -2   17.58    1.99
  -4   6  -2   15.05    1.64
   4   5  -2   85.33    5.86
   4   5  -2   81.49    6.14
  -4   5  -2   84.80    5.89
   4   4  -2    6.52    1.14
  -4   4  -2    9.48    1.15
   4   3  -2   37.88    3.31
  -4   3  -2   45.32    2.89
  -4   3  -2   41.64    3.20
   4   2  -2    3.65    0.76
  -4   2  -2    4.11    0.75
  -4   2  -2    4.62    0.52
   4   1  -2   21.95    1.84
  -4   1  -2   22.02    1.83
  -4   1  -2   19.88    1.59
  -4   0  -2  105.48    7.06
  -4   0  -2  102.07    7.07
   4  -1  -2   20.38    1.66
  -4  -1  -2   21.31    1.69
  -4   1   2   18.32    1.58
   4  -2  -2    3.95    0.63
  -4  -2  -2    4.09    0.71
  -4   2   2    4.73    0.66
  -4   2   2    3.86    0.75
   4  -3  -2   42.96    2.96
  -4   3   2   38.87    3.12
  -4   3   2   40.81    2.96
  -4  -3  -2   40.88    3.15
   4  -4  -2    9.18    0.91
  -4   4   2    9.41    1.03
  -4   4   2    7.41    1.10
  -4  -4  -2    7.30    1.14
   4  -5  -2   87.37    5.82
  -4   5   2   86.17    5.90
  -4   5   2   86.66    6.07
  -4  -5  -2   82.98    6.19
   4  -6  -2   14.04    1.18
  -4   6   2   13.50    1.61
  -4   6   2   15.20    1.54
  -4  -6  -2   15.25    1.79
   4  -7  -2  107.92    7.26
  -4   7   2  107.14    7.52
  -4   7   2  106.37    7.39
  -4  -7  -2  109.89    7.77
   4  -8  -2   47.52    3.46
  -4   8   2   56.14    3.75
  -4  -8  -2   42.34    3.90
  -4   8   2   48.07    3.77
   4   9   2    4.98    1.09
   4  -9  -2    7.08    0.89
  -4   9   2    5.21    1.02
  -4   9   2    5.92    1.08
  -4  -9  -2    5.52    1.18
   4  10   2   83.68    6.13
   4 -10  -2   82.84    5.78
  -4  10   2   78.64    6.01
  -4  10   2   81.93    5.98
  -4 -10  -2   87.18    6.41
   4 -11  -2   54.20    4.00
   4  11   2   54.00    4.38
  -4  11   2   55.07    4.28
  -4 -11  -2   46.26    4.46
  -4  11   2   63.21    4.37
   4  12   2    0.14    0.62
   4 -12  -2    0.05    0.61
  -4  12   2    0.30    0.65
  -4  12   2    0.56    0.51
  -4 -12  -2   -0.34    0.67
   4  13   2    1.41    0.88
  -4 -13  -2    7.27    1.52
  -4  13   2    4.55    1.08
   4  14   2    0.75    0.82
  -4  14   2   -0.17    0.59
  -4 -14  -2    0.77    0.86
  -4  14   2   -0.94    0.58
   4  15   2    1.22    0.81
  -4  15   2   -0.59    0.59
  -4  15   2    0.29    0.96
  -4 -15  -2    0.41    0.91
   4  16   2    0.98    0.90
  -4  16   2    1.02    0.81
  -4  16   2    0.57    0.81
  -4 -16  -2    0.14    0.93
   4  17   2    8.31    1.74
  -4  17   2    4.18    1.18
  -4  17   2    5.35    1.42
  -4 -17  -2    3.66    1.40
   4  18   2    9.66    1.95
  -4 -18  -2    8.99    2.01
  -4  18   2    5.93    1.51
   4  19   2    2.87    1.28
  -4 -19  -2    0.36    1.16
  -4  19   2    1.16    0.93
   4  20   2    4.19    1.54
  -4 -20  -2    6.53    1.87
  -4  20   2    8.06    1.77
   4  21   2   11.60    2.41
  -4  21   2   11.62    2.20
  -4 -21  -2    8.91    2.37
   4  22   2    1.43    1.36
  -4 -22  -2    1.13    1.58
  -4  22   2    1.57    1.16
   4  23   2    1.61    1.48
  -4  23   2    2.43    1.41
  -4 -23  -2    1.06    1.74
   4  24   2   -0.04    1.27
  -4  24   2    1.37    1.28
   5  24  -2    0.23    1.32
  -5 -24   2    0.02    1.55
  -5  24  -2    0.12    1.17
   5  23  -2    3.12    1.83
  -5 -23   2    3.25    1.74
  -5  23  -2    1.33    1.08
   5  22  -2    0.64    1.29
  -5  22  -2   -0.21    1.02
  -5 -22   2   -0.07    1.45
   5  21  -2   -1.90    1.01
  -5 -21   2    1.25    1.36
  -5  21  -2    0.31    1.03
   5  20  -2    2.33    1.38
  -5  20  -2    4.70    1.44
  -5 -20   2   -0.04    1.32
   5  19  -2    1.81    1.24
  -5 -19   2    1.26    1.30
  -5  19  -2   -1.02    0.89
   5  18  -2    1.63    1.23
  -5 -18   2    0.10    1.07
  -5  18  -2   -0.37    0.83
   5  17  -2    1.05    0.92
  -5 -17   2   -0.04    1.14
  -5  17  -2    0.52    0.78
   5  16  -2    0.41    0.93
  -5 -16   2    2.56    1.22
  -5  16  -2    1.96    0.99
  -5  16  -2    0.17    0.79
   5  15  -2    0.06    0.69
  -5  15  -2    0.34    0.72
  -5 -15   2   -0.36    0.76
  -5  15  -2    0.48    0.79
   5  14  -2    3.51    1.10
  -5  14  -2   -0.69    0.68
  -5 -14   2    1.05    1.05
  -5  14  -2    3.19    1.06
   5  13  -2    4.83    1.27
   5  13  -2    3.62    1.22
  -5  13  -2    0.80    0.70
  -5  13  -2    3.37    1.18
   5  12  -2    0.97    0.66
   5  12  -2   -0.19    0.68
  -5  12  -2   -0.03    0.53
  -5  12  -2   -0.61    0.61
   5  11  -2   -0.28    0.66
   5  11  -2    0.47    0.54
  -5  11  -2   -0.13    0.65
   5  10  -2   -0.11    0.47
   5  10  -2    0.14    0.81
  -5  10  -2    1.14    0.71
   5   9  -2   51.62    4.32
   5   9  -2   45.58    3.90
  -5   9  -2   53.32    3.99
   5   8  -2   -0.04    0.42
   5   8  -2    0.28    0.65
  -5   8  -2    0.30    0.51
   5   7  -2    0.10    0.60
  -5   7  -2   -0.16    0.41
   5   6  -2   -0.56    0.41
  -5   6  -2    0.33    0.47
   5   5  -2   21.03    2.29
  -5   5  -2   18.99    2.00
   5   4  -2   -1.01    0.40
  -5   4  -2    1.20    0.52
   5   3  -2    0.13    0.44
  -5   3  -2    1.08    0.49
  -5   3  -2    0.16    0.24
   5   2  -2    3.02    0.75
  -5   2  -2    2.80    0.47
  -5   2  -2    2.96    0.71
   5   1  -2   15.11    1.69
  -5   1  -2   15.57    1.38
  -5   1  -2   19.45    1.85
   5   0  -2    6.04    0.96
  -5   0  -2    6.62    1.05
  -5   0  -2    9.05    0.99
   5  -1  -2   18.74    1.56
  -5  -1  -2   15.90    1.65
  -5   1   2   15.54    1.58
   5  -2  -2    2.79    0.60
  -5  -2  -2    2.55    0.66
  -5   2   2    3.30    0.63
   5  -3  -2    0.88    0.39
  -5   3   2    0.54    0.37
  -5  -3  -2   -0.74    0.30
   5  -4  -2    1.12    0.38
  -5  -4  -2    0.42    0.46
  -5   4   2    0.72    0.52
  -5   4   2    1.23    0.47
   5  -5  -2   18.21    1.48
  -5   5   2   19.80    2.07
  -5  -5  -2   18.88    2.10
  -5   5   2   18.03    1.65
   5  -6  -2   -0.03    0.30
  -5   6   2   -0.28    0.36
  -5  -6  -2    0.12    0.55
  -5   6   2   -0.41    0.33
   5  -7  -2    0.06    0.29
  -5  -7  -2   -0.58    0.44
  -5   7   2    0.01    0.47
  -5   7   2    0.19    0.46
   5  -8  -2    0.80    0.36
  -5  -8  -2    0.50    0.59
  -5   8   2    0.52    0.56
  -5   8   2    0.18    0.55
   5  -9  -2   54.99    3.98
  -5   9   2   56.62    4.42
  -5  -9  -2   61.03    4.69
  -5   9   2   56.38    4.29
   5 -10  -2    0.42    0.35
  -5 -10  -2    0.43    0.76
  -5  10   2    0.67    0.61
  -5  10   2    0.70    0.68
   5 -11  -2    0.42    0.42
  -5 -11  -2    0.73    0.83
  -5  11   2   -0.16    0.62
  -5  11   2    0.55    0.72
   5  12   2   -0.11    0.59
  -5  12   2    0.20    0.67
  -5  12   2    0.05    0.62
  -5 -12  -2   -1.37    0.57
   5  13   2    3.68    1.16
  -5  13   2    3.58    1.06
  -5  13   2    4.61    1.19
  -5 -13  -2    3.33    1.26
   5  14   2    2.72    1.05
  -5  14   2    0.86    0.81
  -5 -14  -2    1.58    1.06
  -5  14   2    0.32    0.73
   5  15   2   -0.83    0.57
  -5  15   2   -0.21    0.72
  -5 -15  -2    0.29    0.87
  -5  15   2    0.28    0.56
   5  16   2    0.42    0.81
  -5  16   2    0.46    0.70
  -5 -16  -2    0.13    0.94
  -5  16   2   -0.69    0.67
   5  17   2    0.11    0.86
  -5 -17  -2   -0.62    0.90
  -5  17   2    0.78    0.93
  -5  17   2    0.81    0.92
   5  18   2   -0.67    0.63
  -5  18   2    1.16    0.99
  -5 -18  -2   -0.29    0.87
   5  19   2    0.35    0.96
  -5  19   2   -0.70    0.83
  -5 -19  -2    1.40    1.28
   5  20   2    1.84    1.35
  -5 -20  -2    0.62    1.15
  -5  20   2    3.28    1.20
   5  21   2   -0.61    0.84
  -5 -21  -2   -1.09    1.24
  -5  21   2    0.83    1.01
   5  22   2   -0.26    1.07
  -5  22   2    1.18    1.17
  -5 -22  -2   -2.35    1.19
   5  23   2    2.57    1.68
  -5 -23  -2    2.88    1.94
  -5  23   2    3.94    1.51
   5  24   2    0.56    1.46
  -5 -24  -2   -0.56    1.87
  -5  24   2    0.00    1.23
   6  23  -2    0.44    1.37
  -6  23  -2    1.44    1.36
  -6 -23   2    0.25    1.61
   6  22  -2    4.16    1.80
  -6  22  -2    4.99    1.68
  -6 -22   2    4.11    1.93
   6  21  -2    3.91    1.69
  -6 -21   2    4.18    1.90
  -6  21  -2    6.89    1.72
   6  20  -2    1.40    1.34
  -6 -20   2    0.94    1.40
  -6  20  -2    2.63    1.35
   6  19  -2    1.15    1.16
  -6 -19   2    2.67    1.48
  -6  19  -2    0.87    1.03
   6  18  -2    2.89    1.38
  -6  18  -2    3.11    1.14
  -6 -18   2    3.59    1.52
   6  17  -2    8.94    2.05
  -6  17  -2    9.87    1.86
  -6 -17   2   11.07    2.24
  -6  17  -2   11.04    1.99
   6  16  -2    2.15    1.13
  -6  16  -2    2.99    1.12
  -6  16  -2    2.45    1.09
  -6 -16   2    2.86    1.46
   6  15  -2    3.03    1.14
  -6  15  -2    2.66    1.04
  -6  15  -2    1.09    0.83
  -6 -15   2    3.89    1.58
   6  14  -2   11.87    1.96
  -6 -14   2   10.97    2.11
  -6  14  -2    8.82    1.71
  -6  14  -2    4.33    1.26
   6  13  -2   11.43    2.02
   6  13  -2    7.59    1.57
  -6  13  -2    6.71    1.43
  -6  13  -2    6.56    1.45
   6  12  -2    0.84    0.89
   6  12  -2    2.19    0.92
  -6  12  -2    1.66    0.92
  -6  12  -2   -0.35    0.58
   6  11  -2   11.79    2.09
   6  11  -2   14.07    2.02
  -6  11  -2   14.42    1.99
   6  10  -2   42.76    3.61
   6  10  -2   42.14    3.89
  -6  10  -2   41.91    3.58
   6   9  -2   15.28    2.35
  -6   9  -2   21.62    2.31
   6   8  -2   22.85    2.74
  -6   8  -2   23.09    2.43
   6   7  -2   52.66    4.41
  -6   7  -2   52.99    4.12
   6   6  -2    1.42    0.75
  -6   6  -2    1.27    0.67
   6   5  -2    5.48    1.15
  -6   5  -2    6.72    1.10
   6   4  -2   78.63    6.07
  -6   4  -2   79.06    5.43
  -6   4  -2   89.58    5.89
   6   3  -2  132.00    9.39
  -6   3  -2  134.62    9.14
  -6   3  -2  132.48    8.86
   6   2  -2   17.55    2.06
  -6   2  -2   18.79    1.56
  -6   2  -2   21.54    2.10
  -6   1  -2   25.39    2.14
  -6   1  -2   21.61    1.84
   6   0  -2   83.20    5.70
  -6   0  -2   72.62    5.63
  -6   0   2   77.03    5.50
  -6   0  -2   81.48    5.56
   6  -1  -2   19.86    1.80
  -6  -1  -2   21.87    1.84
  -6   1   2   19.15    1.78
   6  -2  -2   17.83    1.68
  -6   2   2   18.86    1.85
  -6  -2  -2   19.26    1.96
   6  -3  -2  136.37    9.16
  -6  -3  -2  128.96    9.37
  -6   3   2  138.20    9.10
   6  -4  -2   86.62    5.84
  -6  -4  -2   81.69    6.15
  -6   4   2   83.44    5.87
   6  -5  -2    5.49    0.80
  -6   5   2    6.32    0.98
  -6  -5  -2    4.87    1.04
  -6   5   2    7.22    1.21
   6  -6  -2    1.49    0.43
  -6   6   2    1.70    0.62
  -6  -6  -2    0.31    0.53
  -6   6   2    0.30    0.53
   6  -7  -2   50.77    3.72
  -6   7   2   50.93    4.21
  -6   7   2   56.50    4.03
  -6  -7  -2   56.47    4.39
   6  -8  -2   23.11    1.82
  -6   8   2   22.11    2.34
  -6   8   2   27.60    2.77
  -6  -8  -2   25.27    2.79
   6  -9  -2   19.80    1.63
  -6  -9  -2   25.39    2.84
  -6   9   2   19.72    2.20
  -6   9   2   21.26    2.44
  -6 -10  -2   47.04    4.02
  -6  10   2   42.43    3.74
  -6  10   2   44.33    3.64
  -6  11   2   12.48    1.86
  -6 -11  -2   13.63    2.14
  -6  11   2   11.73    1.72
  -6 -12  -2    1.64    0.99
  -6  12   2    0.86    0.86
  -6  12   2    0.44    0.74
  -6  13   2    6.24    1.37
  -6  13   2    8.58    1.54
  -6 -13  -2    6.96    1.68
  -6  14   2   11.42    1.88
  -6  14   2   11.50    1.84
  -6 -14  -2   12.00    2.23
  -6 -15  -2    2.84    1.36
  -6  15   2    4.38    1.34
  -6  15   2    3.67    1.22
  -6  16   2    0.66    0.92
  -6 -16  -2    5.03    1.61
  -6  16   2    2.65    1.06
  -6  17   2   12.64    2.10
  -6 -17  -2   11.92    2.32
  -6 -18  -2    3.62    1.59
  -6  18   2    3.97    1.37
  -6  18   2    1.79    1.11
  -6  19   2    0.67    1.01
  -6 -19  -2   -0.62    1.14
  -6  20   2    2.67    1.25
  -6 -20  -2    1.09    1.39
  -6  21   2    2.07    1.13
  -6 -21  -2    0.75    1.49
  -6  22   2    2.79    1.36
  -6 -22  -2    2.33    1.88
  -6  23   2    0.71    1.19
  -6 -23  -2   -2.85    1.27
  -7  23  -2    0.20    0.93
  -7 -23   2   -1.35    1.41
   7  22  -2   -1.00    1.22
  -7  22  -2   -0.44    1.01
  -7 -22   2    0.27    1.51
   7  21  -2   -0.71    1.21
  -7  21  -2    0.25    1.08
  -7 -21   2    0.70    1.44
   7  20  -2    0.53    1.28
  -7 -20   2    0.70    1.55
  -7  20  -2    0.66    0.96
   7  19  -2    0.75    1.28
  -7 -19   2    1.59    1.44
  -7  19  -2   -0.30    0.86
   7  18  -2   -0.92    1.05
  -7  18  -2    0.55    0.88
  -7 -18   2    1.85    1.38
   7  17  -2   -0.21    0.87
  -7 -17   2    0.39    1.08
  -7  17  -2    0.01    0.81
  -7  17  -2    0.20    0.78
   7  16  -2    4.84    1.60
  -7 -16   2    5.69    1.84
  -7  16  -2    8.60    1.66
  -7  16  -2    2.72    1.20
  -7  15  -2   -0.17    0.91
  -7 -15   2    0.70    1.21
  -7  15  -2    0.54    0.85
  -7  14  -2    0.38    0.87
  -7  14  -2    0.17    0.89
  -7 -14   2    0.06    1.08
   7  13  -2    0.07    0.80
  -7  13  -2    0.21    0.79
  -7  13  -2    0.02    0.81
   7  12  -2   11.50    2.19
  -7  12  -2   14.75    2.08
  -7  12  -2   14.91    2.16
   7  11  -2    0.15    0.83
  -7  11  -2   -0.32    0.65
   7  10  -2    6.27    1.48
  -7  10  -2    4.95    1.16
   7   9  -2    4.42    1.29
  -7   9  -2    3.37    0.98
   7   8  -2   27.62    3.09
  -7   8  -2   21.25    2.52
   7   7  -2   26.52    3.11
  -7   7  -2   28.99    2.57
   7   6  -2    8.86    1.61
  -7   6  -2   10.90    1.54
   7   5  -2    2.08    0.93
  -7   5  -2    2.25    0.80
   7   4  -2    1.08    0.64
  -7   4  -2    0.04    0.53
  -7   4  -2    0.91    0.34
   7   3  -2   19.37    2.17
  -7   3  -2   17.58    1.45
  -7   3  -2   14.65    1.88
   7   2  -2   49.21    4.01
  -7   2  -2   52.90    3.99
  -7   2  -2   49.70    3.66
   7   1  -2    0.33    0.34
  -7   1  -2    1.61    0.54
  -7   1  -2    3.23    0.86
   7   0  -2   10.06    1.35
  -7   0  -2    7.79    1.29
  -7   0  -2    8.77    1.18
  -7   0   2    8.40    1.21
   7  -1  -2    2.29    0.69
  -7  -1  -2    1.81    0.63
  -7   1   2    1.74    0.65
   7  -2  -2   45.37    3.74
  -7  -2  -2   52.27    3.93
  -7   2   2   54.63    3.85
   7  -3  -2   18.87    1.74
  -7  -3  -2   20.70    2.22
  -7   3   2   19.90    2.02
   7  -4  -2    0.35    0.44
  -7   4   2    0.71    0.56
  -7  -4  -2    0.26    0.48
   7  -5  -2    3.14    0.64
  -7   5   2    2.09    0.82
  -7  -5  -2    2.75    0.90
  -7   5   2    3.09    0.78
   7  -6  -2   12.24    1.26
  -7  -6  -2   12.79    1.85
  -7   6   2   12.60    1.78
  -7   6   2   12.58    1.55
   7  -7  -2   32.38    2.30
  -7   7   2   31.41    2.64
  -7  -7  -2   29.37    3.20
  -7   7   2   23.82    2.90
  -7   8   2   20.00    2.46
  -7  -8  -2   22.98    2.67
  -7   8   2   20.78    2.24
  -7   9   2    6.15    1.14
  -7  -9  -2    3.80    1.14
  -7   9   2    3.82    1.08
  -7  10   2    7.47    1.30
  -7 -10  -2    3.76    1.20
  -7  10   2    4.51    1.19
  -7 -11  -2   -0.92    0.68
  -7  11   2    0.12    0.69
  -7  11   2   -0.08    0.63
  -7  12   2   15.82    1.99
  -7  12   2   12.11    1.99
  -7 -12  -2   13.76    2.32
  -7  13   2   -0.31    0.77
  -7  13   2    0.40    0.84
  -7 -13  -2    0.17    0.83
  -7  14   2    0.04    0.89
  -7 -14  -2    0.03    0.93
  -7  14   2    0.89    0.90
  -7  15   2   -0.63    0.68
  -7  15   2    0.13    0.89
  -7 -15  -2   -0.77    0.92
  -7  16   2    6.87    1.66
  -7  16   2    7.55    1.61
  -7 -16  -2    7.34    2.00
  -7 -17  -2    0.79    1.20
  -7  17   2   -0.57    0.82
  -7  17   2   -0.69    0.73
  -7  18   2    1.41    1.08
  -7  18   2    0.60    0.96
  -7 -18  -2    0.98    1.20
  -7 -19  -2    0.89    1.36
  -7  19   2    0.40    0.89
  -7  20   2    3.47    1.36
  -7 -20  -2    2.12    1.47
  -7 -21  -2    1.72    1.64
  -7  21   2    1.90    1.31
  -7  22   2   -1.26    0.88
  -7 -22  -2    0.58    1.54
  -7 -23  -2   -2.70    1.43
  -7  23   2    0.25    1.08
  -8  22  -2    1.52    1.32
  -8 -22   2    0.70    1.60
  -8 -21   2   -0.65    1.53
  -8  21  -2   -0.95    0.86
  -8  20  -2    1.98    1.19
  -8 -20   2   -0.55    1.35
  -8 -19   2    5.41    1.91
  -8  19  -2    3.92    1.42
  -8  18  -2    2.98    1.24
  -8 -18   2    6.08    2.02
  -8  18  -2    2.21    1.29
  -8 -17   2    2.45    1.57
  -8  17  -2    1.82    1.13
  -8  17  -2    1.69    1.11
  -8  16  -2    0.12    0.98
  -8 -16   2    1.15    1.26
  -8  16  -2    0.69    1.03
  -8  15  -2    3.20    1.23
  -8 -15   2    4.54    1.69
  -8  15  -2    0.50    1.05
  -8  14  -2   51.29    4.57
  -8 -14   2   45.77    5.34
  -8  14  -2   54.10    4.51
   8  13  -2    2.50    1.28
  -8  13  -2    0.97    0.99
  -8  13  -2    3.99    1.40
   8  12  -2    0.55    0.94
  -8  12  -2    2.04    1.06
   8  11  -2   10.58    2.09
  -8  11  -2    7.41    1.49
   8  10  -2   -0.36    0.80
  -8  10  -2    0.23    0.68
   8   9  -2   15.85    2.57
  -8   9  -2   20.48    2.35
   8   8  -2    1.36    0.99
  -8   8  -2    0.65    0.71
   8   7  -2    2.71    1.07
  -8   7  -2    2.45    0.95
   8   6  -2    7.10    1.53
  -8   6  -2    7.49    1.36
   8   5  -2    0.54    0.68
  -8   5  -2    0.13    0.34
  -8   5  -2    0.99    0.70
   8   4  -2  164.32   11.56
  -8   4  -2  158.72   10.80
  -8   4  -2  165.42   11.21
   8   3  -2   12.09    1.74
  -8   3  -2   10.28    1.59
  -8   3  -2   12.63    1.28
   8   2  -2    4.51    1.05
  -8   2  -2    5.82    0.87
  -8   2  -2    2.99    0.97
  -8   1  -2   32.19    2.59
  -8   1  -2   30.85    3.11
   8   0  -2  112.53    7.76
  -8   0   2  104.57    7.55
  -8   0  -2  106.50    7.70
  -8   0  -2  107.45    7.57
   8  -1  -2   28.40    2.76
  -8  -1  -2   35.34    2.83
  -8   1   2   36.30    2.86
   8  -2  -2    1.94    0.81
  -8   2   2    4.00    0.94
  -8  -2  -2    6.63    1.11
   8  -3  -2   11.70    1.35
  -8  -3  -2    7.30    1.39
  -8   3   2   10.38    1.42
   8  -4  -2  154.33   10.80
  -8  -4  -2  166.15   11.23
  -8   4   2  159.26   10.83
   8  -5  -2    0.94    0.50
  -8  -5  -2    1.16    0.68
  -8   5   2    0.62    0.61
   8  -6  -2    6.58    0.90
  -8   6   2    7.75    1.39
  -8   6   2    8.23    1.27
  -8  -6  -2    5.20    1.27
  -8  -7  -2    2.82    0.94
  -8   7   2    3.34    1.05
  -8   7   2    2.01    0.76
  -8  -8  -2    0.66    0.76
  -8   8   2    1.04    0.81
  -8   8   2    2.47    0.85
  -8  -9  -2   17.22    2.43
  -8   9   2   13.58    2.14
  -8   9   2   18.12    2.11
  -8 -10  -2    0.25    0.75
  -8  10   2    0.14    0.69
  -8  10   2   -0.31    0.62
  -8  11   2   12.65    2.01
  -8  11   2    9.29    1.65
  -8 -11  -2   10.32    1.95
  -8 -12  -2    1.11    1.11
  -8  12   2    1.90    1.01
  -8  12   2    2.23    1.08
  -8  13   2    3.27    1.24
  -8  13   2    1.93    1.02
  -8 -13  -2    2.89    1.32
  -8  14   2   59.77    5.17
  -8 -14  -2   58.17    5.49
  -8  14   2   63.05    5.06
  -8  15   2    3.28    1.20
  -8  15   2    2.44    1.04
  -8 -15  -2    4.29    1.58
  -8  16   2    0.30    0.94
  -8  16   2    0.78    0.89
  -8 -16  -2   -0.54    0.94
  -8 -17  -2    4.60    1.75
  -8  17   2    4.39    1.33
  -8  17   2    1.96    1.26
  -8  18   2    1.44    1.10
  -8 -18  -2    1.71    1.48
  -8  18   2    3.62    1.43
  -8  19   2    7.16    1.79
  -8  19   2    7.45    1.84
  -8 -19  -2    7.87    2.23
  -8  20   2    1.80    1.25
  -8 -20  -2    1.02    1.33
  -8 -21  -2   -0.69    1.54
  -8  21   2    1.72    1.19
  -8  22   2   -0.06    1.15
  -8 -22  -2   -0.72    1.50
  -9  22  -2    0.68    1.19
  -9 -22   2    0.18    1.62
  -9 -21   2   -0.17    1.64
  -9  21  -2    2.45    1.34
  -9  20  -2    2.08    1.29
  -9 -20   2    2.12    1.76
  -9  19  -2    1.16    1.05
  -9 -19   2   -0.32    1.37
  -9 -18   2    0.28    1.25
  -9  18  -2    1.09    1.14
  -9  18  -2    1.82    1.26
  -9  17  -2    4.43    1.47
  -9 -17   2    2.49    1.49
  -9  17  -2    6.12    1.73
  -9  16  -2   -0.15    0.96
  -9 -16   2    1.02    1.32
  -9  16  -2    0.62    0.96
  -9  15  -2    1.97    1.19
  -9 -15   2    2.91    1.62
  -9  15  -2    1.79    1.08
  -9 -14   2    8.63    2.20
  -9  14  -2    5.28    1.54
  -9  14  -2    5.54    1.51
   9  13  -2    8.26    1.95
  -9  13  -2    5.44    1.54
  -9  13  -2    3.16    1.20
  -9 -13   2    6.01    1.92
   9  12  -2    1.51    1.26
  -9  12  -2    3.62    1.19
   9  11  -2    5.74    1.68
  -9  11  -2    8.32    1.63
   9  10  -2    2.00    1.30
  -9  10  -2    0.90    0.83
   9   9  -2    7.22    1.72
  -9   9  -2    3.39    1.14
   9   8  -2    5.40    1.45
  -9   8  -2    3.51    1.12
   9   7  -2    3.95    1.28
  -9   7  -2    2.65    0.98
   9   6  -2    2.86    1.12
  -9   6  -2    0.54    0.74
   9   5  -2    7.38    1.50
  -9   5  -2    6.03    1.35
   9   4  -2   13.21    2.01
  -9   4  -2   10.30    1.71
  -9   4  -2   13.19    1.32
   9   3  -2   11.45    1.83
  -9   3  -2    9.03    1.59
  -9   3  -2   11.98    1.32
   9   2  -2    5.03    1.21
  -9   2  -2    6.49    1.02
  -9   2  -2    8.03    1.43
   9   1  -2   15.56    2.28
  -9   1  -2   24.85    2.10
  -9   1  -2   32.82    2.97
   9   0  -2    7.55    1.35
  -9   0  -2    9.03    1.32
  -9   0   2    8.16    1.38
  -9   0  -2    9.72    1.53
   9  -1  -2   27.23    2.88
  -9   1   2   29.64    2.70
  -9  -1  -2   30.44    2.69
  -9  -1  -2   34.90    3.26
   9  -2  -2   10.70    1.31
  -9  -2  -2    5.03    1.14
  -9   2   2    5.62    1.17
   9  -3  -2    9.06    1.38
  -9  -3  -2    8.55    1.43
  -9   3   2    8.40    1.39
   9  -4  -2   11.46    1.46
  -9   4   2   11.19    1.61
  -9  -4  -2   14.32    1.91
   9  -5  -2    8.26    1.12
  -9  -5  -2    5.83    1.35
  -9   5   2    7.32    1.28
  -9  -6  -2    3.42    1.11
  -9   6   2    1.46    0.89
  -9   6   2    1.80    0.82
  -9   7   2    2.04    0.80
  -9  -7  -2    2.38    1.01
  -9   7   2    2.36    0.99
  -9   8   2    2.88    1.10
  -9  -8  -2    4.01    1.13
  -9   8   2    0.92    0.76
  -9  -9  -2    8.99    1.72
  -9   9   2    3.88    1.07
  -9   9   2    5.03    1.35
  -9  10   2    0.68    0.79
  -9  10   2    0.62    0.80
  -9 -10  -2    2.07    1.09
  -9  11   2    6.27    1.44
  -9 -11  -2    9.11    1.89
  -9  11   2    9.57    1.80
  -9 -12  -2    3.39    1.35
  -9  12   2    1.79    0.98
  -9  12   2    2.39    1.08
  -9 -13  -2    2.98    1.39
  -9  13   2    6.97    1.55
  -9  13   2    3.69    1.33
  -9 -14  -2    8.49    2.02
  -9  14   2    2.58    1.31
  -9  14   2    5.99    1.38
  -9 -15  -2    5.91    1.84
  -9  15   2    3.60    1.30
  -9  15   2    2.16    1.29
  -9  16   2    0.66    1.17
  -9  16   2    1.53    1.02
  -9 -16  -2    2.99    1.63
  -9  17   2    4.33    1.36
  -9  17   2    5.54    1.68
  -9 -17  -2    7.33    2.12
  -9 -18  -2    1.42    1.47
  -9  18   2    0.90    1.17
  -9  18   2    2.20    1.23
  -9  19   2    2.45    1.19
  -9 -19  -2    2.29    1.57
  -9  19   2   -1.15    1.03
  -9  20   2    0.70    1.11
  -9 -20  -2   -0.25    1.41
  -9  21   2    1.02    1.30
  -9 -21  -2   -0.53    1.48
  -9  22   2    3.30    1.56
  -9 -22  -2   -0.44    1.59
 -10  21  -2    2.15    1.25
 -10 -21   2   -1.09    1.60
 -10 -20   2    3.60    1.93
 -10  20  -2    1.31    1.27
 -10  19  -2    1.21    1.36
 -10 -19   2    2.20    1.76
 -10  19  -2    0.47    1.02
 -10  18  -2    2.62    1.45
 -10  18  -2   -0.58    0.85
 -10 -18   2   -0.04    1.47
 -10  17  -2    3.39    1.51
 -10 -17   2    0.65    1.40
 -10  17  -2    4.41    1.42
 -10  16  -2    8.90    2.05
 -10  16  -2    8.24    1.90
 -10 -16   2   11.00    2.44
 -10  15  -2    2.71    1.36
 -10  15  -2    2.72    1.31
 -10 -15   2    4.82    1.88
 -10  14  -2    2.50    1.26
 -10 -14   2   -0.29    1.32
 -10  14  -2   -0.32    0.96
 -10  13  -2   -0.10    0.93
 -10 -13   2    2.61    1.42
 -10  13  -2    0.68    1.20
  10  12  -2   11.53    2.50
 -10  12  -2   13.30    2.15
  10  11  -2   11.56    2.36
 -10  11  -2   11.32    1.92
  10  10  -2    7.03    1.84
 -10  10  -2    6.33    1.51
  10   9  -2   -0.48    0.96
 -10   9  -2    0.22    0.84
  10   8  -2   11.31    2.20
 -10   8  -2    7.82    1.62
  10   7  -2   25.66    3.23
 -10   7  -2   22.92    2.77
  10   6  -2    2.07    1.10
 -10   6  -2    1.58    0.87
  10   5  -2    2.43    1.15
 -10   5  -2    3.84    1.15
  10   4  -2    0.24    0.78
 -10   4  -2   -0.29    0.66
  10   3  -2    9.98    1.82
 -10   3  -2   12.30    1.41
 -10   3  -2    7.74    1.60
 -10   2  -2   44.72    3.88
 -10   2  -2   44.24    3.50
  10   1  -2    2.31    0.82
 -10  -1   2    0.00    0.57
 -10   1  -2   -0.38    0.54
 -10   1  -2    1.04    0.87
  10   0  -2    3.61    1.09
 -10   0  -2    4.27    1.18
 -10   0   2    4.01    1.08
 -10   0  -2    4.56    0.99
  10  -1  -2    0.99    0.67
 -10  -1  -2    0.35    0.66
 -10   1   2    0.89    0.70
 -10  -1  -2    0.71    0.76
  10  -2  -2   41.70    3.51
 -10  -2  -2   42.91    3.65
 -10   2   2   44.46    3.67
  10  -3  -2   11.85    1.43
 -10  -3  -2    7.45    1.50
 -10   3   2    8.01    1.46
  10  -4  -2    0.75    0.47
 -10  -4  -2   -0.26    0.69
 -10   4   2    0.54    0.69
 -10   5   2    3.14    0.98
 -10   6   2    1.14    0.82
 -10  -6  -2    4.57    1.27
 -10   6   2    2.80    1.01
 -10   7   2   26.31    2.80
 -10  -7  -2   24.14    3.04
 -10   7   2   23.46    2.93
 -10   8   2    7.64    1.45
 -10   8   2    7.37    1.64
 -10  -8  -2    7.43    1.64
 -10   9   2    0.36    0.85
 -10   9   2    0.14    0.75
 -10  -9  -2    0.22    0.82
 -10  10   2    2.63    1.09
 -10 -10  -2    3.33    1.27
 -10  10   2    3.03    1.22
 -10  11   2   10.18    1.81
 -10 -11  -2   12.34    2.35
 -10  11   2   13.57    2.21
 -10  12   2   13.67    2.05
 -10 -12  -2    8.89    2.18
 -10  12   2    8.60    1.87
 -10  13   2    0.91    1.05
 -10 -13  -2    3.02    1.33
 -10  13   2    2.25    1.12
 -10  14   2    0.32    0.82
 -10  14   2    0.47    1.05
 -10 -14  -2    2.24    1.30
 -10 -15  -2    2.00    1.51
 -10  15   2    6.34    1.67
 -10  15   2    3.05    1.15
 -10  16   2   10.05    2.18
 -10  16   2   11.19    2.02
 -10 -16  -2   10.73    2.40
 -10  17   2    2.35    1.16
 -10 -17  -2    0.82    1.41
 -10  17   2    1.65    1.29
 -10  18   2    1.77    1.28
 -10 -18  -2    0.35    1.35
 -10  18   2    0.09    0.98
 -10  19   2    0.44    1.14
 -10  19   2    0.24    1.09
 -10 -19  -2    0.74    1.34
 -10  20   2    4.20    1.55
 -10  20   2    4.59    1.67
 -10 -20  -2    2.31    1.82
 -10 -21  -2   -0.26    1.55
 -10  21   2   -0.58    1.20
 -11  20  -2    0.08    1.14
 -11 -20   2   -0.44    1.59
 -11  19  -2   -0.02    1.23
 -11  19  -2    0.33    1.09
 -11 -19   2    1.93    1.66
 -11 -18   2   -1.25    1.36
 -11  18  -2   -0.22    1.11
 -11  18  -2    2.98    1.38
 -11  17  -2   -0.14    1.14
 -11 -17   2    0.33    1.39
 -11  17  -2    0.69    1.03
 -11 -16   2    2.78    1.57
 -11  16  -2    1.99    1.22
 -11  16  -2   -0.17    1.07
 -11  15  -2    1.76    1.13
 -11  15  -2    0.44    1.05
 -11 -15   2    0.71    1.29
 -11 -14   2    1.40    1.24
 -11  14  -2    6.47    1.67
 -11  14  -2    0.95    1.23
 -11  13  -2    4.15    1.41
 -11  13  -2    2.34    1.46
 -11 -13   2    3.47    1.55
 -11 -12   2    1.81    1.26
 -11  12  -2    1.50    1.05
  11  11  -2    3.69    1.67
 -11  11  -2    6.77    1.54
  11  10  -2    3.24    1.64
 -11  10  -2    2.71    1.16
  11   9  -2    5.12    1.72
 -11   9  -2    2.85    1.19
  11   8  -2   -0.24    0.88
 -11   8  -2   -0.24    0.81
  11   7  -2    1.94    1.31
 -11   7  -2    2.01    1.06
  11   6  -2    4.93    1.50
 -11   6  -2    3.72    1.22
  11   5  -2    1.20    1.02
 -11   5  -2    1.66    0.96
  11   4  -2   10.28    1.91
 -11   4  -2    8.30    1.64
  11   3  -2    0.50    0.95
 -11   3  -2    3.26    1.15
  11   2  -2   -0.02    0.48
 -11   2  -2   -0.65    0.69
 -11   2  -2    1.39    0.72
  11   1  -2    9.06    1.62
 -11   1  -2   10.93    1.85
 -11   1  -2    8.41    1.40
 -11  -1   2    9.49    1.62
  11   0  -2    5.01    1.19
 -11   0   2    7.17    1.42
 -11   0  -2    5.42    1.43
 -11   0  -2    8.43    1.36
  11  -1  -2   10.53    1.63
 -11  -1  -2    9.64    1.58
 -11   1   2   10.60    1.71
 -11  -1  -2    9.98    1.78
  11  -2  -2    0.56    0.60
 -11   2   2   -0.70    0.66
 -11  -2  -2   -0.38    0.66
 -11  -2  -2   -0.77    0.60
 -11  -3  -2    4.28    1.16
 -11   3   2    0.84    0.87
 -11   4   2    7.00    1.46
 -11  -4  -2    8.19    1.58
 -11   5   2    2.37    1.03
 -11  -5  -2    0.52    0.87
 -11   6   2    5.66    1.34
 -11  -6  -2    3.74    1.28
 -11   6   2    5.16    1.36
 -11   7   2    0.14    0.81
 -11   7   2    0.56    0.78
 -11  -7  -2    1.06    0.86
 -11   8   2   -0.88    0.73
 -11   8   2    0.33    0.82
 -11  -8  -2    1.03    0.90
 -11  -9  -2    3.95    1.35
 -11   9   2    3.48    1.17
 -11   9   2    3.07    1.18
 -11 -10  -2    2.58    1.32
 -11  10   2    3.71    1.34
 -11  10   2    2.93    1.14
 -11  11   2    4.36    1.43
 -11  11   2    3.43    1.30
 -11 -11  -2    5.99    1.66
 -11 -12  -2    4.12    1.50
 -11  12   2    0.68    1.03
 -11  12   2    2.35    1.15
 -11  13   2    2.82    1.20
 -11  13   2    3.15    1.42
 -11 -13  -2    6.81    1.79
 -11 -14  -2    3.22    1.61
 -11  14   2    0.38    1.03
 -11  14   2    2.12    1.21
 -11  15   2    0.88    1.21
 -11 -15  -2    0.87    1.20
 -11  15   2   -0.23    0.90
 -11  16   2    0.90    1.25
 -11 -16  -2    1.66    1.44
 -11  16   2    3.80    1.38
 -11  17   2   -0.87    0.95
 -11 -17  -2    1.49    1.65
 -11  17   2    1.84    1.25
 -11 -18  -2    0.12    1.54
 -11  18   2    0.11    1.00
 -11  18   2    0.73    1.26
 -11 -19  -2   -0.77    1.39
 -11  19   2   -0.39    1.27
 -11  19   2    1.10    1.21
 -11 -20  -2    0.65    1.74
 -11  20   2    0.97    1.11
 -11  20   2    0.04    1.28
 -12  19  -2    1.42    1.33
 -12 -19   2   -0.23    1.45
 -12  19  -2    1.08    1.46
 -12  18  -2    0.15    1.28
 -12  18  -2    1.54    1.11
 -12 -18   2    2.10    1.90
 -12 -17   2   -0.07    1.37
 -12  17  -2   -0.98    0.98
 -12  17  -2    0.46    1.15
 -12  16  -2    0.78    1.25
 -12  16  -2    0.37    1.13
 -12 -16   2    0.77    1.33
 -12 -15   2   -0.43    0.99
 -12  15  -2    2.12    1.34
 -12  15  -2   -0.51    1.02
 -12 -14   2   -0.73    1.09
 -12  14  -2    0.17    1.01
 -12  14  -2   -0.26    1.05
 -12  13  -2    6.98    1.95
 -12  13  -2    8.63    1.97
 -12 -13   2    4.71    1.80
 -12  12  -2    0.58    1.10
 -12  12  -2   -0.16    1.05
 -12 -12   2    2.76    1.53
  12  11  -2    0.28    1.20
 -12 -11   2    0.96    1.00
 -12  11  -2    2.35    1.04
  12  10  -2   -0.39    1.05
 -12  10  -2    1.34    1.01
  12   9  -2    8.91    2.28
 -12   9  -2   13.82    2.21
  12   8  -2    6.96    1.93
 -12   8  -2    8.57    1.69
  12   7  -2    2.84    1.36
 -12   7  -2    2.14    1.18
  12   6  -2   11.04    2.14
 -12   6  -2    9.03    1.86
  12   5  -2   48.46    5.03
 -12   5  -2   50.03    4.40
  12   4  -2    1.07    1.01
 -12   4  -2    1.23    1.00
  12   3  -2    3.58    1.22
 -12   3  -2    1.45    1.05
  12   2  -2    0.63    0.74
 -12   2  -2   -0.44    0.80
 -12  -2   2    1.13    0.86
  12   1  -2    0.13    0.79
 -12   1  -2    1.44    0.99
 -12  -1   2    2.67    1.10
  12   0  -2    0.80    0.78
 -12   0  -2    0.44    0.72
 -12   0  -2    0.71    0.88
 -12   0   2   -0.46    0.73
  12  -1  -2    1.57    0.84
 -12  -1  -2    2.01    0.94
 -12  -1  -2    0.71    0.91
 -12   1   2    0.76    0.78
 -12  -2  -2    2.64    1.21
 -12   2   2    1.64    0.93
 -12  -2  -2    0.93    0.84
 -12  -3  -2    1.78    0.91
 -12   3   2    4.61    1.26
 -12  -4  -2    0.78    0.84
 -12   4   2    0.33    0.84
 -12  -5  -2   44.83    4.10
 -12   5   2   49.94    4.08
 -12   5   2   38.52    4.36
 -12  -6  -2   10.97    1.97
 -12   6   2   10.76    1.90
 -12   6   2    8.38    1.79
 -12   7   2    1.56    1.07
 -12   7   2    0.86    0.98
 -12  -7  -2    2.62    1.27
 -12  -8  -2    4.77    1.57
 -12   8   2    8.34    1.82
 -12   8   2    6.24    1.50
 -12  -9  -2   16.54    2.66
 -12   9   2   13.77    2.40
 -12   9   2   12.59    2.08
 -12  10   2    2.98    1.24
 -12 -10  -2    1.17    1.14
 -12  10   2    0.21    0.92
 -12  11   2    1.19    1.02
 -12 -11  -2    1.28    1.11
 -12  11   2    0.43    0.95
 -12  12   2    2.20    1.16
 -12  12   2    0.02    1.04
 -12 -12  -2    1.46    1.25
 -12  13   2   11.11    2.05
 -12  13   2    8.14    1.96
 -12 -13  -2    9.40    2.26
 -12  14   2    0.46    1.14
 -12 -14  -2   -1.20    0.92
 -12  14   2   -1.10    0.78
 -12  15   2    1.95    1.17
 -12 -15  -2    2.42    1.39
 -12  15   2   -0.21    1.09
 -12  16   2    1.29    1.28
 -12 -16  -2   -0.35    1.01
 -12  16   2   -0.14    0.90
 -12  17   2   -0.85    0.99
 -12  17   2    1.32    1.33
 -12 -17  -2   -0.14    1.11
 -12  18   2    0.26    1.37
 -12 -18  -2    0.19    1.50
 -12  19   2   -0.05    1.36
 -12 -19  -2   -1.21    1.53
 -13 -18   2   17.35    3.50
 -13  18  -2   -0.87    1.23
 -13  18  -2    3.04    1.51
 -13  17  -2   -0.21    1.21
 -13 -17   2   -0.83    1.35
 -13  17  -2   -1.08    1.20
 -13  16  -2   -0.19    1.12
 -13  16  -2    2.47    1.57
 -13 -16   2   -0.16    1.07
 -13 -15   2   -0.78    1.03
 -13  15  -2    0.23    1.13
 -13  15  -2   -1.29    0.99
 -13  14  -2    3.06    1.44
 -13  14  -2   -0.75    1.17
 -13 -14   2    0.06    1.17
 -13 -13   2    2.72    1.48
 -13  13  -2   -0.61    1.07
 -13  13  -2    0.24    1.06
 -13  12  -2   -0.34    0.92
 -13  12  -2   -0.09    1.01
 -13 -12   2   -0.20    1.16
 -13 -11   2    4.66    1.66
 -13  11  -2    3.01    1.31
 -13  10  -2    1.94    1.15
 -13 -10   2    4.86    1.74
  13   9  -2   -1.61    1.03
 -13   9  -2    0.42    1.00
  13   8  -2    4.53    1.77
 -13   8  -2    6.61    1.68
  13   7  -2    7.47    1.98
 -13   7  -2    8.04    1.78
  13   6  -2    0.70    1.08
 -13   6  -2    0.55    0.96
  13   5  -2    0.41    1.09
 -13   5  -2    0.42    0.92
  13   4  -2    5.94    1.64
 -13   4  -2    5.84    1.55
  13   3  -2    8.31    1.85
 -13  -3   2    6.19    1.59
 -13   3  -2   10.22    2.00
  13   2  -2    0.08    0.90
 -13  -2   2    0.55    0.88
 -13   2  -2   -0.53    0.80
  13   1  -2    0.62    0.90
 -13   1  -2   -0.07    0.94
 -13  -1   2    1.09    0.96
  13   0  -2   14.55    2.06
 -13   0  -2   11.12    2.09
 -13   0   2   10.34    1.93
 -13   1   2    0.33    0.91
 -13  -1  -2    1.67    0.96
 -13  -1  -2    1.86    1.08
 -13  -2  -2    0.70    0.97
 -13   2   2    0.65    1.05
 -13  -2  -2    0.17    0.74
 -13   3   2    7.94    1.67
 -13  -3  -2    9.26    1.75
 -13  -3  -2    8.82    1.85
 -13  -4  -2    9.09    1.73
 -13   4   2    4.05    1.41
 -13  -5  -2    0.36    0.84
 -13   5   2    0.69    1.01
 -13   5   2   -0.75    0.70
 -13  -6  -2    0.73    1.03
 -13   6   2    0.18    0.97
 -13   6   2   -0.15    0.85
 -13   7   2    7.75    1.67
 -13  -7  -2    7.63    1.77
 -13   7   2    4.63    1.49
 -13   8   2    4.37    1.55
 -13  -8  -2    4.29    1.56
 -13   8   2    5.38    1.44
 -13   9   2    0.62    0.94
 -13  -9  -2    0.94    1.19
 -13   9   2    0.43    0.88
 -13  10   2    2.76    1.23
 -13  10   2    0.19    1.04
 -13 -10  -2    2.85    1.38
 -13 -11  -2    2.40    1.37
 -13  11   2    3.17    1.43
 -13  11   2   -0.09    1.04
 -13 -12  -2    0.61    1.23
 -13  12   2   -0.49    0.98
 -13  12   2   -0.56    0.96
 -13 -13  -2    0.43    1.23
 -13  13   2   -0.95    1.05
 -13  13   2   -0.98    0.99
 -13  14   2   -1.53    0.94
 -13 -14  -2    0.94    1.18
 -13  15   2    1.44    1.25
 -13 -15  -2   -0.46    1.11
 -13  16   2   -1.37    1.06
 -13 -16  -2    1.65    1.33
 -13 -17  -2   -0.17    1.29
 -13  17   2    1.16    1.34
 -13  18   2    2.54    1.56
 -13 -18  -2    0.64    1.50
 -14  17  -2    0.47    1.44
 -14  17  -2    0.06    1.32
 -14  16  -2    3.68    1.66
 -14  16  -2    5.73    1.80
 -14 -16   2    4.83    1.99
 -14  15  -2    2.53    1.56
 -14  15  -2    1.75    1.50
 -14 -15   2    1.88    1.56
 -14  14  -2    1.57    1.16
 -14  14  -2    1.69    1.61
 -14 -14   2   -0.40    1.27
 -14  13  -2    3.23    1.43
 -14  13  -2    0.08    1.21
 -14 -13   2    1.66    1.42
 -14  12  -2    4.62    1.61
 -14 -12   2    2.93    1.57
 -14  12  -2    2.80    1.52
 -14 -11   2    2.04    1.41
 -14  11  -2    0.24    1.12
 -14 -10   2    1.24    1.14
 -14  10  -2    2.28    1.26
 -14  -9   2   -0.67    0.99
 -14   9  -2   -0.51    0.79
  14   8  -2    2.65    1.69
 -14   8  -2    5.34    1.55
 -14  -8   2    5.08    1.77
  14   7  -2    6.93    2.01
 -14   7  -2    6.44    1.72
  14   6  -2   19.43    3.12
 -14   6  -2   20.46    2.94
  14   5  -2    8.59    1.98
 -14   5  -2    5.75    1.68
  14   4  -2   14.96    2.51
 -14   4  -2   12.55    2.31
  14   3  -2    0.69    0.97
 -14   3  -2    1.61    1.13
 -14  -3   2    5.94    1.48
  14   2  -2    3.73    1.39
 -14   2  -2    6.45    1.63
 -14  -2   2    2.63    1.28
 -14  -1   2   -0.27    0.88
 -14   1  -2    0.21    0.90
 -14   0   2   -0.26    0.92
 -14   0  -2    0.17    0.84
 -14   1   2   -0.01    1.06
 -14  -1  -2   -1.56    0.84
 -14  -2  -2    2.67    1.18
 -14   2   2    1.66    1.17
 -14  -2  -2    3.41    1.32
 -14  -3  -2    2.50    1.30
 -14   3   2    5.00    1.53
 -14  -3  -2    4.91    1.44
 -14  -4  -2    9.16    2.11
 -14  -4  -2   18.07    2.54
 -14   4   2   14.08    2.29
 -14   4   2   10.74    2.21
 -14   5   2    5.28    1.61
 -14   5   2    4.47    1.61
 -14  -5  -2    8.94    1.90
 -14   6   2   18.87    2.94
 -14  -6  -2   24.14    3.27
 -14   6   2   19.37    2.76
 -14  -7  -2    8.52    1.93
 -14   7   2    7.33    1.66
 -14   7   2    3.47    1.43
 -14   8   2    1.75    1.21
 -14  -8  -2    3.32    1.56
 -14   8   2    1.78    1.27
 -14  -9  -2    0.67    1.07
 -14   9   2   -0.71    0.96
 -14   9   2    1.47    1.11
 -14 -10  -2    1.70    1.26
 -14  10   2    0.81    1.16
 -14  11   2    1.54    1.34
 -14 -11  -2    0.20    1.10
 -14  12   2    1.62    1.39
 -14 -12  -2    2.45    1.50
 -14  13   2   -0.15    1.02
 -14 -13  -2   -0.20    1.25
 -14 -14  -2    1.02    1.34
 -14  14   2    2.51    1.55
 -14  15   2    0.27    1.28
 -14 -15  -2    2.07    1.54
 -14  16   2    3.60    1.75
 -14 -16  -2    6.36    2.24
 -14  17   2    0.40    1.34
 -15 -15   2    0.10    1.40
 -15  15  -2    0.04    1.28
 -15  15  -2    0.64    1.54
 -15  14  -2    1.57    1.49
 -15 -14   2    0.27    1.42
 -15  14  -2    2.44    1.67
 -15  13  -2    0.66    1.40
 -15  13  -2    0.45    1.30
 -15 -13   2    0.23    1.30
 -15  12  -2    4.10    1.57
 -15  12  -2   -1.11    1.11
 -15 -12   2    0.69    1.31
 -15  11  -2   -1.52    1.04
 -15 -11   2   -0.18    1.19
 -15 -10   2    4.28    1.69
 -15  10  -2   -0.24    1.10
 -15  -9   2    3.82    1.69
 -15   9  -2    0.44    1.17
 -15  -8   2    5.13    1.74
 -15   8  -2    2.78    1.31
 -15   7  -2    1.93    1.25
 -15  -7   2    2.66    1.48
 -15  -6   2    1.66    1.16
 -15   6  -2   -1.12    0.85
  15   5  -2   -0.01    1.18
 -15   5  -2    4.37    1.50
 -15  -5   2    4.11    1.61
  15   4  -2    6.36    1.94
 -15   4  -2    9.39    2.07
 -15  -4   2    5.73    1.66
  15   3  -2   -0.71    0.84
 -15  -3   2    2.28    1.25
 -15   3  -2    5.09    1.63
 -15   2  -2   -2.49    0.67
 -15  -2   2    1.24    1.09
 -15  -1   2    0.19    1.02
 -15   1  -2    0.51    1.08
 -15   0  -2   15.83    2.70
 -15   0   2   18.60    2.73
 -15  -1  -2   -0.49    0.96
 -15   1   2    2.07    1.11
 -15  -2  -2    0.94    1.12
 -15   2   2   -1.01    0.85
 -15  -3  -2    3.29    1.50
 -15   3   2    1.77    1.20
 -15   3   2    3.09    1.38
 -15  -4  -2    8.32    2.01
 -15   4   2    6.43    1.74
 -15  -4  -2    5.79    1.63
 -15   4   2    6.55    1.84
 -15  -5  -2    2.95    1.46
 -15   5   2    2.50    1.28
 -15   5   2    4.63    1.54
 -15  -5  -2    1.52    1.31
 -15  -6  -2   -0.07    1.03
 -15   6   2   -0.31    0.91
 -15   7   2    1.56    1.28
 -15  -7  -2    0.91    1.18
 -15   8   2    4.04    1.56
 -15  -8  -2    1.60    1.32
 -15   9   2    1.58    1.10
 -15  -9  -2   -0.42    1.07
 -15  10   2    1.30    1.34
 -15 -10  -2    3.36    1.52
 -15  11   2   -0.26    1.07
 -15 -11  -2    3.32    1.56
 -15 -12  -2    0.05    1.34
 -15  12   2    0.49    1.16
 -15  13   2   59.74    6.66
 -15 -14  -2    0.85    1.42
 -15  14   2    1.24    1.39
 -15 -15  -2    0.54    1.51
 -15  15   2    0.87    1.35
 -16  14  -2    2.54    1.59
 -16  14  -2    2.55    1.77
 -16 -13   2    2.80    1.81
 -16  13  -2   -0.62    1.29
 -16  13  -2    0.05    1.41
 -16  12  -2    2.11    1.43
 -16  12  -2    1.43    1.62
 -16 -12   2    0.13    1.32
 -16  11  -2    0.22    1.22
 -16  11  -2   -1.64    1.10
 -16 -11   2    1.40    1.53
 -16 -10   2    1.00    1.45
 -16  10  -2    5.10    1.73
 -16  10  -2    1.51    1.44
 -16   9  -2    0.13    1.25
 -16  -9   2    0.01    1.30
 -16  -8   2    4.19    1.69
 -16   8  -2   -0.37    1.16
 -16  -7   2    3.16    1.60
 -16   7  -2   -0.41    1.17
 -16   6  -2    1.35    1.35
 -16  -6   2    0.28    1.29
 -16   5  -2    5.73    1.77
 -16  -5   2    4.50    1.59
 -16  -5   2    5.20    1.69
 -16  -4   2    3.45    1.41
 -16   4  -2    0.88    1.26
 -16  -4   2   -1.54    0.91
 -16  -3   2    5.31    1.69
 -16   3  -2    9.37    2.15
 -16   2  -2    4.08    1.66
 -16  -2   2    6.05    1.80
 -16  -1   2    9.70    2.07
 -16   1  -2    9.09    2.09
 -16   0   2    3.11    1.55
 -16   0  -2    0.86    1.28
 -16  -1  -2    9.85    2.26
 -16   1   2    6.66    1.86
 -16   1   2   14.78    2.46
 -16   2   2    3.20    1.42
 -16  -2  -2    4.93    1.86
 -16  -3  -2    8.95    2.14
 -16   3   2    7.42    1.96
 -16   4   2    0.42    1.13
 -16  -4  -2   -0.77    0.97
 -16  -5  -2    9.06    2.12
 -16  -5  -2    5.03    1.77
 -16   5   2    7.73    2.08
 -16  -6  -2    1.42    1.41
 -16   6   2    1.37    1.29
 -16  -6  -2    0.76    1.16
 -16   7   2    1.77    1.36
 -16  -7  -2    0.06    1.24
 -16   8   2    0.17    1.14
 -16  -8  -2    1.65    1.24
 -16   9   2    1.08    1.19
 -16  -9  -2    0.45    1.17
 -16 -10  -2    1.68    1.43
 -16  10   2    3.43    1.64
 -16  11   2    2.80    1.60
 -16 -11  -2   -1.10    1.29
 -16 -12  -2   -1.32    1.22
 -16  12   2    0.97    1.25
 -16  13   2   -0.61    1.28
 -16 -13  -2    1.91    1.66
 -16 -14  -2   -1.89    1.25
 -16  14   2    1.28    1.52
 -17  12  -2    0.28    1.45
 -17  11  -2   -0.44    1.35
 -17  11  -2    1.88    1.61
 -17 -11   2    2.70    1.82
 -17 -10   2    0.45    1.41
 -17  10  -2   -0.07    1.32
 -17  10  -2    0.18    1.38
 -17   9  -2   -0.93    1.11
 -17  -9   2    0.55    1.48
 -17   8  -2    0.95    1.37
 -17  -8   2    0.16    1.36
 -17   7  -2    1.31    1.47
 -17  -7   2    2.82    1.55
 -17  -6   2    1.40    1.42
 -17  -6   2    2.34    1.39
 -17   6  -2    1.80    1.49
 -17  -5   2   -0.78    1.14
 -17   5  -2    1.84    1.46
 -17  -4   2    2.46    1.43
 -17   4  -2    1.30    1.38
 -17  -3   2    0.07    1.27
 -17  -3   2    0.34    1.15
 -17   3  -2   -1.61    1.10
 -17   2  -2    8.30    2.17
 -17  -2   2   10.57    2.23
 -17  -1   2    1.98    1.42
 -17   1  -2    1.80    1.31
 -17   0  -2    3.86    1.57
 -17   0   2   -1.05    0.86
 -17  -1  -2    0.26    1.38
 -17   1   2    0.55    1.23
 -17  -2  -2    7.71    2.10
 -17   2   2    6.20    1.85
 -17  -3  -2   -0.54    1.18
 -17   3   2   -1.33    0.85
 -17  -4  -2    2.54    1.61
 -17   4   2    4.29    1.60
 -17  -5  -2   -1.95    0.97
 -17   5   2    0.35    1.16
 -17  -6  -2    3.13    1.62
 -17   6   2    0.80    1.28
 -17  -7  -2    3.69    1.73
 -17  -7  -2    1.88    1.40
 -17   7   2   -0.36    1.01
 -17  -8  -2   -0.02    1.27
 -17   8   2    1.47    1.25
 -17   9   2   -1.10    0.86
 -17  -9  -2   -1.62    1.20
 -17 -10  -2   -0.19    1.33
 -17  10   2    0.29    1.15
 -17 -11  -2   -0.40    1.27
 -17  11   2    1.30    1.50
 -17  12   2    0.83    1.44
 -18   9  -2    0.37    1.39
 -18  -9   2    3.47    1.83
 -18  -8   2    1.34    1.59
 -18   8  -2    2.06    1.57
 -18   8  -2   -0.39    1.41
 -18   7  -2    1.92    1.67
 -18   6  -2    1.84    1.58
 -18   5  -2    0.42    1.40
 -18   4  -2    2.60    1.68
 -18  -3   2    4.78    1.80
 -18   3  -2    0.26    1.60
 -18  -2   2    2.93    1.52
 -18   2  -2    3.95    1.78
 -18  -1   2    0.74    1.34
 -18   1  -2   -1.06    1.19
 -18   0  -2    4.48    1.78
 -18   0   2    5.34    1.80
 -18  -1  -2    1.27    1.50
 -18   1   2   -0.63    1.16
 -18   2   2    3.55    1.66
 -18  -2  -2    5.90    2.00
 -18  -3  -2    4.19    1.85
 -18   3   2    1.99    1.48
 -18   4   2    5.12    1.73
 -18  -4  -2    5.32    1.96
 -18   5   2   -0.63    1.02
 -18  -5  -2    0.90    1.32
 -18  -6  -2    0.31    1.45
 -18   6   2    1.57    1.47
 -18   7   2   -0.11    0.97
 -18  -7  -2    4.29    1.84
 -18   8   2    1.38    1.45
 -18  -8  -2   -0.08    1.52
 -18   9   2    2.94    1.65
 -18  -9  -2    2.90    1.77
 -19   3  -2    2.51    1.65
 -19   2  -2    0.90    1.57
 -19  -2   2    1.24    1.44
 -19  -1   2   -0.06    1.21
 -19   1  -2   -0.27    1.61
 -19   0   2   -0.11    1.19
 -19   0  -2    0.05    1.49
 -19   1   2    1.28    1.41
 -19  -1  -2    3.10    1.68
 -19   2   2    0.45    1.37
 -19  -2  -2   -0.16    1.49
 -19  -3  -2    0.60    1.45
 -19   3   2   -0.52    1.27
 -19  -4  -2    1.48    1.71
 -19   4   2   -0.13    1.19
   0  25  -3   -0.26    1.28
   0  24  -3    0.23    1.12
   0  23  -3   -0.59    0.84
   0  22  -3    0.90    1.11
   0  21  -3   -0.32    0.89
   0  20  -3    0.84    0.99
   0  19  -3   -0.58    0.68
   0  18  -3    2.66    1.20
   0  17  -3    1.08    0.83
   0 -17   3   -0.62    0.86
   0 -16   3   13.92    2.23
   0  16  -3   18.04    2.39
   0  15  -3   -0.17    0.60
   0 -15   3    0.43    0.82
   0  14  -3    1.87    0.83
   0 -14   3    2.53    1.02
   0 -13   3    0.92    0.83
   0  13  -3    0.13    0.67
   0  12  -3   25.19    2.66
   0  12  -3   23.07    1.84
   0  12  -3   21.16    2.49
   0  11  -3    0.38    0.59
   0  11  -3   -0.19    0.36
   0  11  -3   -0.24    0.50
   0  10  -3    7.25    1.24
   0  10  -3    8.42    1.23
   0  10  -3    4.62    0.75
   0   9  -3    0.04    0.34
   0   9  -3    0.18    0.52
   0   9  -3    0.39    0.41
   0   8  -3    5.70    1.00
   0   8  -3    7.01    1.04
   0   7  -3    0.29    0.35
   0   7  -3   -0.04    0.33
   0   6  -3    9.01    1.04
   0   6  -3    4.19    0.76
   0   5  -3    0.41    0.30
   0   5  -3    0.33    0.38
   0   4  -3    0.03    0.33
   0   4  -3   -0.02    0.27
   0   3  -3   -0.11    0.22
   0   3  -3    0.25    0.30
   0   2  -3   31.03    2.26
   0   1  -3   -0.16    0.17
   0   0  -3   -0.11    0.13
   0  -1  -3   -0.30    0.16
   0  -2  -3   33.27    2.40
   0  -3  -3    0.48    0.31
   0   3   3    0.10    0.21
   0   4   3   -0.12    0.22
   0  -4  -3    0.23    0.34
   0   4   3    0.08    0.18
   0   5   3    0.08    0.27
   0   5   3    0.00    0.14
   0  -5  -3    0.07    0.34
   0   6   3    7.90    0.93
   0   6   3    6.83    0.80
   0  -6  -3    4.59    0.83
   0   7   3   -0.11    0.34
   0  -7  -3    0.35    0.39
   0   7   3   -0.43    0.28
   0   8   3    8.46    1.08
   0   8   3    6.73    0.87
   0  -8  -3    4.01    0.88
   0   9   3   -0.21    0.34
   0  -9  -3   -0.32    0.36
   0   9   3    0.85    0.51
   0  10   3    7.74    0.95
   0  10   3    4.70    0.97
   0 -10  -3    2.36    0.78
   0  11   3   -0.31    0.42
   0  11   3   -0.19    0.43
   0 -11  -3   -0.05    0.47
   0  12   3   23.43    2.46
   0  12   3   21.83    2.00
   0  13   3   -0.09    0.60
   0  13   3   -0.47    0.46
   0 -13  -3   -0.52    0.42
   0  14   3    1.23    0.68
   0 -14  -3   -0.33    0.58
   0  14   3    1.20    0.74
   0 -15  -3   -0.26    0.59
   0  15   3   -0.17    0.64
   0  16   3   15.56    2.10
   0 -16  -3    9.00    1.72
   0 -17  -3    0.13    0.88
   0  17   3   -0.24    0.71
   0  18   3    1.80    1.05
   0 -18  -3    4.21    1.52
   0  19   3    0.70    1.00
   0 -19  -3   -0.71    1.06
   0  20   3    0.95    0.90
   0  22   3    0.23    1.14
   0  23   3    0.46    1.13
   0  24   3    1.28    1.34
   0  25   3    0.51    1.44
   1  25  -3   -0.09    1.25
  -1  25  -3    1.17    1.36
   1  24  -3   -0.16    0.97
  -1  24  -3    0.31    1.09
   1  23  -3    1.99    1.32
  -1  23  -3    0.37    1.00
   1  22  -3   -0.02    0.92
  -1  22  -3   -0.71    0.83
   1  21  -3    1.32    1.17
  -1  21  -3   -0.28    0.88
   1  20  -3    1.75    1.07
  -1  20  -3    1.93    1.10
   1  19  -3    1.28    1.10
  -1  19  -3    1.57    1.05
  -1 -19   3    2.87    1.39
   1  18  -3   -0.40    0.68
  -1  18  -3   -0.50    0.62
  -1 -18   3    4.57    1.29
   1  17  -3    1.95    1.06
  -1  17  -3    2.16    0.95
  -1 -17   3    0.61    0.86
   1 -16   3    1.71    1.02
   1  16  -3    2.67    1.25
  -1 -16   3    1.39    0.81
  -1  16  -3    3.19    1.11
   1 -15   3   -1.04    0.63
   1  15  -3    0.28    0.66
  -1  15  -3   -0.10    0.79
  -1 -15   3   -0.05    0.60
   1 -14   3   -0.10    0.68
   1  14  -3    0.54    0.72
  -1  14  -3   -0.27    0.61
  -1 -14   3    0.20    0.66
   1  13  -3    4.72    1.11
   1 -13   3    5.54    1.19
   1  13  -3    4.38    1.25
  -1  13  -3    7.05    1.02
  -1  13  -3    7.98    1.42
   1 -12   3    1.16    0.74
   1  12  -3    1.00    0.80
   1  12  -3    0.22    0.45
  -1  12  -3   -0.42    0.42
  -1  12  -3    0.47    0.67
   1  11  -3    1.54    0.83
   1  11  -3    1.68    0.69
  -1  11  -3    2.54    0.68
  -1  11  -3    2.12    0.82
  -1  11  -3    2.70    0.86
   1  10  -3    0.02    0.62
   1  10  -3    0.57    0.47
  -1  10  -3    0.99    0.59
  -1  10  -3    0.94    0.58
  -1  10  -3    1.36    0.54
   1   9  -3    1.51    0.60
   1   9  -3    1.19    0.67
  -1   9  -3    1.43    0.62
  -1   9  -3    0.57    0.53
   1   8  -3  169.29   11.38
   1   8  -3  172.93   11.69
  -1   8  -3  170.06   11.51
  -1   8  -3  165.38   11.40
   1   7  -3   53.27    3.88
   1   7  -3   47.03    3.68
  -1   7  -3   49.45    3.72
  -1   7  -3   51.30    3.70
   1   6  -3   38.77    3.00
   1   6  -3   37.90    2.84
  -1   6  -3   35.63    2.84
  -1   6  -3   38.17    2.82
   1   5  -3    6.71    0.98
   1   5  -3    6.50    0.85
  -1   5  -3    6.96    0.86
  -1   5  -3    6.67    0.91
   1   4  -3   27.55    2.18
   1   4  -3   31.64    2.40
  -1   4  -3   31.25    2.27
  -1   4  -3   30.22    2.22
   1   3  -3   -0.12    0.13
   1   3  -3   -0.15    0.27
  -1   3  -3    0.02    0.24
  -1   3  -3   -0.10    0.24
   1   2  -3    7.21    0.86
  -1   2  -3    7.05    0.65
  -1   2  -3    7.14    0.77
   1   1  -3   28.91    2.25
  -1   1  -3   31.90    2.15
   1   0  -3   -0.21    0.21
  -1   0  -3   -0.05    0.22
   1  -1  -3   28.67    2.10
  -1  -1  -3   29.91    2.12
  -1   2   3    6.66    0.70
  -1  -2  -3    6.63    0.76
   1  -3  -3    0.05    0.12
  -1  -3  -3   -0.28    0.28
  -1   3   3    0.01    0.22
   1   4   3   28.65    2.18
  -1  -4  -3   27.53    2.26
  -1   4   3   29.52    2.14
  -1   4   3   30.87    2.11
   1   5   3    6.52    0.76
   1  -5  -3    4.03    0.69
   1   5   3    6.44    0.84
  -1  -5  -3    8.46    0.98
  -1   5   3    6.93    0.79
  -1   5   3    6.31    0.78
   1   6   3   33.76    2.62
   1  -6  -3   28.64    2.56
   1   6   3   36.74    2.52
  -1   6   3   35.14    2.56
  -1  -6  -3   39.53    2.79
   1   7   3   50.82    3.59
   1  -7  -3   48.10    3.57
   1   7   3   47.61    3.40
  -1  -7  -3   49.48    3.70
  -1   7   3   46.57    3.50
   1  -8  -3  158.76   11.01
   1   8   3  166.67   10.65
   1   8   3  161.46   10.89
  -1   8   3  146.61   10.69
  -1   8   3  175.51   10.88
  -1  -8  -3  165.76   11.16
   1   9   3    0.95    0.48
   1   9   3    0.56    0.47
   1  -9  -3    0.89    0.56
  -1   9   3    0.33    0.49
  -1  -9  -3    0.82    0.62
  -1   9   3    1.97    0.53
   1 -10  -3    0.51    0.59
   1  10   3    0.62    0.53
   1  10   3    0.01    0.42
  -1  10   3    0.57    0.47
  -1 -10  -3    0.81    0.66
  -1  10   3    1.20    0.55
   1  11   3    0.89    0.57
   1 -11  -3    1.01    0.69
   1  11   3    1.10    0.55
  -1 -11  -3    2.01    0.82
  -1  11   3    0.88    0.53
  -1  11   3    2.02    0.73
   1  12   3    0.35    0.51
   1 -12  -3    0.20    0.66
   1  12   3    0.48    0.58
  -1  12   3   -0.14    0.51
  -1 -12  -3    0.95    0.78
  -1  12   3    0.59    0.55
   1 -13  -3    6.11    1.30
   1  13   3    5.48    0.93
   1  13   3    5.70    1.18
  -1 -13  -3    4.48    1.23
  -1  13   3    5.99    1.26
  -1  13   3    5.83    1.02
   1 -14  -3   -0.43    0.71
   1  14   3    0.94    0.71
  -1  14   3    0.48    0.61
  -1  14   3    0.01    0.64
  -1 -14  -3    0.15    0.79
   1 -15  -3   -0.03    0.82
   1  15   3   -0.61    0.62
  -1  15   3    0.06    0.63
  -1  15   3    0.31    0.57
  -1 -15  -3    0.03    0.77
   1 -16  -3    2.96    1.16
   1  16   3    5.83    1.39
  -1 -16  -3    3.78    1.36
  -1  16   3    2.85    1.11
   1 -17  -3    2.23    1.13
   1  17   3    0.28    0.76
  -1  17   3    1.98    0.98
  -1 -17  -3    3.08    1.30
   1  18   3   -1.04    0.68
  -1 -18  -3    0.90    1.15
  -1  18   3    0.65    0.91
   1  19   3    6.18    1.52
  -1 -19  -3    3.34    1.42
  -1  19   3    0.90    1.06
   1  20   3    1.05    1.08
  -1  20   3   -0.89    0.76
  -1 -20  -3    1.57    1.26
   1  21   3    1.77    1.19
  -1  21   3   -1.30    0.88
   1  22   3    0.78    1.21
  -1  22   3    0.20    1.08
   1  23   3    0.33    1.16
  -1  23   3    0.44    1.14
   1  24   3   -1.14    1.05
  -1  24   3    0.02    1.07
   2  24  -3    0.88    1.32
  -2  24  -3   -1.08    0.94
   2  23  -3    0.40    1.08
  -2  23  -3    0.21    1.01
   2  22  -3   -0.31    0.99
  -2  22  -3   -0.34    0.96
   2  21  -3    0.49    1.06
  -2  21  -3    0.81    1.02
   2  20  -3    2.57    1.36
  -2 -20   3    0.70    1.21
  -2  20  -3    0.14    0.96
   2  19  -3   -0.26    0.92
  -2 -19   3    2.13    1.32
  -2  19  -3    0.46    0.96
   2  18  -3    1.40    0.99
  -2  18  -3    1.29    1.03
  -2 -18   3    0.66    1.12
   2  17  -3    0.81    0.97
  -2  17  -3   -0.11    0.83
  -2 -17   3    1.54    1.11
   2  16  -3    1.06    0.99
  -2  16  -3    3.08    1.11
  -2 -16   3    1.49    1.07
   2  15  -3    1.29    0.84
  -2  15  -3   -0.02    0.69
  -2 -15   3    0.85    0.97
   2  14  -3   -0.33    0.54
   2  14  -3    0.47    0.85
   2 -14   3   -0.77    0.56
  -2  14  -3   -0.10    0.53
  -2 -14   3   -0.14    0.81
  -2  14  -3   -0.28    0.59
   2  13  -3    5.63    1.43
   2  13  -3    6.83    1.31
   2 -13   3    6.31    1.19
  -2  13  -3    6.95    1.11
  -2  13  -3    7.44    1.39
   2  12  -3    0.32    0.57
   2 -12   3    0.82    0.59
   2  12  -3    1.43    0.83
  -2  12  -3    1.04    0.75
  -2  12  -3    0.48    0.57
   2 -11   3    0.89    0.66
   2  11  -3    1.05    0.78
   2  11  -3    1.70    0.72
  -2  11  -3    0.73    0.60
  -2  11  -3   -0.43    0.49
   2  10  -3    0.84    0.71
   2  10  -3   -0.20    0.39
  -2  10  -3    0.06    0.59
  -2  10  -3   -0.22    0.48
   2   9  -3   29.83    2.42
   2   9  -3   25.88    2.80
  -2   9  -3   25.85    2.24
  -2   9  -3   28.75    2.46
   2   8  -3    1.28    0.64
   2   8  -3    0.49    0.44
  -2   8  -3    1.11    0.55
  -2   8  -3    0.62    0.43
   2   7  -3    0.04    0.42
   2   7  -3    0.40    0.35
  -2   7  -3    0.38    0.49
  -2   7  -3    0.70    0.41
   2   6  -3    3.17    0.80
   2   6  -3    3.06    0.63
  -2   6  -3    4.36    0.63
  -2   6  -3    3.24    0.74
   2   5  -3    1.22    0.57
   2   5  -3    3.15    0.58
  -2   5  -3    2.29    0.47
  -2   5  -3    3.40    0.66
   2   4  -3   54.39    3.99
   2   4  -3   62.62    4.31
  -2   4  -3   60.64    3.96
  -2   4  -3   54.66    4.07
   2   3  -3   78.63    5.54
  -2   3  -3   79.18    5.35
  -2   3  -3   77.85    5.24
   2   2  -3    3.94    0.70
  -2   2  -3    3.58    0.57
   2   1  -3    2.75    0.57
  -2   1  -3    2.52    0.49
  -2   1  -3    4.19    0.47
   2   0  -3    0.14    0.24
  -2   0  -3   -0.05    0.22
  -2   0   3    0.04    0.19
  -2   0  -3    0.16    0.25
  -2   1   3    4.21    0.57
  -2  -1  -3    4.81    0.64
   2  -2  -3    2.17    0.40
  -2  -2  -3    2.79    0.52
  -2   2   3    3.20    0.49
   2  -3  -3   82.41    5.48
  -2   3   3   80.59    5.45
  -2  -3  -3   78.71    5.60
   2  -4  -3   60.72    4.13
  -2  -4  -3   54.42    4.26
  -2   4   3   59.54    4.14
  -2   4   3   61.85    4.05
   2  -5  -3    2.52    0.54
  -2   5   3    3.54    0.59
  -2   5   3    2.67    0.55
  -2  -5  -3    2.41    0.64
   2  -6  -3    4.43    0.71
   2   6   3    3.25    0.72
  -2  -6  -3    2.77    0.71
  -2   6   3    3.69    0.66
  -2   6   3    4.68    0.73
   2  -7  -3    0.13    0.42
   2   7   3    0.14    0.42
  -2   7   3    0.00    0.32
  -2  -7  -3   -0.58    0.37
  -2   7   3    0.63    0.43
   2   8   3    0.60    0.50
   2  -8  -3    0.20    0.48
  -2   8   3    0.46    0.36
  -2   8   3    0.76    0.47
  -2  -8  -3    0.11    0.44
   2   9   3   27.64    2.37
   2  -9  -3   26.54    2.24
  -2   9   3   24.60    2.22
  -2  -9  -3   26.41    2.45
   2 -10  -3    1.16    0.61
   2  10   3    0.28    0.52
  -2 -10  -3    0.49    0.57
  -2  10   3   -0.32    0.43
  -2  10   3    0.32    0.41
   2  11   3   -0.21    0.51
   2 -11  -3   -0.08    0.56
  -2  11   3    0.45    0.51
  -2  11   3    0.15    0.57
  -2 -11  -3    0.05    0.60
   2 -12  -3   -0.25    0.60
   2  12   3   -0.23    0.52
  -2  12   3    1.28    0.71
  -2 -12  -3    0.46    0.62
  -2  12   3    0.50    0.58
   2  13   3   13.72    1.90
   2 -13  -3    8.45    1.38
  -2  13   3    5.68    1.24
  -2  13   3    6.27    1.16
  -2 -13  -3    5.26    1.31
   2  14   3    0.33    0.70
   2 -14  -3    0.16    0.74
  -2  14   3   -0.19    0.50
  -2  14   3    0.37    0.67
  -2 -14  -3    0.21    0.68
   2 -15  -3   -0.06    0.78
   2  15   3    0.46    0.79
  -2  15   3    0.90    0.63
  -2  15   3   -0.29    0.69
  -2 -15  -3    0.96    0.88
   2 -16  -3    0.91    0.93
   2  16   3    1.13    0.84
  -2 -16  -3    0.75    1.03
  -2  16   3    0.73    0.70
  -2  16   3    1.78    0.94
   2  17   3    0.85    0.92
  -2  17   3    0.38    0.74
  -2 -17  -3    1.14    1.14
   2  18   3    1.58    1.03
  -2  18   3   -0.12    0.77
  -2 -18  -3    2.68    1.39
   2  19   3    0.80    0.92
  -2 -19  -3    3.45    1.51
  -2  19   3    0.73    0.87
   2  20   3    1.10    1.11
  -2 -20  -3    1.61    1.50
  -2  20   3    0.97    0.97
   2  21   3    1.64    1.23
  -2  21   3    0.56    0.92
  -2 -21  -3    0.73    1.54
   2  22   3   -1.06    0.86
  -2  22   3    0.70    1.14
   2  23   3    2.00    1.33
  -2  23   3    0.26    1.11
   2  24   3   -0.94    1.09
  -2  24   3    0.55    1.15
   3  24  -3    0.21    1.44
  -3  24  -3    0.33    1.01
   3  23  -3    0.12    1.11
  -3  23  -3    2.18    1.37
   3  22  -3    0.18    1.17
  -3  22  -3   -0.58    0.89
   3  21  -3   -1.07    0.94
  -3  21  -3    2.64    1.24
  -3 -21   3    2.51    1.52
   3  20  -3    1.03    1.03
  -3  20  -3   -0.04    0.82
  -3 -20   3   -0.94    1.03
   3  19  -3    0.01    0.89
  -3  19  -3    0.67    0.98
  -3 -19   3    0.38    1.27
   3  18  -3    0.03    0.95
  -3  18  -3    1.17    0.85
  -3 -18   3    0.93    1.15
   3  17  -3    3.22    1.23
  -3 -17   3    2.84    1.37
  -3  17  -3    4.83    1.40
   3  16  -3    2.17    1.07
  -3  16  -3    0.66    0.87
  -3 -16   3   -0.67    0.94
   3  15  -3    4.03    1.24
  -3 -15   3    3.26    1.33
  -3  15  -3    4.65    1.26
   3  14  -3    0.86    0.80
   3  14  -3    1.09    0.75
  -3  14  -3   -0.83    0.54
  -3  14  -3    1.86    0.85
   3 -13   3    0.04    0.50
   3  13  -3    0.43    0.57
   3  13  -3   -0.52    0.74
  -3  13  -3    0.21    0.67
  -3  13  -3    0.59    0.70
   3 -12   3    3.89    0.84
   3  12  -3    5.66    1.18
   3  12  -3    2.32    1.04
  -3  12  -3    5.37    1.19
  -3  12  -3    3.53    0.94
   3  11  -3    7.18    1.31
   3 -11   3    7.98    1.12
   3  11  -3   12.24    1.87
  -3  11  -3    7.66    1.34
   3  10  -3    1.26    0.80
   3  10  -3    1.68    0.59
   3 -10   3    0.21    0.47
  -3  10  -3    0.07    0.56
   3   9  -3    0.61    0.65
   3  -9   3    0.24    0.43
   3   9  -3    0.87    0.49
  -3   9  -3   -0.02    0.54
   3   8  -3    1.45    0.71
   3   8  -3    1.11    0.47
  -3   8  -3    0.42    0.52
  -3   8  -3    1.37    0.43
   3   7  -3    1.73    0.70
   3   7  -3    1.89    0.54
  -3   7  -3    0.79    0.55
  -3   7  -3    1.97    0.43
   3   6  -3    2.61    0.73
   3   6  -3    0.13    0.35
  -3   6  -3    0.88    0.55
   3   5  -3    6.05    1.06
   3   5  -3    5.29    0.75
  -3   5  -3    5.38    0.87
  -3   5  -3    4.34    0.55
   3   4  -3   43.81    3.24
   3   4  -3   48.43    3.54
  -3   4  -3   45.48    3.08
  -3   4  -3   44.63    3.35
   3   3  -3    4.36    0.87
  -3   3  -3    5.09    0.78
  -3   3  -3    4.79    0.50
   3   2  -3   17.16    1.60
  -3   2  -3   18.46    1.32
  -3   2  -3   15.80    1.50
   3   1  -3    7.15    0.98
  -3  -1   3    6.38    0.78
  -3   1  -3    7.95    0.96
  -3   1  -3    8.15    0.79
   3   0  -3    0.12    0.27
  -3   0  -3   -0.32    0.27
  -3   0  -3    0.38    0.30
  -3   0   3    0.01    0.28
  -3  -1  -3    7.46    0.86
  -3   1   3    6.62    0.84
   3  -2  -3   18.19    1.45
  -3   2   3   16.66    1.50
  -3  -2  -3   17.90    1.55
   3  -3  -3    6.02    0.74
  -3   3   3    6.10    0.85
  -3   3   3    5.37    0.68
  -3  -3  -3    6.71    0.92
   3  -4  -3   46.58    3.44
  -3   4   3   48.57    3.42
  -3   4   3   53.66    3.60
  -3  -4  -3   48.69    3.66
   3  -5  -3    5.49    0.72
  -3   5   3    5.52    0.87
  -3   5   3    6.22    0.79
  -3  -5  -3    4.13    0.83
   3  -6  -3    0.78    0.41
  -3  -6  -3    0.56    0.46
  -3   6   3    1.23    0.49
  -3   6   3    0.71    0.46
   3  -7  -3    1.08    0.45
  -3  -7  -3   -0.13    0.46
  -3   7   3    2.25    0.59
  -3   7   3    0.86    0.50
   3   8   3    0.50    0.49
   3  -8  -3    1.32    0.53
  -3   8   3    0.64    0.52
  -3   8   3    1.08    0.51
  -3  -8  -3    1.68    0.69
   3  -9  -3    0.00    0.46
   3   9   3   -0.56    0.37
  -3   9   3    0.22    0.47
  -3   9   3   -0.16    0.42
  -3  -9  -3   -0.03    0.47
   3  10   3   -0.37    0.43
   3 -10  -3   -0.42    0.47
  -3 -10  -3   -0.31    0.50
  -3  10   3    0.34    0.49
  -3  10   3    0.37    0.51
   3  11   3    5.28    1.20
   3 -11  -3    7.81    1.17
  -3  11   3    8.55    1.28
  -3 -11  -3    7.98    1.39
   3  12   3    2.51    0.95
   3 -12  -3    3.17    0.89
  -3 -12  -3    6.24    1.33
  -3  12   3    4.90    1.03
  -3  12   3    2.04    0.68
   3 -13  -3   -0.12    0.65
   3  13   3    0.09    0.65
  -3  13   3    0.94    0.64
  -3  13   3   -0.01    0.64
  -3 -13  -3   -0.25    0.57
   3 -14  -3    0.44    0.77
   3  14   3    1.38    0.81
  -3 -14  -3   -0.79    0.64
  -3  14   3   -0.14    0.65
  -3  14   3    0.11    0.59
   3  15   3    3.04    1.09
  -3  15   3    3.59    1.13
  -3 -15  -3    4.79    1.37
  -3  15   3    3.52    1.02
   3  16   3    1.46    0.94
  -3  16   3    1.27    0.87
  -3  16   3    1.12    0.84
  -3 -16  -3   -0.37    0.91
   3  17   3    4.04    1.35
  -3  17   3    3.67    1.14
  -3 -17  -3    4.62    1.53
   3  18   3   -0.51    0.79
  -3  18   3    0.13    0.81
  -3 -18  -3   -0.77    0.94
   3  19   3   -0.46    0.83
  -3  19   3   -0.61    0.69
  -3 -19  -3    0.35    1.05
   3  20   3   -1.02    0.85
  -3  20   3    1.41    1.05
  -3 -20  -3    0.58    1.38
   3  21   3    1.15    1.28
  -3  21   3    0.46    1.02
  -3 -21  -3    2.26    1.71
   3  22   3    1.38    1.32
  -3  22   3    1.49    1.20
  -3 -22  -3    2.29    1.83
   3  23   3   -0.87    1.02
  -3  23   3    0.36    1.13
   3  24   3   -0.23    0.99
  -3  24   3    1.43    1.31
   4  24  -3    0.79    1.47
  -4  24  -3   -0.06    1.08
   4  23  -3    0.31    1.21
  -4  23  -3   -0.47    1.07
   4  22  -3    2.77    1.58
  -4  22  -3    1.89    1.24
  -4 -22   3    0.47    1.49
   4  21  -3    0.15    1.11
  -4 -21   3   -0.85    1.34
  -4  21  -3    1.24    1.19
   4  20  -3   -0.89    0.96
  -4 -20   3    1.67    1.34
  -4  20  -3    2.04    1.15
   4  19  -3    0.34    1.11
  -4  19  -3   -0.55    0.81
  -4 -19   3    1.38    1.35
   4  18  -3    0.56    0.96
  -4 -18   3    0.38    1.11
  -4  18  -3   -1.11    0.72
   4  17  -3    1.84    1.07
  -4  17  -3   -0.87    0.71
  -4 -17   3    1.58    1.15
   4  16  -3    0.95    0.81
  -4  16  -3    2.55    0.99
  -4 -16   3    0.36    1.00
   4  15  -3    0.38    0.97
   4  15  -3    1.06    0.85
  -4  15  -3    0.20    0.71
  -4 -15   3    0.33    1.00
  -4  15  -3   -0.02    0.66
   4  14  -3    1.54    1.02
   4  14  -3    0.89    0.72
  -4  14  -3    0.36    0.73
  -4  14  -3    0.45    0.68
   4  13  -3    0.88    0.90
   4  13  -3    2.52    0.88
  -4  13  -3    1.64    0.93
  -4  13  -3    0.66    0.76
   4  12  -3   20.73    2.74
   4  12  -3   22.90    2.57
  -4  12  -3   22.79    2.46
  -4  12  -3   20.05    2.55
   4 -11   3    5.29    0.76
   4  11  -3    3.65    0.96
   4  11  -3    4.35    1.27
  -4  11  -3    3.56    1.00
   4  10  -3    2.53    1.01
   4 -10   3    4.48    0.64
   4  10  -3    3.42    0.91
  -4  10  -3    3.90    0.99
   4  -9   3    5.56    0.69
   4   9  -3    4.60    1.01
   4   9  -3    8.72    1.54
  -4   9  -3    5.79    1.13
   4   8  -3    2.03    0.68
   4  -8   3    2.20    0.40
   4   8  -3    0.65    0.66
  -4   8  -3    0.89    0.63
   4   7  -3    0.28    0.35
   4   7  -3    0.91    0.66
  -4   7  -3    0.69    0.54
   4   6  -3   18.75    1.76
   4   6  -3   12.77    1.83
  -4   6  -3   14.62    1.67
   4   5  -3    8.49    1.05
   4   5  -3    6.16    1.21
  -4   5  -3    6.84    1.05
   4   4  -3   -0.65    0.35
  -4   4  -3   -0.17    0.33
  -4  -4   3    0.09    0.29
   4   3  -3    9.88    1.34
  -4  -3   3   10.58    1.03
  -4   3  -3    9.47    0.81
  -4   3  -3    9.27    1.17
   4   2  -3    0.29    0.43
  -4   2  -3    0.94    0.41
  -4   2  -3    1.03    0.32
  -4  -2   3    0.04    0.31
   4   1  -3   30.13    2.63
  -4  -1   3   33.11    2.50
  -4   1  -3   33.04    2.62
  -4   1  -3   35.99    2.44
   4   0  -3   -0.16    0.21
  -4   0  -3    0.22    0.32
  -4   0  -3   -0.10    0.34
  -4   0   3    0.03    0.31
   4  -1  -3   32.61    2.60
  -4   1   3   33.90    2.45
  -4  -1  -3   33.36    2.58
  -4   1   3   37.18    2.66
   4  -2  -3    0.36    0.34
  -4   2   3    0.48    0.31
  -4   2   3    0.18    0.38
  -4  -2  -3    0.11    0.34
   4  -3  -3   10.00    1.05
  -4   3   3    9.94    0.99
  -4   3   3    9.43    1.20
  -4  -3  -3    7.48    1.13
   4  -4  -3   -0.03    0.30
  -4   4   3    0.00    0.35
  -4   4   3   -0.02    0.33
  -4  -4  -3    0.97    0.48
   4  -5  -3    7.34    0.84
  -4   5   3    5.37    0.85
  -4   5   3    7.23    1.12
  -4  -5  -3    7.72    1.18
   4  -6  -3   15.35    1.39
  -4  -6  -3   17.59    1.96
  -4   6   3   17.90    1.58
  -4   6   3   19.56    1.93
   4  -7  -3   -0.34    0.29
  -4   7   3    0.36    0.43
  -4   7   3    0.04    0.46
  -4  -7  -3   -0.32    0.50
   4  -8  -3    0.87    0.46
  -4   8   3    1.25    0.59
  -4  -8  -3    1.31    0.65
  -4   8   3    2.18    0.67
   4  -9  -3    7.67    0.97
  -4   9   3    5.91    1.10
  -4  -9  -3    3.74    1.08
  -4   9   3    5.58    1.04
   4  10   3    2.57    0.91
   4 -10  -3    3.56    0.76
  -4  10   3    2.86    0.88
  -4 -10  -3    3.94    1.09
  -4  10   3    5.81    1.06
   4  11   3    2.85    0.94
   4 -11  -3    5.10    0.92
  -4  11   3    4.95    1.08
  -4  11   3    5.15    1.06
  -4 -11  -3    3.63    1.16
   4  12   3   19.02    2.47
   4 -12  -3   20.50    2.14
  -4 -12  -3   19.61    2.61
  -4  12   3   23.54    2.48
  -4  12   3   29.09    2.67
   4 -13  -3    1.06    0.69
   4  13   3    0.95    0.77
  -4  13   3    1.11    0.76
  -4  13   3    0.17    0.54
  -4 -13  -3    0.88    0.86
   4  14   3    0.41    0.83
  -4  14   3    1.45    0.89
  -4  14   3   -0.10    0.54
  -4 -14  -3    1.91    1.02
   4  15   3    1.13    0.80
  -4 -15  -3    0.68    0.93
  -4  15   3   -0.23    0.65
  -4  15   3    0.61    0.81
   4  16   3    0.49    0.75
  -4 -16  -3    1.27    1.08
  -4  16   3    2.12    0.92
  -4  16   3   -0.36    0.72
   4  17   3    0.72    0.87
  -4  17   3   -0.32    0.65
  -4 -17  -3    0.97    1.13
  -4  17   3    0.62    0.78
   4  18   3   -0.11    0.75
  -4 -18  -3    0.07    1.09
  -4  18   3    0.11    0.83
   4  19   3    1.10    1.08
  -4  19   3    0.83    0.96
  -4 -19  -3   -0.87    1.14
   4  20   3   -0.27    0.82
  -4 -20  -3   -0.41    1.30
  -4  20   3    0.74    0.98
   4  21   3    0.30    1.07
  -4 -21  -3    1.31    1.50
  -4  21   3    1.04    1.13
   4  22   3    0.91    1.31
  -4  22   3    1.88    1.40
  -4 -22  -3    3.14    1.92
   4  23   3   -0.36    1.15
  -4  23   3    1.97    1.36
  -4 -23  -3    0.77    1.82
   4  24   3   -0.01    1.34
  -4  24   3    2.18    1.34
   5  24  -3   -0.57    1.26
  -5  24  -3    1.95    1.46
   5  23  -3   -0.20    1.28
  -5  23  -3    0.85    1.20
  -5 -23   3    2.08    1.71
   5  22  -3    2.43    1.58
  -5  22  -3    3.21    1.57
  -5 -22   3    1.83    1.71
   5  21  -3    0.71    1.18
  -5 -21   3    0.92    1.38
  -5  21  -3    1.16    1.15
   5  20  -3   -0.11    1.09
  -5 -20   3    1.12    1.44
  -5  20  -3   -0.72    0.85
   5  19  -3    0.61    1.09
  -5 -19   3    1.47    1.29
  -5  19  -3    1.22    1.04
   5  18  -3    0.81    0.91
  -5  18  -3   -0.42    0.74
  -5 -18   3    1.53    1.30
   5  17  -3    7.14    1.74
  -5 -17   3    7.20    1.94
  -5  17  -3    5.90    1.55
   5  16  -3    0.49    0.88
  -5 -16   3   -0.07    0.90
  -5  16  -3    0.14    0.74
  -5  16  -3    0.67    0.82
   5  15  -3    2.00    0.97
   5  15  -3    2.61    1.22
  -5 -15   3    2.61    1.36
  -5  15  -3    2.18    1.01
  -5  15  -3    2.72    1.11
   5  14  -3    2.95    1.20
   5  14  -3   -0.13    0.66
  -5  14  -3    0.94    0.83
  -5  14  -3    0.97    0.82
   5  13  -3    6.90    1.61
   5  13  -3    3.46    1.10
  -5  13  -3    4.77    1.19
  -5  13  -3    4.39    1.21
   5  12  -3   12.35    2.06
   5  12  -3    8.61    1.60
  -5  12  -3    9.55    1.61
   5  11  -3    0.41    0.74
   5  11  -3    0.55    0.61
  -5  11  -3   -0.53    0.58
   5  10  -3    1.76    0.72
   5  10  -3    0.77    0.77
  -5  10  -3    2.41    0.90
   5   9  -3    3.05    1.07
   5   9  -3    4.27    0.97
  -5   9  -3    5.19    1.09
   5   8  -3    4.31    0.96
   5   8  -3    6.26    1.35
  -5   8  -3    5.50    1.10
   5   7  -3    7.86    1.42
   5   7  -3    8.62    1.23
  -5   7  -3    5.05    1.07
   5   6  -3    3.41    1.06
  -5   6  -3    5.47    1.01
  -5  -6   3    6.89    0.79
   5   5  -3   20.24    2.30
  -5   5  -3   18.90    2.00
   5   4  -3   12.45    1.72
  -5   4  -3   13.05    0.98
  -5   4  -3   12.62    1.55
   5   3  -3   19.56    2.20
  -5   3  -3   21.52    1.58
  -5   3  -3   21.28    1.92
   5   2  -3   58.13    4.48
  -5  -2   3   55.82    4.18
  -5   2  -3   59.66    4.38
  -5   2  -3   61.89    4.10
   5   1  -3    1.81    0.61
  -5   1  -3    1.97    0.47
  -5   1  -3    1.25    0.58
  -5  -1   3    1.61    0.55
   5   0  -3   -0.25    0.22
  -5   0  -3   -0.17    0.36
  -5   0  -3   -0.12    0.30
  -5   0   3   -0.01    0.39
   5  -1  -3    1.46    0.53
  -5  -1  -3    1.82    0.51
  -5   1   3    1.15    0.52
  -5   1   3    0.83    0.42
   5  -2  -3   56.23    4.22
  -5   2   3   62.89    4.34
  -5  -2  -3   56.62    4.28
  -5   2   3   58.88    4.09
   5  -3  -3   20.75    1.82
  -5   3   3   22.86    1.80
  -5   3   3   24.14    2.03
  -5  -3  -3   21.12    1.98
   5  -4  -3   15.19    1.28
  -5   4   3   12.08    1.56
  -5   4   3   11.32    1.30
  -5  -4  -3   13.59    1.64
   5  -5  -3   17.19    1.64
  -5   5   3   25.24    2.09
  -5  -5  -3   22.99    2.28
  -5   5   3   21.66    1.77
   5  -6  -3    5.13    0.75
  -5   6   3    5.95    1.05
  -5   6   3    5.30    0.87
  -5  -6  -3    4.10    0.96
   5  -7  -3    8.75    0.99
  -5  -7  -3    8.34    1.42
  -5   7   3    7.43    1.25
  -5   7   3   10.19    1.27
   5  -8  -3    6.20    0.84
  -5  -8  -3    7.75    1.35
  -5   8   3    6.06    1.17
  -5   8   3    4.36    0.95
   5  -9  -3    5.67    0.78
  -5  -9  -3    4.01    1.10
  -5   9   3    3.49    0.87
  -5   9   3    2.88    0.89
   5 -10  -3    1.72    0.50
  -5 -10  -3    2.48    0.99
  -5  10   3    1.28    0.73
  -5  10   3    1.17    0.73
   5 -11  -3    0.68    0.48
  -5  11   3    1.18    0.75
  -5 -11  -3    0.72    0.76
  -5  11   3    0.10    0.65
  -5  12   3    9.27    1.55
  -5 -12  -3    8.97    1.80
  -5  12   3    7.06    1.40
  -5 -13  -3    3.62    1.24
  -5  13   3    6.64    1.31
  -5  13   3    3.37    1.07
  -5 -14  -3    0.83    0.86
  -5  14   3    0.93    0.78
  -5  14   3    0.33    0.76
   5  15   3    1.17    0.91
  -5  15   3    2.20    0.97
  -5 -15  -3    1.41    1.04
  -5  15   3    1.96    1.01
   5  16   3    1.49    0.98
  -5  16   3    0.61    0.79
  -5  16   3    0.20    0.59
  -5 -16  -3    0.46    0.98
   5  17   3    7.31    1.70
  -5  17   3    4.57    1.32
  -5 -17  -3    3.59    1.45
  -5  17   3    7.20    1.56
   5  18   3   -0.26    0.83
  -5  18   3   -0.55    0.69
  -5 -18  -3   -0.06    0.93
   5  19   3    0.23    0.88
  -5  19   3    1.19    0.91
  -5 -19  -3    1.14    1.30
   5  20   3    3.21    1.38
  -5  20   3    0.19    0.93
  -5 -20  -3    0.06    1.36
   5  21   3    0.72    1.18
  -5 -21  -3   -0.38    1.34
  -5  21   3   -1.09    0.85
   5  22   3    2.54    1.45
  -5 -22  -3    2.17    1.74
  -5  22   3    3.02    1.41
   5  23   3    2.15    1.62
  -5 -23  -3    1.06    1.98
  -5  23   3    0.54    1.07
  -5  24   3    1.57    1.37
  -5 -24  -3   -0.01    1.89
   6  23  -3    0.73    1.57
  -6 -23   3    2.99    1.81
  -6  23  -3   -1.14    1.08
   6  22  -3    2.83    1.72
  -6  22  -3    3.92    1.52
  -6 -22   3    1.62    1.69
   6  21  -3    0.01    1.08
  -6 -21   3    0.62    1.38
  -6  21  -3   -0.24    0.99
   6  20  -3   -0.29    1.10
  -6  20  -3    1.55    1.18
  -6 -20   3    0.62    1.53
   6  19  -3    0.19    1.06
  -6  19  -3    2.20    1.07
  -6 -19   3    1.51    1.29
   6  18  -3   -0.09    1.06
  -6 -18   3   -0.06    1.15
  -6  18  -3    3.39    1.35
   6  17  -3   -0.80    0.90
  -6 -17   3   -0.20    1.15
  -6  17  -3    1.05    0.94
   6  16  -3    2.63    1.29
  -6 -16   3    8.92    2.05
  -6  16  -3    4.47    1.38
  -6  16  -3    4.40    1.28
   6  15  -3    0.60    0.87
   6  15  -3    0.78    0.96
  -6  15  -3   -0.08    0.83
  -6  15  -3    0.75    0.98
  -6 -15   3    0.82    1.13
   6  14  -3    0.65    0.83
   6  14  -3    2.84    1.27
  -6  14  -3    0.28    0.67
  -6  14  -3   -0.03    0.73
   6  13  -3    0.78    0.69
   6  13  -3    0.89    0.95
  -6  13  -3   -0.50    0.70
  -6  13  -3   -0.48    0.71
   6  12  -3    1.30    0.86
   6  12  -3   -0.04    0.58
  -6  12  -3    0.62    0.82
   6  11  -3    1.84    0.88
   6  11  -3    1.77    0.98
  -6  11  -3    1.20    0.87
   6  10  -3   15.48    2.21
   6  10  -3   12.54    1.80
  -6  10  -3    8.65    1.59
   6   9  -3    2.85    1.10
   6   9  -3    2.01    0.77
  -6   9  -3    1.66    0.77
   6   8  -3   -0.85    0.76
  -6   8  -3    1.56    0.70
  -6  -8   3   -0.14    0.39
   6   7  -3    8.89    1.52
  -6   7  -3    6.01    1.19
   6   6  -3   27.60    3.03
  -6   6  -3   26.63    2.70
   6   5  -3    4.37    1.04
  -6   5  -3    4.78    0.98
   6   4  -3   25.56    2.70
  -6   4  -3   24.21    1.77
  -6   4  -3   24.60    2.21
   6   3  -3    1.39    0.67
  -6   3  -3    1.10    0.60
  -6   3  -3    1.87    0.41
   6   2  -3    5.42    1.09
  -6   2  -3    8.28    0.92
  -6   2  -3    9.38    1.32
   6   1  -3    0.82    0.53
  -6   1  -3    1.84    0.49
  -6   1  -3    0.80    0.57
   6   0  -3   -0.01    0.30
  -6   0  -3    0.22    0.37
  -6   0  -3    0.22    0.51
   6  -1  -3    1.82    0.62
  -6  -1  -3    2.72    0.65
  -6   1   3    1.61    0.63
  -6   1   3    1.13    0.52
   6  -2  -3    7.17    1.06
  -6   2   3    7.08    1.15
  -6  -2  -3    6.88    1.08
  -6   2   3    7.79    1.03
   6  -3  -3    1.71    0.54
  -6  -3  -3    1.70    0.63
  -6   3   3    0.63    0.53
  -6   3   3    1.03    0.48
   6  -4  -3   21.92    1.94
  -6   4   3   26.00    2.01
  -6   4   3   20.63    2.30
  -6  -4  -3   25.62    2.29
   6  -5  -3    4.99    0.78
  -6   5   3    3.18    0.86
  -6  -5  -3    5.54    1.08
  -6   5   3    4.23    0.79
   6  -6  -3   24.81    2.01
  -6   6   3   24.60    2.11
  -6  -6  -3   23.73    2.67
  -6   6   3   26.25    2.63
   6  -7  -3    9.42    1.04
  -6  -7  -3    8.02    1.47
  -6   7   3    5.97    1.21
  -6   7   3    8.43    1.19
   6  -8  -3    0.50    0.40
  -6   8   3   -0.47    0.46
  -6   8   3    0.40    0.61
  -6  -8  -3    0.81    0.65
   6  -9  -3    2.33    0.53
  -6   9   3    3.38    0.89
  -6  -9  -3    1.01    0.77
  -6   9   3    1.32    0.76
  -6 -10  -3   12.20    2.03
  -6  10   3   12.12    1.65
  -6  10   3   13.63    1.86
  -6  11   3    2.15    0.86
  -6 -11  -3    0.91    0.80
  -6  11   3    2.62    0.99
  -6 -12  -3    1.51    0.96
  -6  12   3    0.77    0.79
  -6  12   3    0.54    0.73
  -6 -13  -3    0.27    0.85
  -6  13   3   -0.06    0.60
  -6  13   3    0.53    0.76
  -6  14   3    0.52    0.83
  -6 -14  -3   -0.05    0.88
  -6  14   3    1.26    0.87
  -6  15   3   -0.14    0.79
  -6  15   3    1.35    0.97
  -6 -15  -3    0.22    0.91
  -6 -16  -3    4.26    1.48
  -6  16   3    5.15    1.31
  -6  16   3    4.95    1.33
  -6  17   3   -0.48    0.84
  -6  17   3   -0.22    0.87
  -6 -17  -3    0.05    0.87
  -6 -18  -3    0.15    1.11
  -6  18   3   -0.34    0.71
  -6  18   3    0.61    0.89
  -6 -19  -3    0.16    1.32
  -6  19   3    2.08    1.11
  -6  20   3   -0.48    0.78
  -6 -20  -3   -1.31    1.14
  -6  21   3    0.32    0.94
  -6 -21  -3   -1.16    1.41
  -6  22   3    0.68    1.11
  -6 -22  -3    1.53    1.76
  -6  23   3    1.69    1.21
  -6 -23  -3   -0.68    1.58
   7  23  -3   -0.04    1.52
  -7 -23   3   -0.20    1.49
  -7  23  -3    0.34    1.04
   7  22  -3    1.02    1.39
  -7  22  -3    1.11    1.18
  -7 -22   3   -0.17    1.54
   7  21  -3   -0.29    1.19
  -7  21  -3    0.32    0.88
  -7 -21   3    0.70    1.56
   7  20  -3    1.41    1.28
  -7  20  -3    1.89    1.23
  -7 -20   3    5.73    1.77
   7  19  -3    1.60    1.28
  -7  19  -3    1.82    1.18
  -7 -19   3    2.50    1.60
   7  18  -3    0.45    1.03
  -7  18  -3    1.19    1.04
  -7 -18   3    0.25    1.23
   7  17  -3    1.99    1.21
  -7  17  -3    2.15    1.11
  -7  17  -3    1.32    0.99
  -7 -17   3    3.40    1.53
   7  16  -3    4.41    1.41
  -7  16  -3    0.62    0.81
  -7 -16   3    1.68    1.46
  -7  16  -3    3.54    1.26
   7  15  -3    0.56    0.98
   7  15  -3    1.10    1.01
  -7 -15   3    0.44    1.16
  -7  15  -3   -0.08    0.80
  -7  15  -3    0.21    0.82
   7  14  -3   -0.08    0.78
   7  14  -3   -0.94    0.82
  -7  14  -3   -0.28    0.89
  -7  14  -3   -0.11    0.77
   7  13  -3    1.34    1.16
  -7  13  -3    1.00    0.88
   7  12  -3    1.92    1.05
  -7  12  -3    3.28    1.17
   7  11  -3    0.81    0.95
  -7  11  -3    1.05    0.82
   7  10  -3    2.62    1.15
  -7  10  -3    3.03    0.99
   7   9  -3    0.65    0.83
  -7   9  -3    0.38    0.69
   7   8  -3    9.85    1.83
  -7   8  -3    5.07    1.19
   7   7  -3    6.05    1.48
  -7   7  -3    6.39    1.20
   7   6  -3   25.56    2.82
  -7   6  -3   20.23    2.38
   7   5  -3    6.97    1.63
  -7   5  -3   14.49    1.74
   7   4  -3   22.61    2.55
  -7   4  -3   18.95    1.52
  -7   4  -3   20.58    2.23
   7   3  -3   20.89    2.40
  -7   3  -3   25.26    2.43
  -7   3  -3   19.10    1.65
   7   2  -3    0.89    0.59
  -7   2  -3    0.02    0.35
  -7   2  -3    0.24    0.50
   7   1  -3    0.29    0.36
  -7   1  -3    1.08    0.63
  -7   1  -3    0.76    0.42
   7   0  -3   -0.08    0.44
  -7   0   3   -0.21    0.39
  -7   0  -3    0.38    0.48
  -7   0  -3   -0.09    0.36
   7  -1  -3    0.13    0.51
  -7  -1  -3   -0.17    0.43
  -7   1   3   -0.23    0.42
   7  -2  -3    0.08    0.43
  -7  -2  -3    0.35    0.50
  -7   2   3    0.28    0.50
  -7   2   3    0.00    0.44
   7  -3  -3   21.26    1.90
  -7  -3  -3   21.90    2.30
  -7   3   3   20.04    1.88
  -7   3   3   22.60    2.41
   7  -4  -3   21.28    1.82
  -7   4   3   19.10    1.96
  -7  -4  -3   18.85    2.26
  -7   4   3   20.51    2.27
   7  -5  -3   12.96    1.38
  -7   5   3   11.55    1.43
  -7  -5  -3   10.19    1.63
  -7   5   3   10.77    1.67
   7  -6  -3   26.50    2.04
  -7   6   3   23.48    2.64
  -7   6   3   22.34    2.29
  -7  -6  -3   21.43    2.67
   7  -7  -3   10.73    1.17
  -7   7   3   11.15    1.71
  -7   7   3    8.50    1.32
  -7  -7  -3    9.24    1.60
   7  -8  -3    5.79    0.85
  -7   8   3    5.07    1.25
  -7   8   3    4.15    0.97
  -7  -8  -3    5.91    1.32
  -7   9   3    1.03    0.68
  -7  -9  -3    1.59    0.81
  -7   9   3   -0.37    0.55
  -7  10   3    0.42    0.69
  -7  10   3    1.53    0.77
  -7 -10  -3    2.05    0.95
  -7  11   3   -1.05    0.67
  -7 -11  -3    0.08    0.83
  -7  11   3    1.00    0.72
  -7  12   3    2.88    1.07
  -7 -12  -3    5.82    1.48
  -7  12   3    3.65    1.20
  -7  13   3    0.80    0.86
  -7  13   3    0.97    0.91
  -7 -13  -3    1.56    0.98
  -7  14   3   -0.10    0.78
  -7  14   3    0.56    0.91
  -7 -14  -3   -0.72    0.89
  -7  15   3    0.21    0.80
  -7 -15  -3    0.24    1.06
  -7  15   3   -0.55    0.79
  -7  16   3    1.40    1.08
  -7  16   3    5.57    1.38
  -7 -16  -3    4.27    1.62
  -7 -17  -3    3.13    1.59
  -7  17   3    0.52    0.88
  -7  17   3    0.26    0.95
  -7  18   3   -0.94    0.80
  -7  18   3   -1.00    0.94
  -7 -18  -3   -0.46    1.12
  -7  19   3   -0.53    0.95
  -7  19   3    1.53    1.08
  -7 -19  -3   -0.10    1.08
  -7  20   3    3.19    1.41
  -7 -20  -3    2.00    1.61
  -7 -21  -3   -0.74    1.42
  -7  21   3   -0.06    1.00
  -7 -22  -3   -1.74    1.32
  -7  22   3   -0.28    0.98
  -7 -23  -3    1.04    1.88
  -7  23   3    1.52    1.27
  -8  22  -3   -0.28    1.07
  -8 -22   3   -1.04    1.42
  -8 -21   3    1.03    1.60
  -8  21  -3    2.89    1.35
  -8 -20   3    0.95    1.51
  -8  20  -3    2.20    1.22
  -8  19  -3    0.07    0.98
  -8 -19   3    0.36    1.43
  -8 -18   3    1.48    1.46
  -8  18  -3    0.18    0.92
  -8  17  -3    0.93    0.93
  -8 -17   3   -0.50    1.26
  -8  17  -3    2.46    1.25
  -8 -16   3    3.76    1.62
  -8  16  -3    2.76    1.21
  -8  16  -3    1.89    1.18
   8  15  -3    4.64    1.75
  -8 -15   3    4.09    1.66
  -8  15  -3    6.25    1.64
  -8  15  -3    5.01    1.42
   8  14  -3    0.06    0.99
  -8  14  -3    0.77    0.84
  -8  14  -3   -0.64    1.00
   8  13  -3    0.99    1.12
  -8  13  -3    0.86    0.82
   8  12  -3    4.29    1.41
  -8  12  -3    4.39    1.29
   8  11  -3    2.39    1.17
  -8  11  -3    2.93    1.08
   8  10  -3    2.03    1.14
  -8  10  -3    1.26    0.84
   8   9  -3    1.03    1.00
  -8   9  -3    0.50    0.75
   8   8  -3    7.74    1.69
  -8   8  -3    6.18    1.34
   8   7  -3    2.75    1.06
  -8   7  -3    2.49    0.97
   8   6  -3   11.42    1.98
  -8   6  -3   16.87    2.03
   8   5  -3    1.77    0.74
  -8   5  -3    1.50    0.76
  -8   5  -3    1.15    0.40
   8   4  -3    1.08    0.74
  -8   4  -3    0.16    0.53
  -8   4  -3   -0.19    0.37
   8   3  -3   10.95    1.69
  -8   3  -3    8.90    1.45
  -8   3  -3    8.07    1.02
   8   2  -3    0.75    0.68
  -8   2  -3    0.52    0.43
  -8   2  -3   -0.12    0.56
  -8   1  -3   12.68    1.47
  -8   1  -3   13.14    1.79
   8   0  -3   -0.40    0.48
  -8   0  -3    0.18    0.53
  -8   0  -3    0.07    0.48
  -8   0   3   -0.48    0.41
   8  -1  -3   13.23    1.70
  -8  -1  -3   12.63    1.64
  -8   1   3   13.45    1.63
  -8  -1  -3   12.83    1.81
   8  -2  -3    0.80    0.56
  -8  -2  -3    1.14    0.61
  -8   2   3    1.07    0.62
   8  -3  -3    7.07    1.20
  -8   3   3   10.27    1.57
  -8  -3  -3   10.58    1.55
  -8   3   3    9.18    1.32
   8  -4  -3    0.00    0.44
  -8  -4  -3    0.30    0.56
  -8   4   3    0.01    0.61
  -8   4   3   -0.01    0.54
   8  -5  -3    0.52    0.53
  -8  -5  -3    0.18    0.58
  -8   5   3    1.15    0.73
  -8   5   3    1.87    0.69
   8  -6  -3   17.19    1.72
  -8   6   3   17.84    1.97
  -8   6   3   15.02    2.13
  -8  -6  -3   18.36    2.31
   8  -7  -3    1.43    0.57
  -8  -7  -3    3.39    1.06
  -8   7   3    1.58    0.73
  -8   7   3    1.87    0.87
  -8   8   3    6.14    1.16
  -8  -8  -3    5.89    1.42
  -8   8   3    5.40    1.29
  -8  -9  -3    1.51    0.88
  -8   9   3    0.31    0.63
  -8   9   3    0.66    0.76
  -8 -10  -3    0.69    0.80
  -8  10   3    0.81    0.72
  -8  10   3    4.07    1.12
  -8  11   3    1.80    0.96
  -8  11   3    2.31    0.94
  -8 -11  -3    2.84    1.15
  -8  12   3    4.65    1.37
  -8  12   3    5.79    1.25
  -8 -12  -3    3.78    1.41
  -8  13   3    0.37    0.88
  -8  13   3    0.57    0.88
  -8 -13  -3   -0.60    0.93
  -8 -14  -3    0.74    1.06
  -8  14   3    0.39    0.89
  -8  14   3    0.79    1.02
  -8  15   3    4.27    1.44
  -8 -15  -3    5.25    1.67
  -8  15   3    4.01    1.25
  -8  16   3    3.73    1.42
  -8  16   3    4.77    1.38
  -8 -16  -3    1.82    1.41
  -8 -17  -3   -0.47    1.20
  -8  17   3    2.25    1.03
  -8  17   3    0.21    0.94
  -8 -18  -3   -0.03    1.18
  -8  18   3    0.98    1.08
  -8  18   3   -0.02    0.86
  -8 -19  -3    0.12    1.27
  -8  19   3    0.86    1.14
  -8  19   3   -1.80    0.69
  -8  20   3    3.18    1.36
  -8 -20  -3    1.55    1.60
  -8 -21  -3   -0.48    1.58
  -8  21   3    1.84    1.33
  -8  22   3    1.48    1.31
  -8 -22  -3   -1.09    1.51
  -9  22  -3    1.45    1.18
  -9 -22   3    0.57    1.75
  -9  21  -3    5.25    1.74
  -9 -21   3   -0.82    1.47
  -9 -20   3   -0.51    1.35
  -9  20  -3   -0.09    1.04
  -9 -19   3   -0.83    1.27
  -9  19  -3    2.35    1.23
  -9  18  -3    1.23    1.22
  -9  18  -3    1.68    1.17
  -9 -18   3    0.87    1.47
  -9  17  -3    0.35    1.14
  -9  17  -3    1.72    1.21
  -9 -17   3    0.26    1.33
  -9  16  -3    0.66    0.97
  -9  16  -3   -0.57    0.86
  -9 -16   3   -0.74    1.21
  -9 -15   3   -1.58    1.08
  -9  15  -3    1.62    1.19
  -9  15  -3   -0.25    1.02
   9  14  -3    0.39    1.09
  -9  14  -3    1.43    1.02
  -9  14  -3    0.87    1.04
   9  13  -3    4.59    1.62
  -9  13  -3    1.32    1.07
   9  12  -3   -0.33    1.03
  -9  12  -3   -0.02    0.84
   9  11  -3    2.76    1.40
  -9  11  -3    3.16    1.21
   9  10  -3   11.20    2.16
  -9  10  -3    6.21    1.51
   9   9  -3    1.07    1.13
  -9   9  -3   -0.05    0.67
   9   8  -3    4.25    1.47
  -9   8  -3    4.40    1.19
   9   7  -3    4.26    1.44
  -9   7  -3    4.98    1.23
   9   6  -3    2.54    1.12
  -9   6  -3    3.64    1.09
   9   5  -3    0.25    0.65
  -9   5  -3    0.14    0.66
   9   4  -3    4.15    1.17
  -9   4  -3    2.81    0.65
  -9   4  -3    3.02    1.05
   9   3  -3   35.79    3.73
  -9   3  -3   37.55    3.33
  -9   3  -3   36.97    2.86
   9   2  -3   -0.53    0.70
  -9   2  -3    0.76    0.71
  -9   2  -3    0.10    0.44
  -9   1  -3    3.12    0.77
  -9   1  -3    3.44    1.08
   9   0  -3    1.79    0.77
  -9   0  -3    0.50    0.62
  -9   0   3    0.05    0.51
  -9   0  -3   -0.38    0.44
   9  -1  -3   -0.34    0.73
  -9  -1  -3    4.06    1.03
  -9  -1  -3    2.81    0.80
  -9   1   3    3.47    0.90
   9  -2  -3    0.60    0.57
  -9  -2  -3    1.10    0.68
  -9   2   3    0.61    0.65
   9  -3  -3   31.50    2.77
  -9   3   3   31.01    2.81
  -9  -3  -3   33.89    3.01
  -9   3   3   38.32    3.18
   9  -4  -3    2.77    0.77
  -9  -4  -3    4.55    1.14
  -9   4   3    2.99    0.89
  -9   4   3    3.19    1.03
   9  -5  -3    0.50    0.51
  -9   5   3    1.23    0.74
  -9   5   3    1.07    0.76
  -9  -5  -3    0.29    0.60
  -9  -6  -3    3.48    1.11
  -9   6   3    3.22    1.07
  -9   6   3    1.76    0.79
  -9   7   3    6.17    1.22
  -9   7   3    7.33    1.46
  -9  -7  -3    5.31    1.40
  -9  -8  -3    8.79    1.68
  -9   8   3    6.45    1.50
  -9   8   3    6.27    1.24
  -9  -9  -3    0.24    0.76
  -9   9   3    0.22    0.60
  -9   9   3    1.63    0.95
  -9 -10  -3   12.20    2.09
  -9  10   3    7.05    1.64
  -9  10   3    9.60    1.59
  -9  11   3    2.57    1.06
  -9 -11  -3    0.56    0.91
  -9  11   3    2.36    0.99
  -9  12   3    0.42    0.92
  -9  12   3    0.22    0.78
  -9 -12  -3    0.24    0.90
  -9  13   3    4.96    1.30
  -9 -13  -3    3.63    1.34
  -9  13   3    2.14    1.18
  -9  14   3    1.27    1.00
  -9 -14  -3   -0.28    1.09
  -9  14   3    1.33    1.05
  -9  15   3   -0.38    0.77
  -9 -15  -3   -1.15    1.01
  -9  15   3   -0.47    0.85
  -9  16   3   -0.60    0.73
  -9 -16  -3   -1.76    1.06
  -9  16   3   -0.06    0.90
  -9 -17  -3    1.00    1.32
  -9  17   3    0.12    1.02
  -9  17   3    0.30    0.92
  -9  18   3    1.42    1.05
  -9  18   3    2.82    1.33
  -9 -18  -3    3.32    1.72
  -9  19   3    1.49    1.12
  -9 -19  -3    0.04    1.39
  -9  19   3    2.81    1.47
  -9  20   3    1.09    1.32
  -9 -20  -3    1.93    1.79
  -9  20   3   -0.52    0.91
  -9  21   3    5.61    1.68
  -9 -21  -3    2.01    1.87
  -9 -22  -3   -0.39    1.57
  -9  22   3   -0.31    1.32
 -10 -21   3    1.10    1.83
 -10  21  -3    0.28    1.16
 -10 -20   3    2.77    1.88
 -10  20  -3    4.79    1.65
 -10 -19   3   -0.24    1.60
 -10  19  -3    0.65    1.04
 -10  18  -3    0.41    1.04
 -10  18  -3   -1.09    1.06
 -10 -18   3    0.49    1.61
 -10 -17   3   -0.86    1.20
 -10  17  -3   -1.35    0.79
 -10  17  -3    0.29    1.26
 -10 -16   3   -0.65    1.21
 -10  16  -3   -0.01    1.05
 -10  16  -3    0.10    1.04
 -10  15  -3    2.94    1.25
 -10 -15   3    4.06    1.75
 -10  15  -3    1.38    1.27
  10  14  -3   -0.41    1.03
 -10  14  -3    0.77    1.08
 -10  14  -3   -0.08    0.95
 -10 -14   3   -1.27    1.10
  10  13  -3    9.64    2.32
 -10  13  -3    7.98    1.76
  10  12  -3    2.12    1.47
 -10  12  -3    0.30    0.86
  10  11  -3   -0.78    1.10
 -10  11  -3    1.52    0.92
  10  10  -3    0.28    1.07
 -10  10  -3   -0.36    0.68
  10   9  -3    0.75    1.04
 -10   9  -3    1.50    0.94
  10   8  -3    1.43    1.16
 -10   8  -3    0.21    0.80
  10   7  -3    1.09    1.10
 -10   7  -3    2.22    1.02
  10   6  -3   -0.36    0.76
 -10   6  -3    1.66    0.92
  10   5  -3   10.28    2.00
 -10   5  -3   11.58    1.89
  10   4  -3    2.15    1.08
 -10   4  -3    2.98    1.16
 -10   3  -3    1.65    0.64
 -10   3  -3    0.31    0.74
  10   2  -3   10.82    1.77
 -10   2  -3    8.16    1.62
 -10   2  -3   10.05    1.33
  10   1  -3    1.46    0.72
 -10  -1   3    5.69    1.16
 -10   1  -3    5.23    1.24
 -10   1  -3    4.42    0.91
  10   0  -3    1.35    0.89
 -10   0  -3    0.19    0.69
 -10   0  -3    0.04    0.54
 -10   0   3   -0.11    0.63
  10  -1  -3    7.45    1.30
 -10  -1  -3    4.17    1.24
 -10   1   3    4.05    1.08
 -10  -1  -3    3.46    0.99
  10  -2  -3   13.51    1.65
 -10   2   3   10.07    1.61
 -10  -2  -3    9.01    1.55
  10  -3  -3   -0.33    0.55
 -10   3   3    0.31    0.73
 -10   3   3    0.56    0.66
 -10  -3  -3    1.84    0.81
  10  -4  -3    4.79    1.02
 -10  -4  -3    4.29    1.15
 -10   4   3    4.70    1.24
 -10   4   3    2.74    0.92
 -10  -5  -3    7.53    1.56
 -10   5   3   10.33    1.55
 -10   5   3    7.87    1.56
 -10   6   3    1.46    0.80
 -10  -6  -3    1.07    0.78
 -10   6   3    1.58    0.91
 -10   7   3    2.24    1.01
 -10  -7  -3    3.39    1.19
 -10   7   3    4.19    1.10
 -10   8   3   -0.44    0.68
 -10  -8  -3    1.08    0.84
 -10   8   3   -0.37    0.73
 -10  -9  -3    0.49    0.80
 -10   9   3    1.27    0.87
 -10   9   3    0.70    0.83
 -10  10   3    1.35    0.95
 -10 -10  -3    0.46    0.84
 -10  10   3    0.10    0.75
 -10 -11  -3   -1.27    0.86
 -10  11   3    0.44    0.88
 -10  11   3    0.53    0.78
 -10  12   3    0.38    0.80
 -10  12   3    1.63    1.02
 -10 -12  -3   -0.78    0.90
 -10  13   3   15.83    2.13
 -10 -13  -3   12.55    2.35
 -10  13   3    5.62    1.72
 -10  14   3    0.35    0.75
 -10  14   3    0.67    1.09
 -10 -14  -3   -0.23    0.93
 -10  15   3    1.94    1.19
 -10 -15  -3    3.05    1.64
 -10  15   3    2.73    1.26
 -10 -16  -3    2.13    1.45
 -10  16   3    0.22    1.05
 -10  16   3    0.00    0.86
 -10 -17  -3    0.80    1.27
 -10  17   3    2.39    1.20
 -10  17   3    1.90    1.34
 -10 -18  -3    0.91    1.45
 -10  18   3    3.17    1.25
 -10  18   3   -0.58    1.14
 -10  19   3    1.21    1.11
 -10 -19  -3   -0.96    1.27
 -10  19   3    0.09    1.10
 -10  20   3    1.93    1.49
 -10  20   3    1.02    1.27
 -10 -20  -3    4.67    2.14
 -10 -21  -3    2.01    2.01
 -11 -20   3    0.65    1.54
 -11  20  -3    0.08    1.15
 -11 -19   3    2.23    1.92
 -11  19  -3    1.73    1.54
 -11  19  -3    3.90    1.54
 -11  18  -3    1.67    1.40
 -11 -18   3    0.73    1.58
 -11  18  -3    1.62    1.15
 -11  17  -3   -0.02    1.25
 -11  17  -3   -0.39    1.02
 -11 -17   3    1.55    1.56
 -11  16  -3   -1.17    1.00
 -11 -16   3   -0.36    1.20
 -11  16  -3    3.04    1.50
 -11  15  -3    1.18    1.32
 -11  15  -3    3.84    1.40
 -11 -15   3    2.09    1.62
 -11 -14   3    0.28    1.21
 -11  14  -3    0.87    1.04
 -11  14  -3   -0.78    0.95
  11  13  -3    3.52    1.73
 -11  13  -3    2.92    1.39
  11  12  -3    1.84    1.57
 -11  12  -3    5.14    1.45
  11  11  -3    0.87    1.26
 -11  11  -3    1.76    1.00
  11  10  -3    0.95    1.39
 -11  10  -3    2.21    1.12
  11   9  -3   -0.37    1.03
 -11   9  -3    0.96    0.86
  11   8  -3    2.03    1.31
 -11   8  -3    0.67    0.89
  11   7  -3    2.35    1.22
 -11   7  -3    1.95    1.07
  11   6  -3    4.05    1.44
 -11   6  -3    3.91    1.28
  11   5  -3   13.19    2.31
 -11   5  -3   13.83    2.12
  11   4  -3   -0.60    0.76
 -11   4  -3   -0.73    0.68
  11   3  -3    0.37    0.91
 -11   3  -3    2.31    1.07
  11   2  -3    2.17    0.93
 -11   2  -3    3.19    1.14
  11   1  -3   17.86    2.28
 -11  -1   3   12.35    1.88
 -11   1  -3   11.87    1.64
 -11   1  -3   11.09    1.94
  11   0  -3    0.82    0.67
 -11   0  -3    0.31    0.79
 -11   0  -3   -0.08    0.55
 -11   0   3   -0.64    0.62
  11  -1  -3   13.17    1.95
 -11  -1  -3   15.46    2.24
 -11  -1  -3   14.07    1.97
 -11   1   3   16.56    2.09
  11  -2  -3    4.55    1.00
 -11  -2  -3    3.25    1.15
 -11  -2  -3    3.17    1.01
 -11   2   3    3.54    1.08
  11  -3  -3    3.23    0.90
 -11  -3  -3    1.05    0.83
 -11   3   3    2.52    1.02
 -11   3   3    1.78    0.93
 -11  -4  -3    0.02    0.67
 -11   4   3    0.09    0.66
 -11   4   3    0.59    0.76
 -11  -5  -3   12.73    2.13
 -11   5   3   17.88    2.20
 -11   5   3   15.04    2.29
 -11   6   3    2.85    1.11
 -11   6   3    4.61    1.27
 -11  -6  -3    3.24    1.15
 -11   7   3    1.68    0.94
 -11   7   3    3.31    1.09
 -11  -7  -3    1.36    0.99
 -11   8   3    2.29    1.10
 -11   8   3    0.72    0.84
 -11  -8  -3    2.98    1.20
 -11   9   3    0.84    0.94
 -11   9   3    1.19    1.01
 -11  -9  -3    1.10    0.98
 -11 -10  -3    2.68    1.33
 -11  10   3    3.11    1.27
 -11  10   3    1.90    1.06
 -11  11   3    0.91    1.00
 -11 -11  -3    1.61    1.10
 -11  11   3    2.04    1.10
 -11  12   3    4.93    1.38
 -11  12   3    0.20    0.92
 -11 -12  -3    5.55    1.60
 -11 -13  -3    4.30    1.46
 -11  13   3    1.45    1.10
 -11  13   3    0.85    1.00
 -11  14   3    0.07    1.01
 -11 -14  -3   -0.30    1.11
 -11  14   3   -0.41    0.84
 -11 -15  -3    4.28    1.67
 -11  15   3    4.98    1.41
 -11  15   3    3.63    1.49
 -11 -16  -3    0.73    1.27
 -11  16   3    1.43    1.22
 -11  16   3   -1.25    0.84
 -11 -17  -3   -0.36    1.35
 -11  17   3    0.16    0.97
 -11  17   3   -0.29    1.08
 -11  18   3   -0.23    1.28
 -11 -18  -3    1.84    1.62
 -11 -19  -3    3.67    1.99
 -11  19   3    1.01    1.34
 -11 -20  -3    0.90    1.77
 -11  20   3    1.63    1.48
 -12  19  -3    0.97    1.33
 -12  19  -3    0.07    1.29
 -12 -19   3   -0.99    1.46
 -12  18  -3    0.45    1.34
 -12 -18   3    2.63    1.87
 -12  18  -3   -0.71    1.06
 -12  17  -3    2.47    1.44
 -12  17  -3    1.09    1.37
 -12 -17   3    0.82    1.65
 -12  16  -3    1.30    1.33
 -12  16  -3   -1.53    1.01
 -12 -16   3    0.50    1.29
 -12 -15   3    2.55    1.40
 -12  15  -3    1.46    1.25
 -12  15  -3    3.46    1.68
 -12  14  -3    0.88    1.31
 -12 -14   3    1.78    1.38
 -12  14  -3    2.67    1.28
  12  13  -3    3.56    1.76
 -12  13  -3    1.22    1.25
 -12 -13   3    1.44    1.26
  12  12  -3    5.09    1.94
 -12  12  -3    0.90    1.08
  12  11  -3    1.79    1.45
 -12  11  -3   -0.63    0.86
  12  10  -3    6.31    1.94
 -12  10  -3    5.46    1.53
  12   9  -3   -0.63    1.01
 -12   9  -3    0.04    0.81
  12   8  -3    0.66    1.24
 -12   8  -3    2.24    1.08
  12   7  -3    1.03    1.17
 -12   7  -3    0.51    0.94
  12   6  -3    0.37    1.08
 -12   6  -3    2.54    1.21
  12   5  -3    3.98    1.34
 -12   5  -3   -0.20    0.88
  12   4  -3    5.56    1.63
 -12   4  -3    4.49    1.48
  12   3  -3    6.69    1.67
 -12   3  -3    5.52    1.51
 -12  -2   3    6.73    1.43
 -12   2  -3    4.82    1.50
  12   1  -3    3.49    1.13
 -12   1  -3    1.93    1.08
 -12  -1   3    2.81    1.07
  12   0  -3   -0.22    0.66
 -12   0  -3    0.58    0.73
 -12   0   3    0.07    0.87
 -12   0  -3   -0.56    0.62
  12  -1  -3    3.14    1.07
 -12   1   3    3.02    1.14
 -12  -1  -3    2.94    0.98
 -12  -1  -3    4.13    1.35
 -12   2   3    7.47    1.56
 -12   2   3    5.89    1.47
 -12  -2  -3    6.13    1.54
 -12  -2  -3    4.49    1.27
 -12  -3  -3    3.09    1.10
 -12   3   3    4.13    1.22
 -12   3   3    3.91    1.26
 -12  -3  -3    5.87    1.54
 -12   4   3    5.12    1.53
 -12   4   3    6.75    1.47
 -12  -4  -3    5.45    1.40
 -12   5   3   -0.39    0.77
 -12  -5  -3   -0.46    0.74
 -12   5   3    0.28    0.79
 -12   6   3    1.38    0.99
 -12  -6  -3    2.84    1.16
 -12   6   3    1.62    0.98
 -12   7   3    0.47    0.81
 -12   7   3   -0.17    0.80
 -12  -7  -3   -0.26    0.83
 -12   8   3    0.14    0.97
 -12   8   3    1.60    1.07
 -12  -8  -3    0.46    1.01
 -12  -9  -3    1.04    1.00
 -12   9   3    0.84    0.98
 -12   9   3    1.28    0.89
 -12  10   3    4.21    1.44
 -12  10   3    5.14    1.46
 -12 -10  -3    6.46    1.76
 -12 -11  -3    0.75    1.00
 -12  11   3    2.53    1.28
 -12  11   3    1.24    0.95
 -12 -12  -3    2.30    1.33
 -12  12   3    3.34    1.26
 -12  13   3    3.39    1.29
 -12 -13  -3    3.08    1.44
 -12  13   3    2.15    1.21
 -12  14   3   -0.71    0.98
 -12 -14  -3    2.34    1.41
 -12  15   3    1.76    1.36
 -12 -15  -3    3.49    1.55
 -12 -16  -3   -0.90    1.12
 -12  16   3    0.66    1.20
 -12  17   3   -1.10    1.10
 -12 -17  -3    0.09    1.20
 -12 -18  -3    1.91    1.76
 -12  18   3    2.57    1.59
 -12  19   3   -0.45    1.32
 -12 -19  -3   -0.69    1.55
 -13  18  -3   -0.38    1.09
 -13  18  -3    0.59    1.41
 -13  17  -3    3.49    1.77
 -13  17  -3    2.49    1.59
 -13 -17   3   -0.12    1.28
 -13 -16   3    3.07    1.59
 -13  16  -3    2.12    1.37
 -13  16  -3    1.57    1.37
 -13  15  -3    1.52    1.38
 -13  15  -3    1.57    1.43
 -13 -15   3    1.69    1.36
 -13 -14   3    0.70    1.33
 -13  14  -3   -0.01    1.32
 -13  14  -3    0.01    1.09
 -13  13  -3   -1.76    0.93
 -13  13  -3   -0.65    0.91
 -13 -13   3    1.18    1.28
  13  12  -3    1.13    1.51
 -13  12  -3    1.85    1.26
 -13 -12   3    3.51    1.54
  13  11  -3    0.51    1.46
 -13  11  -3    3.05    1.42
  13  10  -3    0.15    1.37
 -13  10  -3   -0.77    0.82
  13   9  -3    2.57    1.60
 -13   9  -3   -0.04    0.89
  13   8  -3    6.98    2.14
 -13   8  -3   12.85    2.12
  13   7  -3   -1.38    1.02
 -13   7  -3   -1.78    0.69
  13   6  -3    1.88    1.33
 -13   6  -3    3.19    1.30
  13   5  -3    2.88    1.38
 -13   5  -3    3.10    1.28
  13   4  -3    1.57    1.22
 -13   4  -3    2.15    1.18
  13   3  -3    3.44    1.41
 -13  -3   3    3.00    1.21
 -13   3  -3    3.50    1.32
  13   2  -3    0.37    0.79
 -13   2  -3    1.11    0.92
 -13  -2   3   -0.75    0.75
  13   1  -3    6.51    1.58
 -13   1  -3    3.23    1.31
 -13  -1   3    7.30    1.64
  13   0  -3    0.66    0.74
 -13   0   3   -0.57    0.76
 -13   0  -3    0.99    0.98
 -13   1   3    5.20    1.48
 -13   1   3    7.52    1.63
 -13  -1  -3    5.71    1.39
 -13  -1  -3    5.54    1.57
 -13  -2  -3   -1.44    0.71
 -13   2   3    1.40    1.09
 -13   2   3    0.41    0.93
 -13  -2  -3    0.20    0.70
 -13  -3  -3    1.46    1.00
 -13   3   3    2.09    1.10
 -13   3   3    4.33    1.35
 -13  -3  -3    2.29    1.07
 -13   4   3    1.75    1.15
 -13  -4  -3    0.63    0.92
 -13   4   3    0.56    0.92
 -13   5   3    3.12    1.26
 -13  -5  -3    2.79    1.16
 -13   5   3    2.03    1.21
 -13   6   3    2.23    1.13
 -13   6   3    0.72    1.02
 -13  -6  -3    0.70    1.01
 -13   7   3   -0.46    0.77
 -13  -7  -3   -0.35    0.82
 -13   7   3    1.31    1.08
 -13  -8  -3    7.17    1.82
 -13   8   3   11.08    1.92
 -13   8   3    6.53    1.72
 -13   9   3   -0.15    0.98
 -13   9   3   -0.26    0.94
 -13  -9  -3    0.30    1.09
 -13 -10  -3   -0.05    0.83
 -13  10   3    0.22    1.01
 -13  11   3    3.84    1.56
 -13 -11  -3    3.55    1.45
 -13 -12  -3    1.49    1.33
 -13  12   3   -0.68    0.98
 -13  13   3    0.60    1.05
 -13 -13  -3    1.36    1.31
 -13 -14  -3    0.10    1.02
 -13  14   3   -0.19    1.12
 -13  15   3    1.43    1.37
 -13 -15  -3    0.88    1.36
 -13 -16  -3    0.15    1.13
 -13  16   3    0.72    1.25
 -13 -17  -3    1.38    1.69
 -13  17   3    2.17    1.57
 -13  18   3    0.05    1.25
 -14  17  -3   -0.52    1.33
 -14  17  -3   -1.98    1.10
 -14  16  -3    0.61    1.32
 -14 -16   3   -0.05    1.35
 -14  16  -3    1.59    1.38
 -14  15  -3   -0.08    1.16
 -14  15  -3   -0.64    1.16
 -14 -15   3   -0.92    1.09
 -14  14  -3   -0.68    1.18
 -14 -14   3    0.24    1.23
 -14  14  -3   -0.95    1.20
 -14  13  -3    1.74    1.48
 -14 -13   3    1.58    1.51
 -14  13  -3    2.08    1.55
 -14 -12   3    3.42    1.64
 -14  12  -3    4.56    1.67
 -14  11  -3   -1.00    0.98
 -14 -11   3    0.12    1.17
  14  10  -3    2.77    1.84
 -14  10  -3    3.85    1.49
  14   9  -3    1.55    1.49
 -14   9  -3    0.85    1.18
  14   8  -3    3.83    1.64
 -14   8  -3    3.19    1.44
  14   7  -3    0.13    1.32
 -14   7  -3    0.20    1.03
  14   6  -3    3.24    1.60
 -14   6  -3    4.88    1.55
  14   5  -3   -0.28    1.10
 -14   5  -3    0.32    1.07
  14   4  -3   -0.98    1.04
 -14   4  -3   -0.10    0.96
  14   3  -3   -0.32    0.85
 -14  -3   3    0.11    0.86
 -14   3  -3    0.61    0.97
  14   2  -3    2.72    1.26
 -14  -2   3    0.91    1.04
 -14   2  -3    2.28    1.21
  14   1  -3    0.21    0.99
 -14  -1   3    0.18    0.99
 -14   1  -3    0.95    1.10
 -14  -1   3    0.48    0.84
 -14   0  -3    0.55    0.95
 -14   0   3   -0.09    0.77
 -14   0   3   -0.43    0.94
 -14   1   3   -0.76    0.71
 -14  -1  -3    0.23    0.90
 -14   1   3    0.82    1.01
 -14   2   3    2.12    1.19
 -14   2   3    0.29    0.90
 -14  -2  -3    0.76    1.05
 -14  -2  -3    2.75    1.11
 -14  -3  -3    0.13    0.82
 -14  -3  -3   -1.35    0.63
 -14   3   3    0.02    0.97
 -14   3   3    1.39    1.18
 -14   4   3    1.11    1.07
 -14   4   3   -0.48    0.91
 -14  -4  -3    0.43    0.97
 -14  -4  -3    0.91    0.95
 -14   5   3    0.27    0.92
 -14   5   3    0.51    1.12
 -14  -5  -3    0.86    0.92
 -14   6   3    3.82    1.41
 -14  -6  -3    1.37    1.15
 -14   7   3    0.86    0.96
 -14  -7  -3    3.24    1.38
 -14   8   3    4.80    1.54
 -14  -8  -3    3.65    1.47
 -14  -9  -3    1.85    1.19
 -14   9   3    0.29    1.07
 -14 -10  -3    3.04    1.39
 -14  10   3    4.28    1.60
 -14  11   3    0.32    1.07
 -14 -11  -3    0.82    1.03
 -14  12   3    1.71    1.41
 -14 -12  -3    2.19    1.34
 -14  13   3    1.29    1.16
 -14 -13  -3    2.42    1.50
 -14 -14  -3    0.49    1.31
 -14  14   3   -0.64    1.17
 -14  15   3    2.04    1.51
 -14 -15  -3    0.85    1.46
 -14  16   3   -0.11    1.23
 -14 -16  -3   -1.29    1.21
 -14  17   3    0.88    1.43
 -15  15  -3   -0.74    1.29
 -15 -15   3    1.02    1.55
 -15  15  -3    1.01    1.36
 -15  14  -3   -0.25    1.46
 -15  14  -3   -1.50    1.16
 -15 -14   3    1.59    1.65
 -15 -13   3    1.51    1.47
 -15  13  -3   -1.04    1.12
 -15  13  -3    0.56    1.35
 -15  12  -3    2.56    1.31
 -15  12  -3   -0.46    1.16
 -15 -12   3    0.57    1.32
 -15 -11   3    1.59    1.45
 -15  11  -3    3.21    1.53
 -15  10  -3   -0.53    0.99
 -15 -10   3    2.37    1.53
 -15  -9   3    0.27    1.22
 -15   9  -3    3.45    1.49
  15   8  -3    6.92    2.26
 -15   8  -3    4.86    1.70
  15   7  -3    0.41    1.32
 -15   7  -3   -1.36    0.92
  15   6  -3    1.98    1.52
 -15   6  -3    0.14    1.14
  15   5  -3    1.45    1.34
 -15   5  -3   -0.21    1.14
  15   4  -3    5.81    1.89
 -15  -4   3    6.81    1.72
 -15  -4   3    8.40    1.88
 -15   4  -3    5.43    1.85
  15   3  -3   -0.12    0.93
 -15   3  -3    0.37    1.03
 -15  -3   3    0.50    0.99
 -15  -3   3   -0.77    0.81
 -15  -2   3    0.06    0.95
 -15   2  -3    2.94    1.29
 -15  -2   3   -0.67    0.82
 -15  -1   3   -1.16    0.74
 -15   1  -3    1.99    1.22
 -15  -1   3   -0.33    0.90
 -15   0   3   -0.35    0.89
 -15   0  -3    0.45    1.01
 -15   0   3   -1.33    0.85
 -15  -1  -3   -1.15    0.93
 -15   1   3    0.62    0.93
 -15   1   3   -0.68    0.87
 -15  -2  -3    0.29    1.05
 -15   2   3    1.54    1.09
 -15   3   3   -0.54    0.72
 -15  -3  -3    0.72    1.09
 -15   4   3    4.01    1.56
 -15  -4  -3    6.59    1.85
 -15  -4  -3    3.96    1.47
 -15  -5  -3    0.31    1.08
 -15   5   3    1.79    1.19
 -15  -5  -3   -1.05    0.86
 -15   6   3    1.49    1.11
 -15  -6  -3    0.13    0.92
 -15  -7  -3    0.34    1.05
 -15   7   3    1.25    1.16
 -15   8   3    3.91    1.45
 -15  -8  -3    4.80    1.74
 -15  -9  -3   -0.20    1.15
 -15   9   3    0.92    1.04
 -15  10   3    2.49    1.48
 -15 -10  -3   -0.22    1.00
 -15 -11  -3    2.25    1.53
 -15  11   3    2.12    1.53
 -15  12   3   -0.26    1.03
 -15 -12  -3   -0.76    1.15
 -15  13   3    2.21    1.48
 -15 -13  -3    2.66    1.57
 -15  14   3    1.29    1.37
 -15 -14  -3    1.42    1.43
 -15 -15  -3    3.71    1.90
 -15  15   3    0.26    1.41
 -16  14  -3   -0.30    1.40
 -16  13  -3   -2.37    1.25
 -16  13  -3   -0.41    1.25
 -16 -13   3    0.04    1.61
 -16  12  -3    0.61    1.45
 -16  12  -3    1.29    1.36
 -16 -12   3    0.24    1.23
 -16 -11   3    0.61    1.46
 -16  11  -3    0.06    1.19
 -16 -10   3    1.78    1.74
 -16  10  -3    3.13    1.61
 -16  -9   3    2.17    1.54
 -16   9  -3    1.47    1.25
 -16  -8   3    0.92    1.35
 -16   8  -3    2.96    1.50
 -16   7  -3   -0.12    1.20
 -16  -7   3    1.04    1.27
  16   6  -3    1.28    1.56
 -16  -6   3    2.85    1.62
 -16   6  -3    5.14    1.70
  16   5  -3   -0.78    1.18
 -16   5  -3    2.97    1.51
 -16  -5   3    1.51    1.34
 -16  -4   3   -0.84    1.07
 -16  -4   3    0.65    1.17
 -16   4  -3    2.83    1.56
 -16   3  -3    0.75    1.18
 -16  -3   3    1.72    1.29
 -16  -3   3    0.23    1.08
 -16  -2   3    3.43    1.40
 -16   2  -3    4.71    1.76
 -16   1  -3    5.90    1.81
 -16  -1   3    7.81    1.90
 -16   0   3   -0.65    0.95
 -16   0  -3   -1.48    1.01
 -16   1   3    4.27    1.63
 -16  -1  -3    2.97    1.54
 -16  -2  -3    0.84    1.35
 -16   2   3    2.48    1.34
 -16  -3  -3    0.62    1.28
 -16   3   3    2.89    1.32
 -16  -4  -3    3.37    1.59
 -16   4   3    4.14    1.58
 -16  -5  -3   -0.37    1.08
 -16   5   3    0.66    1.08
 -16  -5  -3    1.49    1.35
 -16  -6  -3    2.26    1.53
 -16   6   3    0.31    0.91
 -16  -6  -3    2.12    1.38
 -16   7   3    0.32    1.16
 -16  -7  -3   -1.72    0.92
 -16  -8  -3    2.18    1.40
 -16   8   3   -0.17    1.08
 -16  -9  -3    0.45    1.28
 -16   9   3   -1.23    0.93
 -16 -10  -3    3.90    1.72
 -16  10   3    2.64    1.54
 -16  11   3    0.73    1.37
 -16 -11  -3    1.99    1.58
 -16 -12  -3    2.53    1.72
 -16  12   3    0.51    1.31
 -16  13   3    0.83    1.41
 -16 -13  -3    1.70    1.61
 -16  14   3    1.15    1.56
 -17  11  -3   -1.26    1.21
 -17 -11   3    1.49    1.80
 -17  11  -3    1.96    1.69
 -17 -10   3    1.00    1.54
 -17  10  -3   -2.08    1.06
 -17   9  -3    0.16    1.28
 -17  -9   3    0.06    1.41
 -17  -8   3    3.62    1.77
 -17   8  -3    1.48    1.44
 -17  -7   3    0.69    1.33
 -17   7  -3   -1.89    1.04
 -17   6  -3    1.74    1.43
 -17  -6   3    2.72    1.58
 -17   5  -3    2.98    1.66
 -17   4  -3    1.29    1.44
 -17  -3   3   -0.18    1.06
 -17   3  -3    1.89    1.54
 -17  -2   3    3.57    1.56
 -17   2  -3    0.44    1.25
 -17   1  -3    7.04    2.04
 -17  -1   3    5.36    1.71
 -17   0  -3    0.66    1.25
 -17   0   3    0.75    1.11
 -17  -1  -3    4.32    1.67
 -17   1   3    1.34    1.25
 -17   2   3    4.34    1.64
 -17  -2  -3    5.02    1.86
 -17  -3  -3    0.40    1.26
 -17   3   3   -1.09    1.08
 -17  -4  -3    1.82    1.43
 -17   4   3    0.46    1.09
 -17   5   3   -0.60    1.04
 -17  -5  -3   -0.96    1.18
 -17  -6  -3    1.77    1.54
 -17   6   3    0.73    1.27
 -17   7   3   -0.15    0.98
 -17  -7  -3    0.58    1.24
 -17  -7  -3   -0.22    1.33
 -17  -8  -3    0.90    1.33
 -17   8   3    0.16    1.11
 -17   9   3    0.58    1.15
 -17  -9  -3   -2.40    1.13
 -17  10   3    1.32    1.44
 -17 -10  -3    0.18    1.36
 -17  11   3    1.09    1.50
 -17 -11  -3    1.12    1.52
 -18   9  -3   -1.25    1.27
 -18  -8   3   -0.34    1.48
 -18   8  -3    0.87    1.35
 -18   7  -3    0.96    1.51
 -18   6  -3   -1.46    1.21
 -18   5  -3    0.88    1.46
 -18   4  -3   -0.83    1.29
 -18   3  -3    5.29    2.11
 -18  -2   3    0.23    1.21
 -18   2  -3    0.46    1.50
 -18  -1   3    6.08    1.93
 -18   1  -3    2.49    1.70
 -18   0   3   -0.48    1.04
 -18   0  -3    3.22    1.60
 -18   1   3    2.18    1.33
 -18  -1  -3    3.89    1.86
 -18   2   3    1.39    1.32
 -18  -2  -3    0.42    1.25
 -18   3   3    6.98    1.92
 -18  -3  -3    5.84    2.05
 -18   4   3   -0.23    1.19
 -18  -4  -3    1.11    1.50
 -18  -5  -3    0.68    1.46
 -18   5   3    0.25    1.11
 -18  -6  -3   -1.56    1.01
 -18   6   3    0.19    1.13
 -18   7   3   -1.46    0.95
 -18  -7  -3    1.34    1.60
 -18  -8  -3   -1.85    1.28
 -18   8   3   -1.51    1.13
 -18   9   3    1.25    1.39
 -19   4  -3    1.45    1.67
 -19   3  -3   -0.99    1.43
 -19   2  -3    0.19    1.54
 -19  -2   3   -2.23    0.97
 -19  -1   3    2.67    1.43
 -19   1  -3    3.44    1.85
 -19   0   3    2.64    1.65
 -19   0  -3   -1.50    1.24
 -19  -1  -3    0.98    1.46
 -19   1   3    1.53    1.40
 -19  -2  -3   -2.45    1.20
 -19   2   3    0.42    1.26
 -19   3   3    4.09    1.70
 -19  -3  -3    1.92    1.69
 -19   4   3   -0.34    1.26
 -19  -4  -3   -2.52    1.20
   0  24  -4   -1.07    0.96
   0  23  -4    1.24    1.20
   0  22  -4    0.10    0.99
   0  21  -4    0.32    0.87
   0  20  -4    0.38    1.00
   0  19  -4   -0.31    0.76
   0  18  -4   17.00    2.56
   0  17  -4   -0.35    0.69
   0 -17   4    0.42    0.92
   0 -16   4    7.21    1.56
   0  16  -4    2.78    1.12
   0 -15   4   -0.49    0.80
   0  15  -4   -0.08    0.61
   0  14  -4    5.93    1.33
   0  14  -4    7.12    1.46
   0  13  -4    0.33    0.73
   0  13  -4   -0.22    0.50
   0  12  -4   11.56    1.72
   0  12  -4   13.90    1.34
   0  12  -4   13.02    1.85
   0  11  -4    0.58    0.63
   0  11  -4    0.53    0.39
   0  11  -4    0.63    0.53
   0  10  -4   64.26    4.29
   0  10  -4   60.31    4.66
   0  10  -4   59.80    4.75
   0   9  -4   -0.33    0.37
   0   9  -4    0.61    0.54
   0   8  -4   12.42    1.49
   0   8  -4   10.41    1.42
   0   7  -4    0.07    0.41
   0   7  -4   -0.03    0.37
   0   6  -4   55.50    3.98
   0   6  -4   54.69    4.07
   0   5  -4    0.04    0.32
   0   5  -4   -0.07    0.35
   0   4  -4    2.93    0.61
   0   4  -4    2.98    0.55
   0   3  -4    0.20    0.29
   0   3  -4   -0.26    0.22
   0   2  -4   -0.33    0.23
   0   1  -4   -0.30    0.19
   0   0  -4    7.10    0.79
   0   1   4   -0.26    0.17
   0  -1  -4   -0.01    0.22
   0  -2  -4    0.47    0.28
   0   2   4    0.08    0.23
   0  -3  -4    0.36    0.34
   0   3   4    0.04    0.27
   0   3   4    0.02    0.25
   0   4   4    4.19    0.61
   0   4   4    3.26    0.54
   0  -4  -4    2.25    0.55
   0   5   4    0.27    0.30
   0  -5  -4    0.55    0.48
   0   5   4   -0.14    0.25
   0  -6  -4   52.33    3.93
   0   6   4   54.31    3.80
   0   7   4   -0.31    0.20
   0   7   4    0.15    0.39
   0  -7  -4    0.01    0.43
   0  -8  -4   11.93    1.49
   0   8   4   13.42    1.36
   0   8   4   10.29    1.33
   0   9   4   -0.54    0.34
   0   9   4   -0.53    0.33
   0  -9  -4   -0.32    0.43
   0  10   4   60.21    4.10
   0 -10  -4   51.18    4.12
   0  10   4   48.89    3.84
   0  11   4    0.88    0.52
   0  11   4    0.37    0.51
   0 -11  -4    0.58    0.62
   0 -12  -4    6.89    1.40
   0  12   4   11.35    1.38
   0  12   4   11.33    1.55
   0 -13  -4    0.29    0.66
   0  13   4   -0.09    0.55
   0  13   4    0.31    0.64
   0  14   4    5.05    1.21
   0 -14  -4    1.80    0.90
   0  14   4    6.91    1.09
   0 -15  -4   -1.02    0.55
   0  15   4    0.11    0.69
   0  15   4   -0.54    0.65
   0  16   4    6.70    1.49
   0 -17  -4   -0.36    0.63
   0  17   4   -0.79    0.55
   0  18   4   12.80    2.06
   0 -18  -4    5.88    1.63
   0 -19  -4    0.52    1.12
   0  19   4    0.38    0.88
   0  20   4    0.39    1.01
   0  21   4   -0.71    0.96
   0  22   4    0.22    0.99
   0  23   4    1.42    1.35
   0  24   4    0.79    1.36
   1  24  -4    0.08    1.04
  -1  24  -4    2.30    1.43
   1  23  -4   -0.39    1.00
  -1  23  -4    1.11    1.08
   1  22  -4    1.53    1.30
  -1  22  -4    1.00    1.11
   1  21  -4    0.50    1.09
  -1  21  -4    1.19    1.19
   1  20  -4    2.29    1.23
  -1  20  -4    2.67    1.21
   1  19  -4    0.12    1.09
  -1 -19   4    3.14    1.35
  -1  19  -4    3.76    1.36
   1  18  -4    1.35    1.07
  -1  18  -4    4.91    1.40
  -1 -18   4    1.67    1.16
   1  17  -4    6.50    1.58
  -1 -17   4    4.44    1.36
  -1  17  -4   11.44    1.89
   1 -16   4   23.76    2.82
   1  16  -4   29.38    3.21
  -1  16  -4   23.23    3.00
   1 -15   4   15.37    2.05
   1  15  -4   12.13    1.97
   1  15  -4   11.88    2.03
  -1  15  -4   14.39    2.09
   1  14  -4    0.17    0.83
   1 -14   4    2.67    1.01
   1  14  -4    1.42    0.76
  -1  14  -4    0.11    0.74
   1  13  -4   25.17    2.83
   1  13  -4   32.82    3.21
  -1  13  -4   24.94    2.77
  -1  13  -4   25.90    2.86
   1  12  -4   73.74    6.10
   1  12  -4   76.32    5.94
  -1  12  -4   77.55    5.94
  -1  12  -4   82.40    6.00
  -1  12  -4   86.61    5.63
   1  11  -4   10.67    1.62
   1  11  -4   10.16    1.51
  -1  11  -4   12.82    1.35
  -1  11  -4    7.45    1.37
  -1  11  -4    8.11    1.37
   1  10  -4   12.93    1.73
   1  10  -4   10.85    1.54
  -1  10  -4   13.24    1.61
  -1  10  -4   10.77    1.56
   1   9  -4    1.51    0.64
   1   9  -4    1.43    0.67
  -1   9  -4    2.21    0.70
  -1   9  -4    0.88    0.58
   1   8  -4   30.37    2.56
   1   8  -4   30.59    2.70
  -1   8  -4   33.90    2.59
  -1   8  -4   30.25    2.59
   1   7  -4    0.01    0.49
   1   7  -4    0.34    0.33
  -1   7  -4    1.32    0.49
  -1   7  -4    0.04    0.42
   1   6  -4  178.36   11.50
   1   6  -4  176.34   11.83
  -1   6  -4  170.21   11.66
  -1   6  -4  168.52   11.53
   1   5  -4   12.24    1.44
   1   5  -4   12.15    1.26
  -1   5  -4   11.14    1.27
  -1   5  -4   12.80    1.27
   1   4  -4   41.54    3.23
   1   4  -4   41.31    3.03
  -1   4  -4   45.33    3.11
  -1   4  -4   42.80    3.10
   1   3  -4    6.17    0.90
  -1   3  -4    5.17    0.73
  -1   3  -4    5.95    0.72
   1   2  -4   33.03    2.44
  -1   2  -4   31.11    2.31
  -1   2  -4   31.57    2.30
   1   1  -4    5.99    0.78
  -1   1  -4    4.74    0.64
  -1   1  -4    8.46    0.76
   1   0  -4    2.32    0.44
  -1   0   4    2.48    0.40
  -1   0  -4    2.72    0.46
   1  -1  -4    7.76    0.84
  -1   1   4    8.33    0.79
  -1  -1  -4    6.20    0.79
   1  -2  -4   34.47    2.51
  -1  -2  -4   34.03    2.56
  -1   2   4   34.70    2.46
   1  -3  -4    4.49    0.69
  -1  -3  -4    5.42    0.78
  -1   3   4    6.22    0.72
  -1  -4  -4   46.06    3.25
  -1   4   4   42.14    2.98
  -1   4   4   42.26    3.06
   1   5   4   10.47    1.22
  -1  -5  -4   12.81    1.39
  -1   5   4   13.19    1.25
  -1   5   4   11.84    1.16
   1   6   4  173.31   11.47
   1   6   4  165.40   11.30
  -1   6   4  173.06   11.38
  -1  -6  -4  171.11   11.73
  -1   6   4  181.36   11.38
   1   7   4    0.50    0.42
   1   7   4    0.48    0.43
   1  -7  -4    0.13    0.29
  -1  -7  -4    1.26    0.60
  -1   7   4    0.21    0.31
  -1   7   4    0.43    0.38
   1   8   4   31.69    2.43
   1   8   4   33.04    2.60
  -1  -8  -4   30.67    2.69
  -1   8   4   30.66    2.49
   1   9   4    2.23    0.70
   1   9   4    2.50    0.62
   1  -9  -4    0.23    0.49
  -1  -9  -4    2.23    0.77
  -1   9   4    1.89    0.56
  -1   9   4    3.36    0.73
   1  10   4   11.45    1.34
   1 -10  -4    9.62    1.45
   1  10   4   12.61    1.58
  -1 -10  -4   13.80    1.76
  -1  10   4   13.60    1.46
  -1  10   4   11.90    1.52
   1  11   4   10.13    1.28
   1  11   4   11.10    1.53
   1 -11  -4    9.44    1.44
  -1  11   4    8.19    1.34
  -1 -11  -4   11.20    1.65
  -1  11   4   12.54    1.42
   1  12   4   73.90    5.56
   1 -12  -4   77.38    5.62
   1  12   4   72.55    5.24
  -1  12   4   75.88    5.54
  -1  12   4   76.95    5.37
  -1 -12  -4   68.45    5.67
   1 -13  -4   30.15    2.70
   1  13   4   29.68    2.41
   1  13   4   22.18    2.74
  -1 -13  -4   26.78    3.05
  -1  13   4   33.30    3.11
  -1  13   4   27.77    2.48
   1 -14  -4    1.64    0.83
   1  14   4    0.69    0.65
   1  14   4   -0.37    0.53
  -1 -14  -4   -0.13    0.79
  -1  14   4    2.45    0.87
  -1  14   4    0.94    0.67
   1  15   4   10.37    1.83
   1 -15  -4   13.71    1.98
  -1  15   4   13.09    1.95
  -1 -15  -4   13.48    2.13
  -1  15   4   11.26    1.62
   1 -16  -4   23.08    2.81
   1  16   4   21.76    2.81
  -1 -16  -4   22.26    2.89
  -1  16   4   26.22    2.93
   1 -17  -4    7.46    1.76
   1  17   4    7.53    1.63
  -1 -17  -4   11.21    2.04
  -1  17   4    9.49    1.74
   1  18   4    3.31    1.17
   1 -18  -4    2.40    1.27
  -1  18   4    3.37    1.22
  -1 -18  -4    4.65    1.66
   1  19   4    5.17    1.53
  -1 -19  -4    3.36    1.50
  -1  19   4    4.19    1.42
   1  20   4    2.44    1.19
  -1  20   4    0.20    0.89
  -1 -20  -4    3.17    1.50
   1  21   4    1.08    1.09
  -1  21   4    0.09    0.96
   1  22   4    2.26    1.37
  -1  22   4    0.75    1.15
   1  23   4   -0.59    0.98
  -1  23   4    0.42    1.13
   1  24   4   -1.11    1.16
  -1  24   4    0.08    1.30
   2  24  -4    1.46    1.49
  -2  24  -4    2.20    1.34
   2  23  -4    0.46    1.24
  -2  23  -4    0.41    1.08
   2  22  -4   -2.30    0.89
  -2  22  -4    0.67    1.06
   2  21  -4    4.44    1.66
  -2  21  -4    6.80    1.75
   2  20  -4    3.09    1.42
  -2 -20   4    0.93    1.17
  -2  20  -4    0.27    0.89
   2  19  -4    2.63    1.35
  -2  19  -4    2.46    1.19
  -2 -19   4    0.72    1.15
   2  18  -4    2.20    1.22
  -2  18  -4    1.88    1.11
  -2 -18   4    1.88    1.23
   2  17  -4    6.57    1.62
  -2 -17   4    2.91    1.41
  -2  17  -4    6.48    1.52
   2  16  -4    8.17    1.73
  -2 -16   4   10.16    1.98
  -2  16  -4   10.50    1.84
   2  15  -4    1.43    0.92
   2  15  -4    1.09    0.82
  -2  15  -4    0.60    0.82
   2  14  -4    0.75    0.76
   2 -14   4    0.95    0.76
   2  14  -4    0.32    0.82
  -2  14  -4    0.37    0.67
   2  13  -4    4.69    1.13
   2  13  -4    3.57    1.20
   2 -13   4    4.50    1.08
  -2  13  -4    3.65    0.89
  -2  13  -4    5.59    1.23
   2  12  -4   41.10    3.56
   2  12  -4   38.85    3.32
  -2  12  -4   35.49    3.06
  -2  12  -4   37.84    3.36
  -2  12  -4   39.34    3.19
   2  11  -4   27.27    2.72
   2  11  -4   30.53    3.04
  -2  11  -4   23.49    2.28
   2  10  -4    4.52    1.17
   2  10  -4   10.15    1.38
  -2  10  -4    5.38    1.10
  -2  10  -4    6.96    1.09
   2   9  -4    0.94    0.66
   2   9  -4    1.95    0.67
  -2   9  -4    2.05    0.71
  -2   9  -4    2.57    0.69
   2   8  -4    2.34    0.64
   2   8  -4    2.45    0.83
  -2   8  -4    1.97    0.66
  -2   8  -4    2.35    0.60
   2   7  -4   48.91    3.63
   2   7  -4   47.27    3.86
  -2   7  -4   49.19    3.57
  -2   7  -4   50.17    3.73
   2   6  -4    0.28    0.46
   2   6  -4   -0.01    0.29
  -2   6  -4    0.93    0.51
  -2   6  -4    0.87    0.40
   2   5  -4   16.96    1.87
   2   5  -4   17.68    1.48
  -2   5  -4   19.20    1.63
  -2   5  -4   16.66    1.43
   2   4  -4   10.05    1.27
  -2   4  -4   10.32    0.94
  -2   4  -4   10.02    1.14
   2   3  -4    3.77    0.78
   2   3  -4    5.02    0.62
  -2   3  -4    5.62    0.64
  -2   3  -4    6.34    0.83
   2   2  -4    0.66    0.41
  -2   2  -4    0.46    0.27
  -2   2  -4    0.63    0.32
   2   1  -4    0.02    0.31
  -2   1  -4    0.42    0.29
  -2  -1   4    0.16    0.21
  -2   1  -4    0.17    0.26
   2   0  -4    5.31    0.73
  -2   0  -4    3.96    0.62
  -2   0   4    3.83    0.53
  -2   0  -4    4.45    0.61
   2  -1  -4    0.55    0.31
  -2   1   4    0.29    0.27
  -2  -1  -4    0.70    0.37
   2  -2  -4   -0.02    0.15
  -2   2   4    0.25    0.26
  -2  -2  -4    1.36    0.42
  -2   3   4    4.73    0.68
  -2  -3  -4    6.08    0.84
   2  -4  -4   11.80    1.16
  -2   4   4    9.80    0.93
  -2  -4  -4   11.96    1.31
  -2   4   4   11.00    1.16
   2  -5  -4   16.93    1.48
  -2  -5  -4   21.31    1.92
  -2   5   4   16.82    1.47
  -2   5   4   15.72    1.37
   2  -6  -4    0.41    0.43
  -2   6   4    1.63    0.50
  -2  -6  -4    0.08    0.50
  -2   6   4    0.90    0.40
   2  -7  -4   49.33    3.57
   2   7   4   50.84    3.65
  -2   7   4   46.20    3.47
  -2   7   4   50.63    3.53
  -2  -7  -4   41.89    3.68
   2   8   4    1.64    0.59
   2  -8  -4    0.51    0.54
  -2  -8  -4    2.51    0.79
  -2   8   4    1.61    0.52
  -2   8   4    1.10    0.48
   2  -9  -4    0.49    0.56
   2   9   4    1.97    0.67
  -2  -9  -4    2.13    0.79
  -2   9   4    0.86    0.52
  -2   9   4    1.29    0.52
   2 -10  -4    5.26    1.02
   2  10   4    7.09    1.18
  -2 -10  -4    4.19    1.09
  -2  10   4    6.12    1.05
   2 -11  -4   25.40    2.35
   2  11   4   24.42    2.65
  -2 -11  -4   27.63    2.84
  -2  11   4   25.19    2.54
   2 -12  -4   31.75    2.96
   2  12   4   32.22    3.08
  -2  12   4   40.24    3.09
  -2  12   4   36.44    2.96
  -2 -12  -4   38.19    3.29
   2 -13  -4    3.02    1.03
   2  13   4    6.13    1.26
  -2  13   4    3.26    0.86
  -2  13   4    4.49    1.11
  -2 -13  -4    2.57    1.08
   2 -14  -4    0.97    0.86
   2  14   4   -0.73    0.55
  -2  14   4    0.17    0.63
  -2 -14  -4    0.72    0.83
  -2  14   4    0.00    0.67
   2  15   4    1.45    0.91
   2 -15  -4    1.95    1.00
  -2  15   4    1.98    0.96
  -2  15   4    0.96    0.74
  -2 -15  -4    1.51    1.01
   2  16   4    8.86    1.72
   2 -16  -4    9.49    1.70
  -2 -16  -4    7.38    1.81
  -2  16   4   10.86    1.62
  -2  16   4    9.22    1.69
   2  17   4    6.90    1.64
  -2 -17  -4    7.54    1.80
  -2  17   4    6.49    1.49
   2  18   4    1.80    1.01
  -2  18   4    1.78    1.02
  -2 -18  -4    0.55    1.18
   2  19   4    1.98    1.14
  -2 -19  -4    1.71    1.58
  -2  19   4    2.21    1.09
   2  20   4    1.32    1.17
  -2 -20  -4    3.13    1.66
  -2  20   4    0.49    0.90
   2  21   4    4.47    1.69
  -2  21   4    6.93    1.73
  -2 -21  -4    6.72    2.18
   2  22   4    0.87    1.16
  -2  22   4   -0.71    1.04
   2  23   4   -0.61    1.03
  -2  23   4    1.23    1.28
   2  24   4    1.63    1.60
  -2  24   4    2.17    1.37
   3  24  -4   -0.36    1.28
  -3  24  -4    0.23    1.15
   3  23  -4    3.17    1.67
  -3  23  -4    1.97    1.11
   3  22  -4    0.13    1.34
  -3  22  -4    0.52    1.08
   3  21  -4    1.37    1.23
  -3  21  -4   -0.02    1.00
  -3 -21   4    0.70    1.39
   3  20  -4    0.30    0.95
  -3  20  -4    1.81    1.12
  -3 -20   4    0.39    1.29
   3  19  -4    7.16    1.84
  -3 -19   4    5.47    1.87
  -3  19  -4    9.85    1.92
   3  18  -4   10.41    2.13
  -3  18  -4   15.79    2.45
  -3 -18   4   14.69    2.47
   3  17  -4   -0.50    0.79
  -3 -17   4   -1.08    0.92
  -3  17  -4   -0.58    0.71
   3  16  -4    1.50    0.97
   3  16  -4    2.38    1.11
  -3  16  -4    0.05    0.68
  -3 -16   4    1.24    1.27
   3  15  -4    1.16    0.79
   3  15  -4   -0.20    0.86
  -3  15  -4    0.75    0.76
   3  14  -4   19.13    2.59
   3  14  -4   14.40    2.14
  -3  14  -4   19.57    2.49
  -3  14  -4   16.22    2.01
   3 -13   4   11.27    1.47
   3  13  -4    8.97    1.62
   3  13  -4   12.36    2.04
  -3  13  -4   11.13    1.75
  -3  13  -4   12.86    1.68
   3  12  -4    0.33    0.53
   3  12  -4    0.27    0.73
   3 -12   4   -0.21    0.51
  -3  12  -4   -0.64    0.62
   3  11  -4    0.22    0.53
   3  11  -4   -0.05    0.67
  -3  11  -4   -0.36    0.46
  -3  11  -4    0.09    0.54
   3  10  -4   42.39    3.90
   3  10  -4   47.32    3.68
  -3  10  -4   44.78    3.43
  -3  10  -4   48.14    3.71
   3   9  -4  129.78    8.91
   3   9  -4  124.49    9.28
  -3   9  -4  129.52    8.78
  -3   9  -4  131.27    8.98
   3   8  -4   25.00    2.24
   3   8  -4   29.99    2.94
  -3   8  -4   27.85    2.10
  -3   8  -4   24.86    2.35
   3   7  -4    7.58    1.30
   3   7  -4    5.65    0.92
  -3   7  -4    5.43    0.97
  -3   7  -4    5.81    0.76
   3   6  -4   12.97    1.66
   3   6  -4   13.56    1.39
  -3   6  -4    9.78    1.33
  -3   6  -4   11.31    1.11
   3   5  -4   92.08    6.61
   3   5  -4   89.22    6.21
  -3   5  -4   94.36    6.36
  -3   5  -4   90.41    6.14
   3   4  -4   41.93    3.31
  -3   4  -4   44.15    3.15
  -3   4  -4   39.75    2.87
   3   3  -4   12.67    1.11
   3   3  -4   16.14    1.65
  -3   3  -4   12.58    1.03
  -3   3  -4   11.24    1.35
   3   2  -4    7.45    1.08
   3   2  -4    7.15    0.76
  -3   2  -4    6.77    0.74
  -3  -2   4    6.84    0.75
  -3   2  -4    6.43    0.90
   3   1  -4    0.69    0.44
  -3   1  -4    0.59    0.38
  -3   1  -4    1.49    0.42
  -3  -1   4    1.42    0.38
   3   0  -4  651.30   44.16
  -3   0  -4  669.25   44.04
  -3   0   4  675.94   43.11
  -3   0  -4  699.44   43.44
   3  -1  -4    0.13    0.23
  -3  -1  -4    1.78    0.48
  -3   1   4    1.30    0.41
   3  -2  -4    3.33    0.63
  -3  -2  -4    6.34    0.86
  -3   2   4    7.21    0.84
   3  -3  -4   12.58    1.13
  -3  -3  -4   12.39    1.37
  -3   3   4   11.18    1.26
   3  -4  -4   38.98    2.97
  -3   4   4   40.91    2.86
  -3  -4  -4   41.94    3.16
  -3   4   4   41.83    3.05
   3  -5  -4   87.11    6.11
  -3  -5  -4   82.94    6.32
  -3   5   4   92.57    6.01
  -3   5   4   92.33    6.16
   3  -6  -4   12.38    1.27
  -3   6   4   11.68    1.25
  -3  -6  -4    9.56    1.43
  -3   6   4   14.13    1.45
   3  -7  -4    6.99    0.92
  -3   7   4    6.06    0.98
  -3   7   4    6.51    0.93
  -3  -7  -4    5.26    1.10
   3  -8  -4   28.99    2.41
  -3  -8  -4   31.64    2.74
  -3   8   4   30.37    2.43
  -3   8   4   30.41    2.53
   3   9   4  128.82    8.98
   3  -9  -4  129.60    8.87
  -3  -9  -4  127.12    9.20
  -3   9   4  128.07    8.79
  -3   9   4  130.00    8.85
   3  10   4   44.93    3.72
   3 -10  -4   42.50    3.49
  -3  10   4   48.34    3.63
  -3 -10  -4   49.11    3.92
  -3  10   4   45.01    3.54
   3 -11  -4   -0.22    0.59
   3  11   4   -0.39    0.44
  -3  11   4    0.14    0.48
  -3 -11  -4    0.48    0.65
  -3  11   4    0.11    0.44
   3 -12  -4    0.08    0.67
   3  12   4   -0.28    0.49
  -3 -12  -4    0.67    0.84
  -3  12   4   -0.53    0.39
  -3  12   4   -0.81    0.52
   3  13   4    6.35    1.40
   3 -13  -4   14.96    1.73
  -3 -13  -4    9.67    1.76
  -3  13   4   10.86    1.63
   3 -14  -4   18.58    2.08
   3  14   4   11.23    1.98
  -3  14   4   16.57    1.99
  -3  14   4   16.57    2.15
  -3 -14  -4   17.12    2.40
   3 -15  -4    1.69    0.92
   3  15   4    1.39    0.91
  -3 -15  -4    0.42    1.00
  -3  15   4    1.92    0.88
  -3  15   4    1.46    0.81
   3  16   4    2.09    1.03
  -3  16   4    1.43    0.94
  -3 -16  -4    2.46    1.17
  -3  16   4    2.23    0.92
   3  17   4    0.54    0.82
  -3 -17  -4    0.35    1.14
  -3  17   4    0.66    0.81
  -3  17   4    0.31    0.77
   3  18   4   16.44    2.58
  -3  18   4   14.46    2.32
  -3 -18  -4   18.00    2.79
   3  19   4    8.14    1.86
  -3  19   4    8.77    1.80
  -3 -19  -4    7.06    1.96
   3  20   4    2.87    1.31
  -3 -20  -4    0.61    1.45
  -3  20   4    2.21    1.16
   3  21   4    1.37    1.21
  -3 -21  -4   -0.09    1.47
  -3  21   4    1.72    1.08
   3  22   4   -0.17    1.09
  -3 -22  -4   -0.09    1.57
  -3  22   4    0.50    1.07
   3  23   4    5.89    2.06
  -3  23   4    6.43    1.84
   3  24   4    0.45    1.45
  -3  24   4    1.99    1.46
   4  24  -4    0.89    1.49
  -4  24  -4   -0.80    1.04
   4  23  -4    1.44    1.40
  -4  23  -4    3.36    1.58
   4  22  -4    1.80    1.57
  -4  22  -4   -0.19    1.09
  -4 -22   4    4.45    1.87
   4  21  -4   -0.23    1.00
  -4  21  -4    1.84    1.29
  -4 -21   4    1.33    1.55
   4  20  -4   -0.39    0.97
  -4 -20   4    0.93    1.28
  -4  20  -4    2.36    1.25
   4  19  -4    1.51    1.27
  -4 -19   4    5.87    1.84
  -4  19  -4    3.93    1.32
   4  18  -4   -0.25    0.99
  -4 -18   4    0.47    1.14
  -4  18  -4   -0.10    0.74
   4  17  -4    0.75    0.99
  -4  17  -4    0.05    0.72
  -4 -17   4   -1.16    0.90
   4  16  -4    3.55    1.29
   4  16  -4    1.36    1.07
  -4  16  -4    5.03    1.37
   4  15  -4    1.98    0.98
   4  15  -4   -0.22    0.85
  -4  15  -4    0.20    0.73
  -4  15  -4    0.78    0.68
   4  14  -4    0.70    0.72
   4  14  -4    1.62    0.94
  -4  14  -4    0.28    0.66
  -4  14  -4    1.05    0.87
   4  13  -4   -0.54    0.41
   4  13  -4   -0.11    0.75
  -4  13  -4   -0.02    0.65
   4  12  -4   10.44    1.84
   4  12  -4   10.60    1.67
  -4  12  -4   11.26    1.77
   4 -11   4    0.44    0.43
   4  11  -4    0.75    0.58
   4  11  -4   -0.62    0.60
  -4  11  -4    0.29    0.67
   4 -10   4    1.48    0.52
   4  10  -4    2.89    0.77
   4  10  -4    1.04    0.77
  -4  10  -4    1.07    0.66
   4   9  -4   56.50    4.54
   4   9  -4   51.58    4.12
  -4   9  -4   54.06    3.80
  -4   9  -4   54.61    4.23
   4   8  -4   14.81    1.98
   4   8  -4   10.99    1.50
  -4   8  -4   12.20    1.65
  -4   8  -4   14.01    1.15
   4   7  -4   12.09    1.44
   4   7  -4   14.04    1.88
  -4   7  -4   11.22    0.97
  -4   7  -4   10.66    1.47
   4   6  -4    1.06    0.47
   4   6  -4    1.25    0.65
  -4   6  -4    1.29    0.57
  -4   6  -4    0.86    0.32
   4   5  -4    6.75    0.90
   4   5  -4    5.61    1.12
  -4   5  -4    5.92    1.00
  -4   5  -4    5.40    0.59
   4   4  -4    3.55    0.90
  -4   4  -4    6.05    0.94
  -4  -4   4    4.85    0.62
  -4   4  -4    4.64    0.53
   4   3  -4    8.80    1.26
  -4  -3   4    8.89    0.91
  -4   3  -4    8.26    0.76
  -4   3  -4    6.44    1.03
   4   2  -4   14.39    1.58
  -4   2  -4   14.30    1.49
  -4   2  -4   12.09    1.06
  -4  -2   4   10.17    1.15
   4   1  -4    0.82    0.48
  -4  -1   4    0.79    0.38
  -4   1  -4    0.03    0.38
  -4   1  -4    1.84    0.45
   4   0  -4   18.18    1.60
  -4   0  -4   16.08    1.43
  -4   0   4   16.18    1.46
  -4   0  -4   16.19    1.70
   4  -1  -4   -0.02    0.16
  -4  -1  -4    1.35    0.46
  -4   1   4    0.76    0.42
   4  -2  -4   14.23    1.47
  -4  -2  -4   13.95    1.51
  -4   2   4   15.00    1.54
   4  -3  -4    6.89    0.94
  -4  -3  -4    7.96    1.12
  -4   3   4    8.31    1.10
  -4   3   4    8.82    0.88
   4  -4  -4    5.10    0.76
  -4   4   4    4.43    0.86
  -4  -4  -4    6.16    1.00
  -4   4   4    5.05    0.71
   4  -5  -4    5.44    0.76
  -4   5   4    6.39    0.99
  -4  -5  -4    5.89    1.03
  -4   5   4    4.85    0.76
   4  -6  -4    0.69    0.40
  -4   6   4    1.47    0.49
  -4   6   4    1.11    0.53
  -4  -6  -4    0.72    0.56
   4  -7  -4   12.63    1.33
  -4  -7  -4   11.60    1.66
  -4   7   4   12.28    1.40
  -4   7   4   13.34    1.59
   4  -8  -4   16.35    1.49
  -4  -8  -4   11.77    1.74
  -4   8   4   12.52    1.61
  -4   8   4   11.44    1.46
   4  -9  -4   63.68    4.54
  -4   9   4   62.78    4.72
  -4   9   4   59.10    4.59
  -4  -9  -4   66.18    5.02
   4 -10  -4    2.40    0.69
  -4 -10  -4    0.51    0.67
  -4  10   4    2.43    0.77
  -4  10   4    1.54    0.70
   4 -11  -4    0.92    0.58
  -4 -11  -4   -0.29    0.56
  -4  11   4    0.15    0.60
  -4  11   4    1.41    0.67
   4 -12  -4    9.99    1.41
   4  12   4   10.08    1.71
  -4 -12  -4   12.96    1.94
  -4  12   4    6.90    1.36
  -4  12   4   14.27    1.73
   4  13   4    0.81    0.77
   4 -13  -4    0.47    0.64
  -4  13   4    0.25    0.61
  -4  13   4    0.25    0.66
  -4 -13  -4    0.93    0.86
   4  14   4    0.57    0.74
  -4  14   4    0.24    0.59
  -4 -14  -4    1.56    1.02
  -4  14   4    0.25    0.79
   4  15   4   -0.43    0.59
  -4 -15  -4    1.60    1.06
  -4  15   4   -0.63    0.48
  -4  15   4   -0.10    0.73
   4  16   4    3.54    1.30
  -4 -16  -4    1.78    1.10
  -4  16   4    3.21    1.07
  -4  16   4    3.61    1.15
   4  17   4    0.90    0.98
  -4 -17  -4    0.87    1.17
  -4  17   4    1.24    0.92
  -4  17   4    0.27    0.78
   4  18   4    0.28    0.94
  -4  18   4   -0.33    0.75
  -4 -18  -4    0.12    1.11
   4  19   4    2.39    1.26
  -4 -19  -4    2.98    1.65
  -4  19   4    2.66    1.11
   4  20   4   -0.53    0.92
  -4  20   4    0.87    1.04
  -4 -20  -4    2.38    1.67
   4  21   4   -0.54    0.94
  -4  21   4    0.29    1.00
  -4 -21  -4    1.24    1.57
   4  22   4    0.63    1.09
  -4 -22  -4    3.40    1.99
  -4  22   4    1.21    1.11
   4  23   4   36.01    4.45
  -4 -23  -4    1.78    1.93
   4  24   4   -1.42    1.16
  -4  24   4    0.59    1.29
  -4 -24  -4    0.16    1.81
   5  24  -4   -0.62    1.43
  -5  24  -4   -0.23    1.13
   5  23  -4    2.05    1.47
  -5 -23   4   -0.38    1.60
  -5  23  -4   -0.94    0.81
   5  22  -4    1.41    1.40
  -5 -22   4    1.58    1.67
  -5  22  -4   -0.94    0.95
   5  21  -4    8.98    2.28
  -5 -21   4    8.40    2.29
  -5  21  -4   10.03    2.20
   5  20  -4    1.73    1.36
  -5  20  -4   -1.34    0.83
  -5 -20   4    2.04    1.54
   5  19  -4    0.15    1.01
  -5  19  -4    0.32    0.94
  -5 -19   4   -0.91    1.07
   5  18  -4    1.26    1.09
  -5 -18   4   -0.66    1.13
  -5  18  -4    2.38    1.11
   5  17  -4   11.26    2.18
  -5 -17   4    7.63    2.06
  -5  17  -4   11.42    2.07
   5  16  -4    0.62    0.89
   5  16  -4   -0.29    0.88
  -5  16  -4    0.86    0.90
   5  15  -4   -0.05    0.80
   5  15  -4    3.11    1.30
  -5  15  -4    0.67    0.93
  -5  15  -4    0.19    0.86
   5  14  -4    1.03    0.95
   5  14  -4   -0.13    0.73
  -5  14  -4    0.53    0.81
  -5  14  -4    0.68    0.84
   5  13  -4   -0.13    0.61
   5  13  -4   -1.30    0.63
  -5  13  -4    0.00    0.74
   5  12  -4    0.74    0.68
   5  12  -4   -0.25    0.64
  -5  12  -4    0.91    0.81
   5  11  -4   60.75    4.64
   5  11  -4   50.71    4.83
  -5  11  -4   60.80    4.64
   5  10  -4    4.62    1.36
   5  10  -4    6.09    1.16
  -5  10  -4    4.85    1.12
   5   9  -4    1.39    0.64
   5   9  -4   -0.16    0.70
  -5   9  -4    1.07    0.69
   5   8  -4    1.84    0.66
   5   8  -4   -0.20    0.64
  -5   8  -4    0.67    0.62
   5   7  -4  192.13   13.66
   5   7  -4  199.10   13.11
  -5   7  -4  193.51   13.18
   5   6  -4   -1.05    0.58
   5   6  -4    0.14    0.39
  -5  -6   4    0.17    0.32
  -5   6  -4    0.33    0.52
   5   5  -4    2.33    0.87
  -5   5  -4    5.33    0.97
  -5  -5   4    5.11    0.70
   5   4  -4   14.13    1.76
  -5  -4   4   12.00    1.23
  -5   4  -4   12.16    0.99
  -5   4  -4   14.23    1.64
   5   3  -4   89.36    6.56
  -5   3  -4   90.27    6.05
  -5   3  -4   85.29    6.33
  -5  -3   4   92.66    6.10
   5   2  -4    5.23    1.03
  -5  -2   4    4.62    0.78
  -5   2  -4    4.48    0.92
  -5   2  -4    5.27    0.70
   5   1  -4    0.07    0.39
  -5   1  -4   -0.21    0.28
  -5   1  -4    0.10    0.41
  -5  -1   4   -0.02    0.35
  -5   0  -4   15.14    1.70
  -5   0  -4   14.00    1.43
  -5   0   4   12.58    1.47
   5  -1  -4   -0.13    0.31
  -5  -1  -4    0.84    0.43
  -5   1   4    0.28    0.35
  -5   1   4   -0.40    0.35
   5  -2  -4    6.02    0.95
  -5  -2  -4    5.44    0.92
  -5   2   4    6.49    0.82
  -5   2   4    6.46    1.01
   5  -3  -4   88.52    6.11
  -5   3   4   83.57    5.87
  -5  -3  -4   83.91    6.21
  -5   3   4   93.82    6.18
   5  -4  -4   15.34    1.45
  -5  -4  -4   11.86    1.56
  -5   4   4   12.15    1.28
  -5   4   4   11.31    1.51
   5  -5  -4    4.70    0.77
  -5   5   4    3.24    0.67
  -5   5   4    3.20    0.83
  -5  -5  -4    5.23    0.99
   5  -6  -4    0.41    0.38
  -5   6   4    0.14    0.42
  -5   6   4    0.56    0.48
  -5  -6  -4    0.78    0.53
   5  -7  -4  200.34   13.13
  -5   7   4  200.26   13.26
  -5  -7  -4  185.87   13.54
  -5   7   4  196.15   13.02
   5  -8  -4    1.20    0.53
  -5  -8  -4    0.27    0.58
  -5   8   4    1.16    0.59
  -5   8   4    0.41    0.56
   5  -9  -4    1.10    0.48
  -5  -9  -4   -0.20    0.55
  -5   9   4    1.05    0.66
  -5   9   4    0.73    0.62
   5 -10  -4    6.80    1.04
  -5 -10  -4    7.21    1.48
  -5  10   4    9.50    1.38
  -5  10   4    8.33    1.40
   5 -11  -4   56.86    4.20
  -5 -11  -4   53.96    4.75
  -5  11   4   57.65    4.46
  -5  11   4   60.32    4.57
  -5  12   4    0.40    0.67
  -5  12   4    0.27    0.62
  -5 -12  -4    0.36    0.77
  -5  13   4    0.74    0.72
  -5  13   4    0.64    0.70
  -5 -13  -4    0.63    0.82
  -5 -14  -4    1.16    0.91
  -5  14   4    1.08    0.82
  -5  14   4    1.30    0.84
  -5 -15  -4    0.63    1.01
  -5  15   4   -0.14    0.68
  -5  15   4   -0.10    0.77
  -5  16   4   -0.39    0.74
  -5  16   4   -0.74    0.65
  -5 -16  -4    4.09    1.35
  -5 -17  -4    7.25    1.86
  -5  17   4    6.58    1.51
  -5  18   4    0.56    0.83
  -5  18   4    2.35    1.04
  -5 -18  -4   -1.40    0.99
  -5  19   4   -0.50    0.82
  -5 -19  -4    0.61    1.25
  -5  20   4    3.18    1.34
  -5 -20  -4    4.05    1.83
  -5  21   4    3.94    1.44
  -5 -21  -4   12.72    2.73
  -5  22   4    2.12    1.22
  -5 -22  -4   -0.14    1.54
  -5 -23  -4    0.51    1.88
  -5  23   4    0.72    1.23
  -5 -24  -4   -1.06    1.89
  -5  24   4    0.21    1.22
   6  23  -4    0.32    1.41
  -6  23  -4    1.66    1.37
  -6 -23   4   -1.16    1.48
   6  22  -4   -0.32    1.12
  -6 -22   4    1.03    1.57
  -6  22  -4   -0.72    0.87
   6  21  -4   -1.08    1.10
  -6 -21   4    0.44    1.33
  -6  21  -4   -1.55    0.93
   6  20  -4    3.91    1.66
  -6 -20   4    1.25    1.52
  -6  20  -4    4.13    1.43
   6  19  -4    0.94    1.23
  -6 -19   4    2.79    1.50
  -6  19  -4    2.67    1.18
   6  18  -4    2.86    1.39
  -6 -18   4    2.92    1.43
  -6  18  -4    2.22    1.17
   6  17  -4    0.05    0.89
  -6  17  -4   -0.16    0.75
  -6 -17   4    0.31    1.23
   6  16  -4    0.93    1.13
   6  16  -4   -0.15    0.73
  -6  16  -4   -0.14    0.84
  -6  16  -4    0.34    0.89
   6  15  -4    1.39    0.99
   6  15  -4    3.41    1.37
  -6  15  -4    0.62    0.91
  -6  15  -4    1.44    0.97
   6  14  -4    5.32    1.38
   6  14  -4    7.07    1.68
  -6  14  -4    0.91    0.72
  -6  14  -4    5.80    1.34
   6  13  -4    1.01    0.91
   6  13  -4    2.81    1.06
  -6  13  -4    1.70    0.92
   6  12  -4    0.79    0.90
   6  12  -4    3.00    1.03
  -6  12  -4    0.20    0.71
   6  11  -4    1.17    0.81
   6  11  -4    0.81    0.61
  -6  11  -4   -0.65    0.65
   6  10  -4   18.57    2.29
   6  10  -4   15.46    2.41
  -6  10  -4   19.08    2.27
   6   9  -4   18.81    2.25
   6   9  -4   19.14    2.62
  -6   9  -4   20.11    2.33
   6   8  -4   13.37    2.12
  -6   8  -4   14.34    1.89
  -6  -8   4   16.05    1.29
   6   7  -4    6.55    1.41
  -6  -7   4    6.65    0.84
  -6   7  -4    5.26    1.10
   6   6  -4    3.74    1.01
  -6  -6   4    2.07    0.55
  -6   6  -4    1.75    0.76
   6   5  -4   26.78    2.91
  -6  -5   4   25.18    2.08
  -6   5  -4   26.99    2.39
   6   4  -4   18.65    2.31
  -6  -4   4   22.13    1.78
  -6   4  -4   20.23    1.55
  -6   4  -4   19.06    2.15
   6   3  -4    4.84    1.03
  -6  -3   4    3.60    0.72
  -6   3  -4    2.98    0.86
  -6   3  -4    3.53    0.59
   6   2  -4   19.52    2.21
  -6   2  -4   16.82    2.02
  -6   2  -4   18.53    1.60
  -6  -2   4   22.47    1.80
   6   1  -4   15.98    1.79
  -6  -1   4   11.49    1.43
  -6   1  -4   11.38    1.26
  -6   1  -4   11.59    1.59
  -6   0   4   24.73    2.19
  -6   0  -4   25.52    2.54
  -6   0  -4   25.94    2.11
   6  -1  -4   11.24    1.41
  -6  -1  -4   10.53    1.30
  -6   1   4    9.88    1.19
  -6   1   4   10.13    1.37
   6  -2  -4   21.28    1.88
  -6  -2  -4   19.86    2.03
  -6   2   4   19.75    2.11
  -6   2   4   19.23    1.70
   6  -3  -4    3.64    0.77
  -6  -3  -4    3.65    0.83
  -6   3   4    3.06    0.85
  -6   3   4    3.27    0.68
   6  -4  -4   21.68    1.89
  -6   4   4   18.98    2.22
  -6   4   4   21.80    1.85
  -6  -4  -4   24.06    2.37
   6  -5  -4   21.75    2.03
  -6   5   4   25.18    2.53
  -6   5   4   24.15    2.07
  -6  -5  -4   29.81    2.44
   6  -6  -4    1.77    0.56
  -6   6   4    1.38    0.61
  -6   6   4    1.29    0.72
  -6  -6  -4    1.63    0.71
   6  -7  -4    4.85    0.81
  -6  -7  -4    4.32    1.03
  -6   7   4    4.19    1.06
  -6   7   4    6.32    1.01
   6  -8  -4   16.45    1.50
  -6   8   4   14.44    1.96
  -6   8   4   14.53    1.74
  -6  -8  -4   18.31    2.22
   6  -9  -4   16.55    1.55
  -6  -9  -4   16.62    2.25
  -6   9   4   17.61    2.17
  -6   9   4   18.37    1.95
   6 -10  -4   17.46    1.49
  -6 -10  -4   13.46    2.12
  -6  10   4   13.07    1.81
  -6  10   4   14.76    2.02
  -6  11   4   -0.51    0.51
  -6  11   4   -0.21    0.67
  -6 -11  -4    0.47    0.74
  -6 -12  -4    0.56    0.83
  -6  12   4    1.61    0.84
  -6  12   4    1.09    0.83
  -6  13   4    0.30    0.76
  -6 -13  -4    2.57    1.16
  -6  13   4    2.54    0.95
  -6  14   4    6.46    1.48
  -6 -14  -4    6.50    1.69
  -6  14   4    5.90    1.36
  -6  15   4    1.49    1.06
  -6  15   4    2.65    1.16
  -6 -15  -4    3.26    1.39
  -6  16   4   -0.49    0.89
  -6 -16  -4    2.71    1.45
  -6  16   4    0.70    0.86
  -6  17   4    0.12    0.78
  -6  17   4    1.44    0.99
  -6 -17  -4   -0.03    1.07
  -6  18   4    2.30    1.15
  -6  18   4    0.86    0.94
  -6 -18  -4    2.13    1.37
  -6  19   4    3.39    1.28
  -6 -19  -4    2.12    1.48
  -6 -20  -4    8.10    2.25
  -6  20   4    4.97    1.50
  -6  21   4    1.61    1.17
  -6 -21  -4   -0.76    1.55
  -6  22   4    0.70    1.17
  -6 -22  -4   -1.10    1.54
  -6 -23  -4    1.95    1.94
  -6  23   4    1.53    1.27
   7  23  -4    1.60    1.75
  -7  23  -4    0.99    1.28
  -7 -23   4    1.26    1.79
   7  22  -4    4.03    1.83
  -7 -22   4    3.78    2.06
  -7  22  -4    0.34    1.14
   7  21  -4    0.17    1.19
  -7 -21   4   -0.05    1.37
  -7  21  -4    0.47    0.89
   7  20  -4   -0.97    1.20
  -7  20  -4    2.52    1.24
  -7 -20   4    1.02    1.35
   7  19  -4    3.17    1.46
  -7 -19   4    1.56    1.53
  -7  19  -4    2.56    1.28
   7  18  -4    8.67    2.09
  -7  18  -4    9.20    1.91
  -7 -18   4    3.01    1.61
   7  17  -4    0.35    1.08
  -7  17  -4   -0.22    0.97
  -7 -17   4    2.32    1.59
  -7  17  -4    0.05    0.92
   7  16  -4    1.43    1.26
   7  16  -4    0.45    0.83
  -7  16  -4    0.09    0.66
  -7  16  -4    0.20    0.93
   7  15  -4    0.30    0.91
   7  15  -4    1.32    1.17
  -7  15  -4    1.52    1.04
  -7  15  -4    1.28    0.88
   7  14  -4   40.56    4.39
   7  14  -4   45.28    4.88
  -7  14  -4   39.06    4.17
   7  13  -4    0.18    0.79
   7  13  -4   -0.37    0.72
  -7  13  -4    0.16    0.76
   7  12  -4   -1.10    0.54
   7  12  -4   -1.05    0.56
  -7  12  -4    0.44    0.84
   7  11  -4   -0.76    0.64
  -7  11  -4    0.39    0.75
   7  10  -4   22.97    2.91
  -7  10  -4   15.41    2.19
   7   9  -4    8.84    1.91
  -7   9  -4   10.69    1.63
   7   8  -4    4.17    1.29
  -7   8  -4    6.10    1.21
   7   7  -4   -1.62    0.66
  -7  -7   4    0.67    0.49
  -7   7  -4    2.22    0.85
   7   6  -4   26.65    2.85
  -7   6  -4   18.93    2.32
  -7  -6   4   20.45    1.82
   7   5  -4   28.15    3.18
  -7   5  -4   30.50    2.97
  -7   5  -4   28.49    2.04
  -7  -5   4   29.24    2.35
   7   4  -4  197.45   14.05
  -7   4  -4  198.90   13.66
  -7   4  -4  198.90   13.29
  -7  -4   4  208.99   13.35
   7   3  -4   12.66    1.86
  -7  -3   4   13.73    1.58
  -7   3  -4   14.94    1.29
  -7   3  -4   13.97    1.85
   7   2  -4    7.95    1.39
  -7   2  -4    9.86    1.51
  -7   2  -4    9.37    1.09
  -7  -2   4    8.00    1.21
   7   1  -4    6.09    1.17
  -7   1  -4    6.11    0.90
  -7   1  -4    7.14    1.28
  -7  -1   4    6.46    1.13
  -7   0  -4  265.89   18.52
  -7   0   4  274.39   18.36
  -7   0   4  295.80   18.27
  -7   0  -4  273.26   18.56
   7  -1  -4    6.21    1.10
  -7   1   4    5.22    1.03
  -7  -1  -4    4.17    0.88
  -7   1   4    5.10    0.90
  -7  -1  -4    5.12    1.10
   7  -2  -4    6.98    1.17
  -7   2   4    7.32    1.24
  -7   2   4    8.13    1.13
  -7  -2  -4    9.61    1.31
   7  -3  -4   15.88    1.78
  -7   3   4   14.94    1.87
  -7   3   4   14.15    1.58
  -7  -3  -4   14.82    1.79
   7  -4  -4  202.66   13.79
  -7   4   4  201.12   13.83
  -7  -4  -4  203.94   14.01
  -7   4   4  206.31   13.51
   7  -5  -4   26.08    2.37
  -7   5   4   24.55    2.80
  -7   5   4   31.27    2.42
  -7  -5  -4   33.03    2.77
   7  -6  -4   22.38    1.95
  -7   6   4   24.12    2.59
  -7  -6  -4   20.32    2.50
  -7   6   4   22.41    2.17
   7  -7  -4    0.51    0.48
  -7  -7  -4    1.01    0.71
  -7   7   4    0.53    0.62
  -7   7   4    0.85    0.68
   7  -8  -4    5.49    0.89
  -7  -8  -4    5.63    1.35
  -7   8   4    5.09    1.16
  -7   8   4    5.32    1.05
  -7   9   4    8.06    1.31
  -7  -9  -4    9.22    1.66
  -7   9   4    8.59    1.58
  -7  10   4   17.04    2.02
  -7  10   4   17.06    2.26
  -7 -10  -4   17.05    2.38
  -7  11   4    0.16    0.70
  -7  11   4   -0.28    0.63
  -7 -11  -4   -0.41    0.73
  -7  12   4   -0.82    0.65
  -7 -12  -4    0.52    0.93
  -7  12   4    1.02    0.88
  -7 -13  -4   -0.36    0.64
  -7  13   4    0.63    0.80
  -7  13   4    0.03    0.77
  -7 -14  -4   36.61    4.38
  -7  14   4   44.44    4.21
  -7  14   4   39.63    3.93
  -7  15   4    1.04    1.04
  -7  15   4    1.33    0.97
  -7 -15  -4    2.04    1.12
  -7  16   4    0.15    0.86
  -7  16   4   -0.82    0.69
  -7 -16  -4   -0.98    1.00
  -7  17   4   -0.52    0.95
  -7  17   4    0.25    0.83
  -7 -17  -4    0.59    1.28
  -7  18   4   11.05    1.91
  -7  18   4    9.08    1.87
  -7 -18  -4    4.81    1.97
  -7  19   4    1.15    1.17
  -7  19   4    4.28    1.45
  -7 -19  -4    1.50    1.60
  -7  20   4   -0.18    1.01
  -7 -20  -4   -2.05    1.22
  -7  21   4    1.20    1.14
  -7 -21  -4   -0.16    1.61
  -7 -22  -4    1.85    1.75
  -7  22   4    1.99    1.28
  -7 -23  -4    2.16    2.00
  -7  23   4    1.84    1.40
  -8 -22   4    0.09    1.63
  -8  22  -4    0.25    1.09
  -8  21  -4    2.89    1.31
  -8 -21   4    0.66    1.48
  -8 -20   4    0.78    1.55
  -8  20  -4    0.05    0.95
  -8 -19   4    0.32    1.40
  -8  19  -4   -0.37    0.97
  -8  18  -4   -0.35    0.90
  -8 -18   4    1.20    1.44
  -8 -17   4    3.28    1.76
  -8  17  -4    1.88    1.18
  -8  17  -4    3.62    1.39
   8  16  -4    3.13    1.53
  -8  16  -4    3.51    1.30
  -8  16  -4    4.96    1.59
   8  15  -4    1.20    1.16
  -8  15  -4    0.02    0.96
  -8  15  -4    0.88    1.04
   8  14  -4   -0.28    1.04
  -8  14  -4    0.65    0.86
   8  13  -4    0.65    0.99
  -8  13  -4   -0.53    0.74
   8  12  -4    2.24    1.21
  -8  12  -4    2.33    1.04
   8  11  -4    6.01    1.61
  -8  11  -4    5.15    1.33
   8  10  -4   -0.36    0.88
  -8  10  -4    1.21    0.94
   8   9  -4    0.73    0.89
  -8   9  -4    0.34    0.71
   8   8  -4    0.94    0.92
  -8   8  -4    0.63    0.76
   8   7  -4    3.30    1.16
  -8  -7   4    2.35    0.73
  -8   7  -4    1.35    0.79
   8   6  -4    2.69    1.10
  -8  -6   4    4.43    0.90
  -8   6  -4    1.69    0.85
   8   5  -4    1.18    0.70
  -8   5  -4    2.38    0.50
  -8   5  -4    2.14    0.84
  -8  -5   4    1.71    0.69
   8   4  -4    3.85    1.02
  -8   4  -4    4.03    0.66
  -8   4  -4    2.06    0.86
  -8  -4   4    1.30    0.67
   8   3  -4    0.87    0.80
  -8   3  -4    0.30    0.56
  -8  -3   4    0.02    0.54
  -8   3  -4    0.34    0.43
   8   2  -4   16.60    2.07
  -8  -2   4   13.38    1.70
  -8   2  -4   11.50    1.78
  -8   2  -4   13.96    1.50
   8   1  -4    9.18    1.42
  -8   1  -4    5.26    1.20
  -8  -1   4    4.50    1.04
  -8   1  -4    6.68    1.00
   8   0  -4    0.93    0.62
  -8   0  -4    1.84    0.63
  -8   0   4    0.83    0.59
  -8   0  -4    1.69    0.80
  -8   0   4    1.62    0.74
   8  -1  -4    6.09    1.17
  -8  -1  -4    4.65    0.97
  -8   1   4    4.99    0.98
  -8  -1  -4    5.35    1.21
  -8   1   4    6.75    1.22
   8  -2  -4   19.29    2.04
  -8   2   4   20.70    2.21
  -8  -2  -4   14.43    1.84
  -8   2   4   13.39    1.69
   8  -3  -4    0.18    0.52
  -8   3   4   -0.08    0.48
  -8   3   4    1.12    0.64
  -8  -3  -4    0.44    0.54
   8  -4  -4    0.94    0.63
  -8   4   4    1.34    0.65
  -8  -4  -4    2.45    0.86
  -8   4   4    2.02    0.86
   8  -5  -4    2.03    0.71
  -8   5   4    1.66    0.70
  -8   5   4    1.90    0.88
  -8  -5  -4    2.86    0.94
   8  -6  -4    3.98    0.82
  -8   6   4    3.75    0.87
  -8   6   4    4.35    1.14
  -8  -6  -4    3.77    1.07
   8  -7  -4    3.67    0.79
  -8   7   4    2.76    0.84
  -8   7   4    1.79    0.87
  -8  -7  -4    2.81    1.02
  -8   8   4    0.96    0.69
  -8   8   4   -0.10    0.58
  -8  -8  -4    0.30    0.67
  -8   9   4    0.87    0.74
  -8  -9  -4   -0.54    0.61
  -8   9   4   -0.57    0.61
  -8  10   4    0.62    0.76
  -8 -10  -4    3.38    1.18
  -8  10   4    2.68    0.94
  -8  11   4    7.63    1.61
  -8 -11  -4    6.10    1.54
  -8  11   4    5.56    1.28
  -8 -12  -4    1.15    1.01
  -8  12   4    3.38    1.22
  -8  12   4    3.01    1.02
  -8  13   4    0.49    0.83
  -8 -13  -4    0.07    0.91
  -8  13   4    0.69    0.88
  -8 -14  -4   -0.63    0.95
  -8  14   4   -0.15    0.85
  -8  14   4    0.97    0.89
  -8  15   4    1.82    1.09
  -8 -15  -4    0.38    1.11
  -8  15   4    1.29    0.94
  -8  16   4    6.16    1.40
  -8  16   4    3.51    1.34
  -8 -16  -4    3.31    1.61
  -8 -17  -4    3.19    1.66
  -8  17   4    3.29    1.21
  -8  17   4    4.52    1.49
  -8  18   4   12.41    2.28
  -8 -18  -4    1.05    1.43
  -8  18   4   -0.45    0.89
  -8  19   4    3.17    1.29
  -8 -19  -4    0.59    1.49
  -8  19   4   -0.64    1.00
  -8 -20  -4   -0.02    1.61
  -8  20   4   -0.74    1.06
  -8  21   4    3.78    1.45
  -8 -21  -4   -1.15    1.49
  -8 -22  -4    2.93    2.06
  -8  22   4   -0.86    1.02
  -9  22  -4    0.84    1.21
  -9  21  -4    1.64    1.18
  -9 -21   4    2.05    1.88
  -9 -20   4    1.53    1.58
  -9  20  -4    0.87    1.18
  -9 -19   4    2.93    1.65
  -9  19  -4    1.13    1.05
  -9 -18   4    0.76    1.49
  -9  18  -4    0.62    1.09
  -9  18  -4   -0.44    0.98
  -9  17  -4   11.64    2.18
  -9  17  -4    8.15    1.90
  -9 -17   4    5.47    2.05
   9  16  -4    2.41    1.56
  -9 -16   4    2.74    1.66
  -9  16  -4    1.56    1.25
  -9  16  -4    2.06    1.14
   9  15  -4    1.46    1.22
  -9  15  -4    4.39    1.48
  -9  15  -4    4.81    1.52
   9  14  -4   10.01    2.37
  -9  14  -4   11.35    2.05
   9  13  -4   10.29    2.36
  -9  13  -4   13.94    2.18
   9  12  -4    5.08    1.75
  -9  12  -4    3.54    1.21
   9  11  -4    9.12    2.13
  -9  11  -4    8.47    1.70
   9  10  -4    1.12    1.14
  -9  10  -4    2.59    1.07
   9   9  -4    1.30    1.04
  -9   9  -4   -0.32    0.66
   9   8  -4   -0.12    0.82
  -9   8  -4    1.39    0.84
   9   7  -4   39.70    4.28
  -9  -7   4   36.19    3.04
  -9   7  -4   39.97    3.53
   9   6  -4    1.09    0.97
  -9  -6   4    1.91    0.77
  -9   6  -4    0.30    0.69
   9   5  -4    3.52    1.07
  -9  -5   4    0.98    0.67
  -9   5  -4    2.03    0.96
   9   4  -4   13.05    2.09
  -9   4  -4   14.77    1.44
  -9   4  -4   15.26    2.10
  -9  -4   4   14.72    1.83
   9   3  -4   24.73    2.98
  -9  -3   4   27.11    2.67
  -9   3  -4   25.05    2.13
  -9   3  -4   28.63    3.02
   9   2  -4   24.36    2.73
  -9   2  -4   23.41    2.65
  -9   2  -4   18.80    2.01
  -9  -2   4   20.81    2.32
  -9  -1   4   33.78    2.93
  -9   1  -4   30.16    2.67
  -9   1  -4   36.77    3.50
   9   0  -4    0.75    0.71
  -9   0  -4    0.62    0.52
  -9   0  -4    2.01    0.92
  -9   0   4    1.80    0.84
  -9   0   4    0.74    0.62
   9  -1  -4   28.08    2.99
  -9  -1  -4   33.26    2.70
  -9  -1  -4   27.49    3.15
  -9   1   4   29.85    3.11
  -9   1   4   30.64    2.66
   9  -2  -4   24.82    2.53
  -9   2   4   21.18    2.32
  -9   2   4   22.26    2.54
  -9  -2  -4   23.27    2.47
   9  -3  -4   26.46    2.46
  -9   3   4   26.37    2.43
  -9  -3  -4   26.50    2.80
  -9   3   4   28.71    2.99
   9  -4  -4   10.40    1.55
  -9  -4  -4   11.54    1.74
  -9   4   4   12.66    1.88
  -9   4   4   13.22    1.63
   9  -5  -4    1.53    0.73
  -9   5   4    0.63    0.72
  -9   5   4    1.95    0.77
  -9  -5  -4    2.58    0.89
   9  -6  -4    2.02    0.68
  -9  -6  -4    2.91    0.94
  -9   6   4    1.03    0.68
  -9   6   4    1.04    0.72
  -9   7   4   39.03    3.83
  -9   7   4   35.39    3.09
  -9  -7  -4   36.15    3.81
  -9  -8  -4    1.08    0.83
  -9   8   4    1.53    0.92
  -9   8   4    1.49    0.79
  -9   9   4    1.29    0.90
  -9  -9  -4    1.86    0.95
  -9   9   4    1.26    0.84
  -9  10   4    0.64    0.85
  -9  10   4    1.19    0.92
  -9 -10  -4    0.68    0.83
  -9  11   4   10.55    1.67
  -9 -11  -4    7.64    1.76
  -9  11   4    6.85    1.58
  -9  12   4    3.70    1.24
  -9 -12  -4    3.27    1.32
  -9  12   4    1.67    1.04
  -9  13   4   11.33    1.92
  -9 -13  -4    9.87    2.16
  -9  13   4   11.71    2.00
  -9  14   4   11.80    2.14
  -9 -14  -4    9.63    2.22
  -9  14   4   10.60    1.93
  -9  15   4    5.68    1.40
  -9 -15  -4    7.05    2.05
  -9  15   4    5.43    1.62
  -9 -16  -4    3.35    1.59
  -9  16   4    1.76    1.25
  -9  16   4    3.94    1.33
  -9  17   4    9.71    1.83
  -9 -17  -4    8.08    2.21
  -9  17   4    7.57    1.87
  -9  18   4    0.47    1.10
  -9  18   4    0.10    0.82
  -9 -18  -4    0.32    1.42
  -9 -19  -4    2.90    1.84
  -9  19   4    2.04    1.39
  -9  19   4    1.22    1.41
  -9  20   4    1.85    1.26
  -9 -20  -4   -1.31    1.50
  -9  20   4   -0.10    1.20
  -9 -21  -4   -1.68    1.60
  -9 -22  -4    1.02    1.98
 -10  21  -4    0.28    1.03
 -10 -21   4    1.61    1.85
 -10 -20   4   -0.13    1.45
 -10  20  -4    0.74    1.16
 -10  19  -4   -1.36    0.95
 -10 -19   4    0.38    1.55
 -10  18  -4    0.96    1.28
 -10 -18   4    3.54    2.05
 -10  18  -4    2.03    1.21
 -10 -17   4   -1.01    1.25
 -10  17  -4   -0.67    0.74
 -10  17  -4    0.82    1.12
 -10  16  -4    0.45    1.19
 -10  16  -4   -0.35    1.16
 -10 -16   4    1.97    1.67
  10  15  -4    1.42    1.43
 -10  15  -4    5.21    1.60
 -10  15  -4    4.40    1.66
  10  14  -4   13.10    2.67
 -10  14  -4    7.85    1.90
  10  13  -4    1.46    1.43
 -10  13  -4    1.91    1.16
  10  12  -4    1.71    1.43
 -10  12  -4    3.09    1.19
  10  11  -4    1.33    1.22
 -10  11  -4    0.94    0.89
  10  10  -4    8.07    2.02
 -10  10  -4    4.69    1.41
  10   9  -4   -0.34    1.11
 -10   9  -4    0.16    0.80
  10   8  -4   -0.05    0.94
 -10   8  -4    0.22    0.84
  10   7  -4    0.41    0.97
 -10   7  -4    0.87    0.96
  10   6  -4    2.52    1.23
 -10  -6   4    2.37    0.87
 -10   6  -4    0.66    0.76
  10   5  -4    8.75    1.87
 -10  -5   4    7.44    1.34
 -10   5  -4    7.64    1.59
  10   4  -4   17.54    2.60
 -10  -4   4   19.12    2.25
 -10   4  -4   21.83    2.67
  10   3  -4    2.81    1.15
 -10   3  -4    1.13    0.87
 -10  -3   4    2.86    0.94
  10   2  -4    1.13    0.84
 -10   2  -4    0.15    0.68
 -10  -2   4    0.35    0.69
 -10   2  -4    1.36    0.64
 -10   1  -4   14.71    2.13
 -10   1  -4   12.40    1.62
 -10  -1   4   15.41    1.89
 -10  -1   4   12.02    1.85
  10   0  -4   19.43    2.65
 -10   0   4   25.65    2.62
 -10   0   4   20.66    2.60
 -10   0  -4   26.79    3.00
 -10   0  -4   27.20    2.60
  10  -1  -4   15.15    2.03
 -10   1   4   13.53    1.97
 -10  -1  -4   14.95    2.13
 -10  -1  -4   12.96    1.77
 -10   1   4   15.10    1.89
  10  -2  -4    0.21    0.64
 -10   2   4    0.59    0.72
 -10  -2  -4    1.72    0.72
 -10  -2  -4    0.79    0.83
 -10   2   4    0.44    0.74
  10  -3  -4    2.12    0.77
 -10   3   4    1.55    0.80
 -10  -3  -4    0.58    0.65
 -10   3   4    2.45    0.90
  10  -4  -4   24.06    2.49
 -10   4   4   26.16    2.56
 -10   4   4   19.10    2.61
 -10  -4  -4   25.91    2.82
 -10   5   4    8.05    1.41
 -10   5   4    6.82    1.51
 -10  -5  -4    9.67    1.69
 -10   6   4    1.16    0.87
 -10  -6  -4    1.83    0.92
 -10   6   4    2.50    0.93
 -10   7   4    0.56    0.75
 -10   7   4   -0.80    0.53
 -10  -7  -4    2.43    1.00
 -10   8   4    0.67    0.84
 -10  -8  -4    0.81    0.86
 -10   8   4    0.36    0.74
 -10  -9  -4    0.06    0.83
 -10   9   4    0.00    0.61
 -10   9   4    1.27    0.89
 -10 -10  -4    1.59    0.95
 -10  10   4    4.35    1.34
 -10  10   4    4.65    1.20
 -10  11   4    1.39    0.96
 -10 -11  -4   -0.28    0.81
 -10  11   4    0.17    0.83
 -10 -12  -4    1.71    1.11
 -10  12   4    0.63    0.95
 -10  13   4    2.53    1.15
 -10  13   4    3.16    1.32
 -10 -13  -4    5.06    1.63
 -10  14   4   16.85    2.33
 -10  14   4   12.25    2.28
 -10 -14  -4   14.48    2.68
 -10 -15  -4    5.39    1.81
 -10  15   4    2.86    1.27
 -10  15   4    1.21    1.16
 -10  16   4    2.42    1.28
 -10  16   4    1.60    1.13
 -10 -16  -4    3.74    1.62
 -10  17   4    1.55    1.17
 -10  17   4   -1.08    0.89
 -10 -17  -4    2.57    1.58
 -10  18   4    2.07    1.32
 -10  19   4   -0.01    1.16
 -10 -19  -4    0.62    1.57
 -10 -20  -4   -0.97    1.62
 -10  20   4   -0.87    1.29
 -10 -21  -4   -2.13    1.67
 -11  20  -4    1.15    1.28
 -11 -20   4   -0.06    1.73
 -11  19  -4    0.89    1.34
 -11 -19   4    0.78    1.74
 -11  19  -4   -0.15    1.00
 -11  18  -4    0.76    1.31
 -11 -18   4    0.42    1.54
 -11  18  -4    2.27    1.31
 -11 -17   4   -0.71    1.24
 -11  17  -4   -1.44    0.93
 -11  17  -4    0.26    0.98
 -11  16  -4   -0.75    0.97
 -11 -16   4   -0.33    1.34
 -11  16  -4   -0.43    1.11
  11  15  -4    0.28    1.38
 -11  15  -4    2.32    1.28
 -11 -15   4    0.64    1.60
 -11  15  -4    1.83    1.32
  11  14  -4   -0.35    1.38
 -11  14  -4    1.04    1.15
  11  13  -4    1.83    1.62
 -11  13  -4    2.13    1.23
  11  12  -4    4.55    1.74
 -11  12  -4    5.47    1.57
  11  11  -4    1.03    1.26
 -11  11  -4    1.10    1.00
  11  10  -4   19.54    3.17
 -11  10  -4   20.65    2.81
  11   9  -4    1.00    1.30
 -11   9  -4    0.25    0.83
  11   8  -4   23.63    3.34
 -11   8  -4   20.24    2.79
  11   7  -4    9.61    2.09
 -11   7  -4    9.21    1.84
  11   6  -4    7.47    1.82
 -11   6  -4    7.81    1.71
 -11  -6   4   10.45    1.61
  11   5  -4   15.06    2.56
 -11  -5   4   17.95    2.24
 -11   5  -4   19.97    2.63
  11   4  -4   18.49    2.72
 -11   4  -4   23.51    2.79
 -11  -4   4   15.06    2.16
  11   3  -4    0.45    0.86
 -11   3  -4    1.41    1.00
 -11  -3   4    2.01    0.92
  11   2  -4   22.87    2.91
 -11  -2   4   28.28    2.93
 -11   2  -4   19.99    2.78
  11   1  -4    0.53    0.85
 -11   1  -4    5.23    1.44
 -11   1  -4    5.50    1.10
 -11  -1   4    2.81    1.02
 -11  -1   4    5.07    1.23
  11   0  -4   21.35    2.38
 -11   0   4   15.66    2.05
 -11   0  -4   12.70    1.78
 -11   0   4   15.46    2.16
 -11   0  -4   10.72    2.01
  11  -1  -4    4.77    1.31
 -11  -1  -4    5.34    1.32
 -11   1   4    5.76    1.25
 -11  -1  -4    2.97    1.01
 -11   1   4    4.75    1.24
  11  -2  -4   18.40    2.44
 -11   2   4   26.38    2.89
 -11  -2  -4   19.90    2.76
 -11   2   4   21.43    2.53
 -11  -2  -4   25.89    2.71
  11  -3  -4    1.35    0.85
 -11   3   4    0.52    0.82
 -11   3   4    0.09    0.75
 -11  -3  -4    0.88    0.82
 -11  -4  -4   18.51    2.39
 -11   4   4   16.55    2.15
 -11   4   4   17.98    2.47
 -11   5   4   13.15    1.92
 -11  -5  -4   14.57    2.17
 -11   5   4   13.31    2.13
 -11  -6  -4   14.78    2.20
 -11   6   4    9.13    1.86
 -11   6   4   13.99    1.93
 -11   7   4   13.01    2.11
 -11   7   4   10.80    1.73
 -11  -7  -4   12.13    2.05
 -11  -8  -4   22.96    3.06
 -11   8   4   20.17    2.84
 -11   8   4   23.45    2.62
 -11   9   4    0.43    0.80
 -11  -9  -4    0.81    0.95
 -11   9   4    0.03    0.82
 -11 -10  -4   22.01    3.07
 -11  10   4   16.21    2.61
 -11  10   4   18.60    2.40
 -11 -11  -4    0.83    1.07
 -11  11   4    1.55    1.13
 -11  11   4    0.12    0.97
 -11 -12  -4    4.76    1.58
 -11  12   4    2.10    1.37
 -11  12   4    4.91    1.44
 -11 -13  -4    3.32    1.41
 -11  13   4    0.95    0.99
 -11  13   4    0.11    1.03
 -11  14   4    2.06    1.19
 -11 -14  -4   -0.54    0.85
 -11  15   4    0.75    1.14
 -11 -15  -4    5.45    1.92
 -11 -16  -4   -1.01    0.86
 -11  16   4    1.71    1.27
 -11 -17  -4    0.11    1.45
 -11  17   4    0.36    1.23
 -11 -18  -4   -0.42    1.42
 -11  18   4    0.42    1.22
 -11 -19  -4   -1.16    1.42
 -11  19   4    0.97    1.23
 -11 -20  -4    2.94    2.19
 -11  20   4    2.55    1.65
 -12  19  -4    0.63    1.58
 -12  19  -4    0.52    1.30
 -12 -19   4   -0.21    1.49
 -12  18  -4   -0.58    1.02
 -12  18  -4    0.61    1.40
 -12 -18   4    1.73    1.87
 -12 -17   4   -0.76    1.54
 -12  17  -4    0.29    1.23
 -12  17  -4    1.41    1.41
 -12 -16   4   -1.15    1.22
 -12  16  -4   -0.23    1.07
 -12  16  -4   -1.40    1.08
 -12  15  -4    1.49    1.46
 -12 -15   4    0.56    1.31
 -12  15  -4    0.62    1.18
  12  14  -4    5.27    2.21
 -12  14  -4    1.49    1.30
  12  13  -4    1.74    1.69
 -12  13  -4    2.85    1.47
  12  12  -4    2.77    1.74
 -12  12  -4    2.57    1.17
  12  11  -4    4.09    1.84
 -12  11  -4    3.15    1.41
  12  10  -4   -0.82    1.27
 -12  10  -4   -0.50    0.72
  12   9  -4    3.71    1.62
 -12   9  -4    1.14    0.98
  12   8  -4    2.93    1.52
 -12   8  -4    1.64    1.08
  12   7  -4   12.43    2.43
 -12   7  -4    9.61    1.92
  12   6  -4    2.05    1.33
 -12   6  -4    5.02    1.38
 -12  -6   4    3.35    1.17
  12   5  -4    0.38    1.05
 -12  -5   4    1.09    0.96
 -12   5  -4    0.17    0.91
  12   4  -4    7.81    1.90
 -12   4  -4   11.69    2.16
 -12  -4   4   15.84    2.12
  12   3  -4    6.49    1.67
 -12  -3   4   11.55    1.84
 -12   3  -4    8.66    1.84
  12   2  -4   -0.44    0.62
 -12   2  -4    0.62    0.97
 -12  -2   4    0.83    0.87
 -12  -2   4    1.35    0.94
  12   1  -4    1.31    0.73
 -12   1  -4    0.92    0.95
 -12  -1   4    0.93    0.88
 -12  -1   4    0.46    0.83
  12   0  -4    0.50    0.86
 -12   0   4    0.75    0.93
 -12   0  -4    0.27    0.87
 -12   0   4    0.69    0.90
 -12   0  -4    1.90    0.81
  12  -1  -4    2.90    0.88
 -12   1   4    2.59    1.08
 -12   1   4   -0.80    0.73
 -12  -1  -4    0.41    0.88
 -12  -1  -4    0.66    0.74
 -12  -2  -4    0.11    0.69
 -12   2   4   -0.15    0.82
 -12   2   4    0.79    0.87
 -12  -2  -4   -0.27    0.78
 -12  -3  -4    8.93    1.82
 -12   3   4   11.51    1.79
 -12   3   4    7.11    1.56
 -12  -3  -4    5.73    1.38
 -12   4   4   10.37    2.00
 -12  -4  -4   11.51    1.91
 -12   4   4   14.04    1.99
 -12  -5  -4    0.85    0.84
 -12   5   4    1.86    1.01
 -12   5   4    0.64    0.89
 -12   6   4    1.56    0.98
 -12   6   4    2.25    1.05
 -12  -6  -4    2.92    1.21
 -12   7   4   11.38    2.00
 -12  -7  -4    6.42    1.70
 -12   7   4   12.93    1.90
 -12   8   4    2.14    1.10
 -12  -8  -4    3.59    1.34
 -12   8   4    1.65    1.14
 -12   9   4    0.13    0.88
 -12   9   4    1.64    1.07
 -12  -9  -4    1.17    1.03
 -12 -10  -4    0.24    1.04
 -12  10   4    0.40    0.88
 -12 -11  -4    2.67    1.31
 -12  11   4    4.23    1.43
 -12 -12  -4    0.58    1.02
 -12  12   4    0.02    0.92
 -12 -13  -4    1.80    1.31
 -12  13   4    0.05    1.02
 -12 -14  -4    7.46    2.03
 -12  14   4    4.97    1.74
 -12  15   4    1.94    1.36
 -12 -15  -4   -1.51    0.90
 -12 -16  -4    1.38    1.50
 -12  16   4   -0.44    1.05
 -12  17   4    1.77    1.54
 -12 -17  -4    1.73    1.32
 -12  18   4    2.33    1.50
 -12 -18  -4   -0.10    1.53
 -12  19   4    3.31    1.58
 -13  18  -4   -1.91    1.26
 -13  18  -4    0.89    1.26
 -13  17  -4    0.95    1.40
 -13  17  -4    1.75    1.39
 -13 -17   4    1.99    1.58
 -13  16  -4    0.99    1.34
 -13  16  -4   -0.11    1.33
 -13 -16   4    2.23    1.54
 -13  15  -4   -0.16    1.25
 -13  15  -4    0.36    1.21
 -13 -15   4    3.14    1.47
 -13  14  -4    2.44    1.44
 -13 -14   4    4.46    1.92
  13  13  -4    0.63    1.66
 -13  13  -4    0.91    1.16
  13  12  -4    6.22    2.20
 -13  12  -4    6.90    1.73
  13  11  -4    1.62    1.61
 -13  11  -4    1.60    1.28
  13  10  -4    3.08    1.81
 -13  10  -4   -0.32    0.94
 -13   9  -4   17.44    2.70
  13   8  -4    5.20    1.79
 -13   8  -4    3.90    1.38
  13   7  -4    0.63    1.17
 -13   7  -4    0.52    0.95
  13   6  -4   16.13    2.76
 -13   6  -4   13.41    2.33
  13   5  -4   24.25    3.33
 -13   5  -4   22.61    3.10
 -13  -5   4   22.55    2.80
  13   4  -4    0.97    1.19
 -13   4  -4    2.45    1.19
 -13  -4   4    1.47    1.13
  13   3  -4   -1.14    0.79
 -13  -3   4    0.44    0.89
 -13   3  -4    0.76    0.90
  13   2  -4   -0.70    0.70
 -13  -2   4    0.97    0.99
 -13   2  -4    2.07    1.08
 -13  -2   4    0.12    0.94
  13   1  -4    0.75    0.96
 -13  -1   4    0.71    1.00
 -13  -1   4    1.81    1.12
 -13   1  -4    0.45    0.89
  13   0  -4    0.45    0.87
 -13   0   4   -1.61    0.61
 -13   0   4   -0.59    0.78
 -13   0  -4    0.22    0.84
 -13  -1  -4    1.68    1.04
 -13  -1  -4    1.90    0.92
 -13   1   4    1.22    1.01
 -13   1   4    1.37    0.95
 -13  -2  -4    0.73    0.76
 -13   2   4    0.86    0.91
 -13  -2  -4    2.17    1.14
 -13   2   4    0.92    0.98
 -13  -3  -4    0.93    0.89
 -13   3   4    0.51    0.98
 -13   3   4    0.23    0.80
 -13  -3  -4    0.06    0.77
 -13  -4  -4    1.38    0.96
 -13   4   4    1.75    1.11
 -13   4   4    1.98    1.10
 -13   5   4   21.01    2.94
 -13  -5  -4   19.96    2.74
 -13   6   4   12.28    2.22
 -13  -6  -4   10.69    2.09
 -13  -7  -4    0.34    0.91
 -13   7   4   -0.08    0.82
 -13  -8  -4    2.47    1.23
 -13   8   4    3.24    1.31
 -13  -9  -4   17.36    2.68
 -13   9   4   12.69    2.47
 -13 -10  -4    1.39    1.20
 -13  10   4    0.78    1.06
 -13 -11  -4   -0.07    0.97
 -13  11   4   -0.09    1.01
 -13  12   4    6.16    1.83
 -13 -12  -4    7.52    2.04
 -13  13   4    0.83    1.18
 -13 -13  -4    0.86    1.21
 -13 -14  -4    2.35    1.43
 -13  14   4    0.25    1.20
 -13  15   4    1.14    1.30
 -13 -15  -4    2.65    1.56
 -13 -16  -4    0.97    1.40
 -13  16   4    0.18    1.17
 -13  17   4    1.47    1.39
 -13 -17  -4    0.51    1.52
 -13  18   4   -1.32    1.25
 -14  17  -4   -0.09    1.26
 -14  17  -4    1.10    1.49
 -14  16  -4    1.06    1.53
 -14  16  -4   -1.30    1.33
 -14 -16   4    3.05    1.80
 -14  15  -4    0.21    1.26
 -14 -15   4   -0.14    1.31
 -14  15  -4   -0.34    1.37
 -14  14  -4    0.07    1.44
 -14  14  -4    3.55    1.68
 -14 -14   4    3.92    1.74
 -14  13  -4   -0.57    1.09
 -14 -13   4    0.41    1.32
  14  12  -4   -0.88    1.56
 -14  12  -4    2.62    1.43
  14  11  -4   -0.22    1.44
 -14  11  -4    1.57    1.19
  14  10  -4   -0.51    1.45
 -14  10  -4    1.01    1.03
  14   9  -4    0.62    1.45
 -14   9  -4    1.26    1.26
  14   8  -4    1.87    1.56
 -14   8  -4    2.35    1.31
  14   7  -4   -1.72    1.03
 -14   7  -4   -1.99    0.71
  14   6  -4    1.37    1.25
 -14   6  -4    0.74    1.05
  14   5  -4    0.88    1.18
 -14  -5   4    2.37    1.29
 -14   5  -4    3.75    1.44
  14   4  -4    0.39    1.12
 -14   4  -4    0.20    1.01
 -14  -4   4    0.38    0.97
  14   3  -4    1.28    1.20
 -14   3  -4   -0.39    0.88
 -14  -3   4    1.02    0.98
 -14  -3   4   -0.09    0.91
  14   2  -4   -0.88    0.76
 -14   2  -4    0.17    0.96
 -14  -2   4    0.70    0.97
 -14  -2   4   -0.80    0.79
  14   1  -4   -0.75    1.04
 -14  -1   4    0.41    0.86
 -14  -1   4   -0.36    0.96
 -14   1  -4    5.00    1.53
 -14   0   4    2.91    1.32
 -14   0   4    3.18    1.24
 -14   0  -4    2.60    1.35
 -14  -1  -4   -1.37    0.87
 -14   1   4    0.56    0.91
 -14  -2  -4    1.20    1.15
 -14   2   4   -0.05    0.90
 -14   3   4   -0.98    0.72
 -14  -3  -4    0.52    0.84
 -14  -3  -4    0.16    0.84
 -14   4   4   -0.15    0.85
 -14  -4  -4    0.30    0.88
 -14  -4  -4    0.40    0.99
 -14   5   4    0.43    0.98
 -14  -5  -4    0.78    1.01
 -14   6   4    0.31    0.79
 -14  -6  -4   -0.72    0.86
 -14   7   4   -0.21    0.79
 -14  -7  -4   -0.74    0.86
 -14  -8  -4    3.48    1.44
 -14   8   4    1.76    1.19
 -14  -9  -4    1.15    1.12
 -14   9   4   -0.27    0.79
 -14  10   4    0.73    1.09
 -14 -10  -4    0.01    0.99
 -14  11   4   -0.21    1.04
 -14 -11  -4    1.54    1.24
 -14  12   4    1.69    1.37
 -14 -12  -4    0.40    1.16
 -14  13   4   -0.86    1.09
 -14 -13  -4    1.24    1.39
 -14 -14  -4   -1.03    1.18
 -14  14   4    0.91    1.37
 -14 -15  -4   -0.61    1.07
 -14  15   4    1.00    1.27
 -14  16   4    0.45    1.45
 -14 -16  -4    1.51    1.61
 -14  17   4    1.14    1.49
 -15  15  -4   -0.92    1.42
 -15 -15   4    0.61    1.62
 -15  15  -4    0.25    1.28
 -15  14  -4    2.41    1.51
 -15 -14   4    0.81    1.65
 -15  14  -4    1.55    1.72
 -15  13  -4    0.50    1.28
 -15 -13   4    4.56    2.03
 -15 -12   4    4.55    2.00
 -15  12  -4    2.50    1.51
  15  11  -4    1.61    1.84
 -15  11  -4    3.07    1.56
 -15 -11   4    3.01    1.70
  15  10  -4   -0.90    1.47
 -15  10  -4    0.46    1.15
  15   9  -4    2.34    1.72
 -15   9  -4    4.36    1.53
  15   8  -4    0.87    1.45
 -15   8  -4   -0.44    1.12
  15   7  -4   11.87    2.64
 -15   7  -4    8.84    2.24
  15   6  -4    1.07    1.52
 -15   6  -4    3.28    1.47
  15   5  -4   -0.79    1.17
 -15   5  -4   -0.75    1.00
  15   4  -4   -0.81    1.16
 -15  -4   4    0.12    0.99
 -15  -4   4    0.53    1.00
 -15   4  -4   -1.45    1.00
  15   3  -4    0.87    1.20
 -15   3  -4    5.69    1.71
 -15  -3   4    1.71    1.23
 -15  -3   4    6.78    1.66
 -15   2  -4    4.80    1.66
 -15  -2   4    6.83    1.64
 -15  -1   4    1.14    1.13
 -15   1  -4    2.24    1.34
 -15   0   4    0.84    0.98
 -15   0  -4   -1.25    0.87
 -15  -1  -4    2.58    1.28
 -15   1   4    2.54    1.17
 -15   2   4    4.59    1.49
 -15  -2  -4    6.27    1.78
 -15  -3  -4    4.72    1.54
 -15   3   4    6.42    1.73
 -15   4   4   -0.83    0.83
 -15  -4  -4   -1.25    0.89
 -15  -4  -4   -0.25    0.93
 -15  -5  -4   -0.81    0.81
 -15   5   4    0.49    1.00
 -15  -5  -4    0.75    1.08
 -15   6   4    1.66    1.22
 -15  -6  -4    2.09    1.29
 -15   7   4   11.62    2.37
 -15  -7  -4   10.76    2.20
 -15   8   4   -0.16    1.00
 -15  -8  -4   -0.26    1.10
 -15  -9  -4    3.28    1.58
 -15   9   4    2.67    1.44
 -15 -10  -4    2.50    1.34
 -15  10   4    0.01    1.28
 -15  11   4    2.63    1.55
 -15 -11  -4    3.43    1.57
 -15 -12  -4    0.51    1.37
 -15  12   4    2.69    1.47
 -15 -13  -4    2.18    1.55
 -15  13   4    0.90    1.33
 -15  14   4    1.27    1.46
 -15 -14  -4    1.38    1.46
 -15 -15  -4    0.37    1.51
 -15  15   4    0.83    1.42
 -16  13  -4    1.77    1.53
 -16 -13   4    2.26    1.84
 -16  13  -4   -0.74    1.37
 -16  12  -4   -0.15    1.19
 -16 -12   4    0.91    1.69
 -16 -11   4   -0.18    1.36
 -16  11  -4    2.61    1.44
 -16  10  -4    1.71    1.38
 -16 -10   4   -0.34    1.36
  16   9  -4   -0.28    1.45
 -16   9  -4    0.02    1.17
  16   8  -4   -0.34    1.48
 -16   8  -4   -0.85    1.14
  16   7  -4   -0.03    1.39
 -16   7  -4   -0.02    1.31
  16   6  -4   -0.30    1.35
 -16   6  -4   -0.97    1.01
  16   5  -4    5.70    2.04
 -16   5  -4    8.08    2.05
  16   4  -4    1.09    1.45
 -16   4  -4   -1.78    0.91
 -16  -3   4    3.34    1.37
 -16   3  -4    1.95    1.48
 -16  -2   4    1.12    1.03
 -16   2  -4   -0.37    1.10
 -16  -1   4    1.26    1.06
 -16   1  -4    2.98    1.47
 -16   0   4    1.00    1.04
 -16   0  -4    1.28    1.33
 -16  -1  -4    2.16    1.45
 -16   1   4   -1.00    0.84
 -16   2   4    1.25    1.11
 -16  -2  -4   -0.81    1.07
 -16   3   4    3.75    1.46
 -16  -3  -4    3.21    1.61
 -16   4   4   -0.79    0.83
 -16  -4  -4   -1.63    0.90
 -16  -5  -4    2.46    1.57
 -16   5   4   10.55    2.14
 -16   6   4    0.41    1.05
 -16  -6  -4    0.35    1.09
 -16  -6  -4   -0.17    1.20
 -16  -7  -4    0.73    1.33
 -16   7   4   -0.38    0.91
 -16  -8  -4    0.84    1.15
 -16   8   4   -0.13    1.03
 -16  -9  -4    0.54    1.33
 -16   9   4   -0.49    0.95
 -16  10   4   -0.68    0.93
 -16 -10  -4    0.01    1.22
 -16 -11  -4    3.06    1.53
 -16  11   4    1.10    1.30
 -16  12   4    0.32    1.30
 -16 -12  -4    0.65    1.40
 -16 -13  -4    2.21    1.84
 -16  13   4    1.93    1.58
 -17  11  -4    0.34    1.34
 -17 -11   4    4.48    1.99
 -17  10  -4    3.52    1.62
 -17 -10   4    3.16    1.90
 -17  -9   4    4.10    2.03
 -17   9  -4    4.79    1.92
 -17  -8   4    2.00    1.57
 -17   8  -4    1.31    1.48
 -17  -7   4    1.96    1.41
 -17   7  -4   -0.94    1.13
  17   6  -4   -0.43    1.45
 -17   6  -4   -1.15    1.07
 -17   5  -4    3.27    1.70
 -17   4  -4    5.54    1.99
 -17  -3   4    1.00    1.24
 -17   3  -4    0.13    1.29
 -17  -2   4    0.23    1.08
 -17   2  -4    0.16    1.21
 -17   1  -4    2.23    1.43
 -17  -1   4    4.40    1.59
 -17   0  -4   26.53    3.63
 -17   0   4   18.50    2.99
 -17  -1  -4    2.58    1.56
 -17   1   4    4.28    1.58
 -17   2   4    0.31    1.04
 -17  -2  -4    1.15    1.37
 -17   3   4    1.02    1.21
 -17  -3  -4   -0.49    1.22
 -17  -4  -4    5.30    2.02
 -17   4   4    4.70    1.69
 -17   5   4    2.40    1.41
 -17  -5  -4    0.94    1.47
 -17  -6  -4   -0.30    1.27
 -17   6   4   -0.32    0.95
 -17  -7  -4   -0.93    1.21
 -17  -7  -4    0.42    1.28
 -17   7   4    0.51    1.19
 -17   8   4   -0.42    0.98
 -17  -8  -4    0.91    1.32
 -17  -9  -4    2.50    1.61
 -17   9   4    2.34    1.46
 -17 -10  -4    3.55    1.91
 -17  10   4    1.77    1.30
 -17 -11  -4    0.33    1.62
 -17  11   4   -0.49    1.22
 -18  -8   4    1.12    1.63
 -18   8  -4   -0.40    1.32
 -18  -7   4    0.66    1.52
 -18   7  -4   -0.37    1.44
 -18   6  -4    1.36    1.48
 -18   5  -4    1.14    1.52
 -18   4  -4    1.42    1.58
 -18   3  -4   -1.85    1.25
 -18   2  -4    0.84    1.36
 -18  -2   4    0.87    1.28
 -18  -1   4    0.98    1.29
 -18   1  -4   -0.51    1.20
 -18   0   4    0.41    1.24
 -18   0  -4    2.22    1.43
 -18   1   4   -1.24    0.97
 -18  -1  -4   -0.84    1.24
 -18   2   4    2.48    1.42
 -18  -2  -4    1.73    1.43
 -18   3   4    0.19    1.08
 -18  -3  -4   -0.23    1.33
 -18  -4  -4    2.37    1.69
 -18   4   4    2.36    1.40
 -18   5   4   -0.44    1.09
 -18  -5  -4    0.34    1.42
 -18   6   4    0.04    1.19
 -18  -6  -4   -0.98    1.32
 -18   7   4   -0.15    1.18
 -18  -7  -4   -0.80    1.46
 -18   8   4    1.06    1.34
 -18  -8  -4    2.25    1.64
 -19   3  -4    5.23    2.20
 -19   2  -4    1.09    1.60
 -19  -1   4   -0.12    1.17
 -19   1  -4    1.02    1.53
 -19   0  -4   -0.33    1.43
 -19   0   4    0.17    1.17
 -19  -1  -4   -0.28    1.39
 -19   1   4    1.65    1.55
 -19   2   4    2.18    1.54
 -19  -2  -4   -1.80    1.25
 -19   3   4    3.79    1.75
 -19  -3  -4    5.94    2.20
 -19   4   4   -0.52    1.12
   0  24  -5    1.96    1.33
   0  23  -5    0.63    1.09
   0  22  -5    2.50    1.32
   0  21  -5   -0.28    1.01
   0  20  -5    2.17    1.35
   0  19  -5   -0.82    0.84
   0  18  -5    6.43    1.60
   0  17  -5    0.71    0.92
   0 -17   5    0.61    1.00
   0 -16   5    4.24    1.35
   0  16  -5    4.91    1.36
   0  15  -5   -0.53    0.70
   0  15  -5    1.19    0.95
   0  14  -5    1.02    0.93
   0  14  -5    2.13    0.99
   0  13  -5    0.78    0.81
   0  13  -5    0.57    0.71
   0  12  -5    4.65    1.14
   0  12  -5    5.52    1.16
   0  11  -5    0.15    0.52
   0  11  -5   -0.44    0.52
   0  10  -5   17.91    2.07
   0  10  -5   17.12    2.02
   0   9  -5   -0.22    0.42
   0   9  -5    0.66    0.59
   0   8  -5   -0.71    0.36
   0   8  -5    0.29    0.44
   0   7  -5   -0.18    0.51
   0   7  -5    0.10    0.32
   0   6  -5   10.61    1.27
   0   6  -5   10.95    1.33
   0   5  -5   -0.19    0.39
   0   5  -5    0.39    0.34
   0   4  -5   96.18    6.28
   0   4  -5   84.26    6.05
   0   3  -5    0.13    0.34
   0   3  -5   -0.10    0.19
   0   2  -5   17.88    1.38
   0   1  -5    0.07    0.29
   0   0  -5   -0.27    0.23
   0   1   5   -0.03    0.28
   0  -1  -5   -0.23    0.26
   0  -2  -5   38.17    2.82
   0   2   5   37.90    2.73
   0  -3  -5   -0.69    0.28
   0   3   5   -0.14    0.33
   0   4   5   99.05    6.66
   0   4   5   98.29    6.65
   0  -4  -5  101.28    6.89
   0   5   5   -0.13    0.28
   0   5   5    0.16    0.36
   0  -5  -5    0.02    0.45
   0   6   5   10.70    1.23
   0  -6  -5   11.66    1.38
   0   6   5   12.63    1.29
   0   7   5    0.00    0.34
   0   7   5   -0.44    0.21
   0  -7  -5   -0.30    0.43
   0   8   5    0.18    0.26
   0   8   5    0.25    0.41
   0  -8  -5    0.10    0.52
   0   9   5    0.62    0.45
   0   9   5    0.59    0.42
   0  -9  -5    0.53    0.57
   0  10   5   19.43    2.16
   0  10   5   22.76    1.95
   0 -10  -5   23.15    2.40
   0  11   5   -0.01    0.45
   0  11   5    0.05    0.52
   0 -11  -5    0.85    0.70
   0  12   5    5.24    1.11
   0 -12  -5    4.78    1.16
   0  12   5    2.72    0.83
   0  13   5   -0.08    0.54
   0  13   5   -0.14    0.56
   0 -13  -5   -0.53    0.72
   0 -14  -5    1.12    0.88
   0  14   5    1.75    0.85
   0  14   5    1.14    0.71
   0 -15  -5    0.96    0.91
   0  15   5   -1.07    0.46
   0  15   5   -0.32    0.60
   0  16   5    3.79    1.15
   0 -16  -5    0.73    0.94
   0 -17  -5   -0.30    0.74
   0  17   5   -0.55    0.56
   0 -18  -5   -0.38    0.79
   0  18   5    6.42    1.58
   0 -19  -5   -0.28    0.97
   0  19   5    1.19    1.06
   0  20   5    4.83    1.51
   0  21   5    0.92    1.18
   0  22   5    3.72    1.52
   0  23   5    0.55    1.21
   0  24   5   -0.76    1.17
   1  24  -5    0.67    1.45
  -1  24  -5   -1.52    0.91
   1  23  -5    0.55    1.06
  -1  23  -5   -1.68    0.69
   1  22  -5    1.84    1.39
  -1  22  -5    1.44    1.16
   1  21  -5    0.21    1.12
  -1  21  -5    1.13    1.13
   1  20  -5    1.17    1.09
  -1  20  -5    0.43    0.95
   1  19  -5    0.40    1.05
  -1  19  -5   -0.16    0.82
   1  18  -5    0.89    0.94
  -1  18  -5   -0.81    0.69
  -1 -18   5    1.85    1.15
   1  17  -5    5.15    1.43
  -1 -17   5    1.33    0.98
  -1  17  -5    4.37    1.33
   1 -16   5    0.54    0.79
   1  16  -5    1.98    1.01
   1  16  -5    2.18    1.11
  -1  16  -5    0.64    0.86
   1  15  -5    0.80    0.90
   1  15  -5    2.38    0.96
   1 -15   5    0.29    0.83
  -1  15  -5   -0.16    0.72
  -1  15  -5    1.37    1.03
   1  14  -5    1.25    0.87
   1  14  -5    1.10    0.95
  -1  14  -5    1.70    1.00
  -1  14  -5    0.08    0.62
   1  13  -5    1.70    0.84
   1  13  -5    2.64    1.01
  -1  13  -5    2.43    0.92
  -1  13  -5    1.62    0.93
   1  12  -5    5.21    1.17
   1  12  -5    3.51    1.17
  -1  12  -5    5.30    1.14
  -1  12  -5    7.83    1.31
   1  11  -5    3.53    0.91
   1  11  -5    1.98    0.90
  -1  11  -5    3.84    0.96
  -1  11  -5    3.60    0.98
   1  10  -5    8.70    1.36
   1  10  -5    9.65    1.50
  -1  10  -5    9.19    1.37
  -1  10  -5    9.71    1.39
   1   9  -5    1.75    0.67
   1   9  -5    2.38    0.80
  -1   9  -5    2.19    0.73
  -1   9  -5    1.60    0.64
   1   8  -5    4.00    0.96
   1   8  -5    4.22    0.84
  -1   8  -5    4.91    0.93
  -1   8  -5    4.80    0.88
   1   7  -5   27.24    2.36
   1   7  -5   23.76    2.12
  -1   7  -5   25.07    2.19
  -1   7  -5   28.22    2.23
   1   6  -5   -0.15    0.31
   1   6  -5    0.06    0.51
  -1   6  -5   -0.14    0.32
  -1   6  -5    0.26    0.43
   1   5  -5   18.10    1.83
   1   5  -5   16.19    1.47
  -1   5  -5   15.91    1.49
  -1   5  -5   17.74    1.55
   1   4  -5   -0.14    0.39
   1   4  -5    0.25    0.20
  -1   4  -5    0.05    0.34
  -1   4  -5    0.61    0.39
   1   3  -5   23.81    2.06
   1   3  -5   29.95    2.34
  -1   3  -5   29.31    2.20
  -1   3  -5   35.15    2.25
   1   2  -5   14.64    1.49
  -1   2  -5   12.54    1.20
  -1   2  -5   16.55    1.27
   1   1  -5   26.51    2.02
  -1  -1   5   23.75    1.84
  -1   1  -5   25.98    1.93
   1   0  -5   -0.19    0.25
  -1   0  -5   -0.05    0.16
  -1   0  -5   -0.44    0.24
  -1   0   5    0.49    0.28
   1  -1  -5   24.56    1.99
  -1   1   5   25.18    1.93
  -1  -1  -5   28.27    2.05
   1  -2  -5   17.32    1.46
  -1  -2  -5   16.41    1.49
  -1   2   5   17.98    1.44
   1  -3  -5   34.28    2.56
  -1  -3  -5   32.22    2.58
  -1   3   5   34.32    2.48
   1  -4  -5   -0.17    0.37
  -1  -4  -5    0.02    0.38
  -1   4   5    0.06    0.25
  -1   4   5    0.24    0.31
   1   5   5   15.81    1.44
   1  -5  -5   17.43    1.71
  -1   5   5   16.43    1.44
  -1   5   5   16.01    1.37
  -1  -5  -5   18.72    1.81
   1   6   5    0.32    0.39
   1  -6  -5   -0.08    0.36
   1   6   5   -0.25    0.22
  -1   6   5   -0.18    0.26
  -1   6   5   -0.04    0.33
  -1  -6  -5    0.30    0.44
   1   7   5   26.86    2.22
  -1  -7  -5   26.58    2.36
  -1   7   5   27.64    2.14
  -1   7   5   25.33    2.15
   1   8   5    2.91    0.78
   1   8   5    4.02    0.76
  -1   8   5    3.56    0.73
  -1   8   5    4.90    0.80
  -1  -8  -5    4.68    0.98
   1   9   5    1.60    0.61
   1  -9  -5   -0.10    0.37
   1   9   5    2.95    0.68
  -1   9   5    3.11    0.72
  -1  -9  -5    1.29    0.69
  -1   9   5    0.20    0.35
   1  10   5    8.94    1.25
   1  10   5   10.20    1.42
  -1  10   5    8.50    1.28
  -1 -10  -5   12.93    1.73
   1 -11  -5    0.52    0.57
   1  11   5    2.26    0.84
   1  11   5    3.79    0.82
  -1 -11  -5    4.81    1.10
  -1  11   5    1.82    0.71
  -1  11   5    3.91    0.82
   1 -12  -5    3.08    0.92
   1  12   5    7.39    1.11
   1  12   5    5.10    1.15
  -1  12   5    4.91    1.02
  -1 -12  -5    4.64    1.23
  -1  12   5    7.40    1.23
   1 -13  -5    1.21    0.85
   1  13   5    2.33    0.86
   1  13   5    2.12    0.79
  -1 -13  -5    3.09    1.07
  -1  13   5    1.50    0.80
  -1  13   5    3.34    0.90
   1  14   5   -1.52    0.53
   1  14   5    1.59    0.87
   1 -14  -5    0.73    0.83
  -1  14   5    1.74    0.86
  -1 -14  -5    0.93    0.95
  -1  14   5    1.53    0.75
   1  15   5    1.05    0.81
   1 -15  -5    1.31    0.97
  -1  15   5    1.13    0.84
  -1  15   5   -0.54    0.56
  -1 -15  -5    0.03    0.94
   1  16   5    0.99    0.90
   1 -16  -5    0.77    1.03
  -1  16   5    1.15    0.86
  -1  16   5    1.17    0.79
  -1 -16  -5    1.08    1.14
   1 -17  -5    5.18    1.49
   1  17   5    5.20    1.38
  -1 -17  -5    2.93    1.38
  -1  17   5    9.01    1.65
   1 -18  -5   -0.90    1.01
   1  18   5    1.80    0.98
  -1 -18  -5   -1.62    1.08
  -1  18   5    0.49    0.94
   1  19   5    1.18    1.05
  -1 -19  -5    1.24    1.42
  -1  19   5    0.46    0.89
   1  20   5    1.33    1.10
  -1 -20  -5   -0.33    1.16
  -1  20   5    1.40    1.09
   1  21   5    0.42    0.98
  -1  21   5    0.33    0.99
   1  22   5   -0.75    0.92
  -1  22   5   -0.30    0.95
   1  23   5    1.29    1.31
  -1  23   5   -0.23    1.09
   1  24   5   -0.08    1.26
  -1  24   5    2.00    1.44
   2  24  -5   -0.97    1.23
  -2  24  -5    1.28    1.26
   2  23  -5   -0.82    1.11
  -2  23  -5    0.03    0.92
   2  22  -5   -0.87    1.20
  -2  22  -5    0.60    1.02
   2  21  -5    0.13    1.01
  -2  21  -5   -0.59    0.85
   2  20  -5    0.78    1.09
  -2  20  -5   -0.45    0.87
  -2 -20   5    1.15    1.12
   2  19  -5    1.61    1.21
  -2 -19   5   -0.04    1.00
  -2  19  -5    1.94    1.17
   2  18  -5    0.11    0.92
  -2  18  -5    2.00    1.04
  -2 -18   5   -0.49    0.89
   2  17  -5    0.19    0.96
   2  17  -5    1.36    1.07
  -2  17  -5    0.81    0.90
  -2 -17   5    2.45    1.30
   2  16  -5    0.12    0.90
   2  16  -5    0.26    0.84
  -2  16  -5   -0.71    0.57
   2  15  -5    4.61    1.29
   2  15  -5    2.95    1.11
  -2  15  -5    2.63    1.08
   2  14  -5    3.11    1.05
   2  14  -5    4.37    1.29
  -2  14  -5    4.57    1.22
  -2  14  -5    5.94    1.37
   2  13  -5    0.12    0.50
   2  13  -5    1.93    0.91
  -2  13  -5    1.11    0.79
  -2  13  -5    1.96    0.75
  -2  13  -5    1.03    0.81
   2  12  -5   17.98    2.36
   2  12  -5   14.19    1.98
  -2  12  -5   16.04    2.15
  -2  12  -5   19.36    2.08
   2  11  -5   -0.09    0.51
   2  11  -5    0.54    0.59
  -2  11  -5    1.03    0.66
  -2  11  -5    1.09    0.66
   2  10  -5    4.01    1.04
   2  10  -5    5.63    1.05
  -2  10  -5    4.05    0.87
  -2  10  -5    4.22    1.01
   2   9  -5    0.17    0.57
   2   9  -5    0.07    0.40
  -2   9  -5    0.06    0.45
  -2   9  -5   -0.25    0.37
   2   8  -5    1.50    0.55
   2   8  -5    2.71    0.85
  -2   8  -5    1.88    0.60
  -2   8  -5    1.95    0.63
   2   7  -5    1.75    0.54
   2   7  -5    2.38    0.74
  -2   7  -5    0.58    0.48
  -2   7  -5    1.98    0.58
   2   6  -5   11.46    1.53
   2   6  -5   12.30    1.29
  -2   6  -5   11.17    1.36
  -2   6  -5    9.28    1.14
   2   5  -5    1.33    0.40
   2   5  -5    0.90    0.59
  -2   5  -5    1.38    0.51
  -2   5  -5    2.23    0.52
   2   4  -5   40.71    3.18
  -2   4  -5   39.59    2.89
  -2   4  -5   39.46    2.98
   2   3  -5   12.52    1.52
   2   3  -5   13.61    1.14
  -2   3  -5   13.78    1.39
  -2   3  -5   14.04    1.19
   2   2  -5   26.94    2.26
  -2  -2   5   28.69    2.02
  -2   2  -5   28.45    2.16
  -2   2  -5   27.44    2.08
   2   1  -5   20.25    1.73
  -2   1  -5   19.30    1.59
  -2  -1   5   20.39    1.54
  -2   1  -5   19.86    1.66
   2   0  -5   -0.45    0.24
  -2   0  -5    0.04    0.34
  -2   0   5    0.20    0.28
  -2   0  -5   -0.01    0.32
   2  -1  -5   18.21    1.64
  -2  -1  -5   18.11    1.63
  -2   1   5   22.84    1.59
   2  -2  -5   27.24    2.18
  -2   2   5   29.91    2.14
  -2  -2  -5   27.28    2.24
  -2   3   5   15.31    1.36
  -2  -3  -5   16.22    1.48
  -2   4   5   40.26    2.96
  -2   4   5   39.48    2.77
  -2  -4  -5   41.01    3.10
   2  -5  -5    0.63    0.32
  -2   5   5    1.94    0.44
  -2   5   5    1.36    0.47
  -2  -5  -5    2.60    0.70
   2  -6  -5    8.76    1.17
  -2   6   5   12.11    1.16
  -2  -6  -5   11.02    1.44
  -2   6   5   10.37    1.23
   2  -7  -5    1.46    0.56
  -2   7   5    1.32    0.51
  -2  -7  -5    1.49    0.66
  -2   7   5    0.57    0.40
   2   8   5    2.54    0.70
   2  -8  -5    1.33    0.60
  -2  -8  -5    2.52    0.81
  -2   8   5    2.05    0.60
  -2   8   5    1.63    0.55
   2  -9  -5   -0.08    0.51
   2   9   5   -0.05    0.46
  -2  -9  -5   -0.35    0.47
  -2   9   5   -0.02    0.43
  -2   9   5   -0.34    0.44
   2 -10  -5    4.76    1.00
   2  10   5    4.23    0.95
  -2  10   5    3.38    0.82
  -2 -10  -5    4.26    1.07
  -2  10   5    5.93    1.04
   2  11   5   -0.20    0.55
   2 -11  -5   -0.62    0.57
  -2 -11  -5    1.42    0.79
  -2  11   5    0.63    0.54
  -2  11   5   -0.22    0.30
   2  12   5   13.33    1.93
   2 -12  -5   17.06    2.00
  -2 -12  -5   19.19    2.34
  -2  12   5   14.31    1.85
   2 -13  -5    0.39    0.76
   2  13   5    1.03    0.73
  -2  13   5    0.91    0.66
  -2  13   5    1.08    0.74
  -2 -13  -5    0.85    0.96
   2 -14  -5    6.54    1.34
   2  14   5    6.15    1.33
  -2  14   5    4.37    1.08
  -2  14   5    5.53    1.28
  -2 -14  -5    5.20    1.45
   2 -15  -5    2.70    1.09
   2  15   5    0.63    0.79
  -2  15   5    1.08    0.80
  -2 -15  -5    1.85    1.15
  -2  15   5    2.64    1.03
   2 -16  -5   -0.84    0.87
   2  16   5   -0.21    0.63
  -2  16   5   -1.03    0.65
  -2 -16  -5    1.35    1.19
  -2  16   5   -0.17    0.74
   2  17   5    0.51    0.87
  -2  17   5    2.68    1.06
  -2 -17  -5    3.32    1.55
   2  18   5    0.39    0.95
  -2  18   5    1.24    1.01
  -2 -18  -5    2.22    1.46
   2  19   5   -1.44    0.61
  -2 -19  -5    1.54    1.47
  -2  19   5    0.88    0.88
   2  20   5   -0.24    0.99
  -2 -20  -5    0.71    1.38
  -2  20   5    0.57    0.98
   2  21   5   -0.42    0.97
  -2  21   5    0.21    1.00
  -2 -21  -5   -1.80    1.28
   2  22   5    0.82    1.21
  -2  22   5   -0.57    0.90
   2  23   5    0.77    1.13
  -2  23   5    1.03    1.17
   2  24   5   -0.94    1.22
  -2  24   5    0.37    1.15
   3  24  -5   -0.95    1.20
  -3  24  -5    1.10    1.28
   3  23  -5    0.51    1.38
  -3  23  -5   -0.92    0.99
   3  22  -5    0.25    1.19
  -3  22  -5    3.34    1.39
   3  21  -5   -0.77    1.00
  -3 -21   5    0.35    1.21
  -3  21  -5    0.38    1.11
   3  20  -5    3.78    1.41
  -3 -20   5    3.27    1.52
  -3  20  -5    3.13    1.40
   3  19  -5   -0.18    0.97
  -3 -19   5    0.27    1.13
  -3  19  -5    2.56    1.20
   3  18  -5    6.30    1.74
  -3 -18   5    8.16    1.92
  -3  18  -5    8.52    1.89
   3  17  -5    1.15    1.10
   3  17  -5   -0.78    0.71
  -3  17  -5    0.94    0.92
   3  16  -5    5.46    1.46
   3  16  -5    7.78    1.76
  -3  16  -5    7.29    1.54
   3  15  -5    1.98    1.09
   3  15  -5    0.93    0.90
  -3  15  -5    2.37    1.04
   3  14  -5   -1.35    0.62
   3  14  -5   -0.16    0.58
  -3  14  -5    0.06    0.68
  -3  14  -5   -0.36    0.59
   3  13  -5    3.26    1.03
   3  13  -5    3.90    1.23
  -3  13  -5    6.64    1.38
   3  12  -5   22.08    2.51
   3  12  -5   21.05    2.74
  -3  12  -5   22.43    2.22
  -3  12  -5   19.76    2.43
   3  11  -5   -0.66    0.56
   3  11  -5    0.28    0.54
  -3  11  -5    0.59    0.65
  -3  11  -5    0.43    0.61
   3  10  -5    3.01    1.02
   3  10  -5    3.08    0.84
  -3  10  -5    4.45    0.81
  -3  10  -5    3.00    0.88
   3   9  -5    3.75    0.87
   3   9  -5    1.94    0.89
  -3   9  -5    4.48    0.77
  -3   9  -5    4.36    0.97
   3   8  -5   18.44    2.19
   3   8  -5   17.21    1.81
  -3   8  -5   15.72    1.56
  -3   8  -5   13.11    1.73
   3   7  -5    3.60    0.92
   3   7  -5    3.65    0.75
  -3   7  -5    2.19    0.57
  -3   7  -5    2.71    0.72
   3   6  -5   14.47    1.52
   3   6  -5   13.16    1.82
  -3   6  -5   14.69    1.29
  -3   6  -5   15.79    1.67
   3   5  -5    1.60    0.68
  -3   5  -5    1.66    0.44
  -3   5  -5    2.44    0.62
   3   4  -5    0.42    0.52
   3   4  -5    0.72    0.31
  -3   4  -5    0.55    0.44
  -3   4  -5    0.23    0.31
   3   3  -5    0.85    0.53
   3   3  -5    0.18    0.25
  -3  -3   5    0.36    0.27
  -3   3  -5    0.33    0.40
  -3   3  -5   -0.40    0.25
   3   2  -5   83.19    5.37
   3   2  -5   72.26    5.74
  -3  -2   5   77.66    5.37
  -3   2  -5   84.44    5.50
  -3   2  -5   83.39    5.63
   3   1  -5   33.69    2.80
  -3   1  -5   33.55    2.62
  -3  -1   5   38.17    2.56
  -3   1  -5   36.78    2.76
   3   0  -5    0.38    0.40
  -3   0   5    0.13    0.27
  -3   0  -5   -0.01    0.30
  -3   0  -5   -0.30    0.36
   3  -1  -5   37.87    2.81
  -3   1   5   38.00    2.69
  -3  -1  -5   33.37    2.73
  -3  -2  -5   80.02    5.69
  -3   2   5   81.73    5.55
   3  -3  -5   -0.14    0.17
  -3  -3  -5    0.08    0.41
  -3   3   5    0.10    0.31
   3  -4  -5    0.09    0.29
  -3   4   5    0.22    0.31
  -3   4   5    0.34    0.29
  -3  -4  -5    0.75    0.49
   3  -5  -5    2.14    0.54
  -3  -5  -5    1.42    0.66
  -3   5   5    1.46    0.42
  -3   5   5    1.83    0.56
   3  -6  -5   15.91    1.60
  -3  -6  -5   13.78    1.77
  -3   6   5   16.51    1.38
  -3   6   5   15.70    1.67
   3  -7  -5    4.51    0.80
  -3   7   5    3.63    0.77
  -3  -7  -5    2.83    0.86
  -3   7   5    2.21    0.59
   3  -8  -5   19.13    1.83
  -3  -8  -5   18.34    2.14
  -3   8   5   14.37    1.74
  -3   8   5   18.17    1.77
   3  -9  -5    6.58    1.04
  -3   9   5    4.66    0.94
  -3   9   5    4.80    0.93
  -3  -9  -5    4.96    1.20
   3  10   5    2.86    0.87
   3 -10  -5    3.79    0.87
  -3 -10  -5    3.81    1.13
  -3  10   5    3.24    0.83
  -3  10   5    2.81    0.80
   3 -11  -5    0.42    0.65
   3  11   5    0.03    0.55
  -3 -11  -5   -0.21    0.73
  -3  11   5   -0.05    0.46
  -3  11   5    0.33    0.56
   3  12   5   17.58    2.27
   3 -12  -5   20.89    2.18
  -3 -12  -5   18.73    2.42
  -3  12   5   15.01    1.97
  -3  12   5   19.33    2.13
   3 -13  -5    4.28    1.53
   3  13   5    5.26    1.26
  -3  13   5    1.12    0.69
  -3  13   5    5.15    1.15
  -3 -13  -5    4.23    1.25
   3  14   5    0.09    0.65
   3 -14  -5    0.13    0.73
  -3 -14  -5    0.36    0.94
  -3  14   5   -0.12    0.48
  -3  14   5    0.37    0.72
   3 -15  -5    2.65    1.00
   3  15   5    0.79    0.80
  -3  15   5    1.81    0.89
  -3 -15  -5    1.27    1.08
  -3  15   5    1.11    0.78
   3  16   5    6.96    1.61
  -3  16   5    4.78    1.25
  -3  16   5    5.73    1.42
  -3 -16  -5    5.77    1.67
   3  17   5   -0.10    0.66
  -3  17   5    0.63    0.84
  -3 -17  -5    1.29    1.27
  -3  17   5    0.35    0.80
   3  18   5    7.87    1.78
  -3  18   5    6.58    1.61
  -3 -18  -5    9.87    2.16
   3  19   5    0.52    0.90
  -3  19   5   -0.11    0.81
  -3 -19  -5    0.02    1.21
   3  20   5    3.58    1.46
  -3  20   5    2.19    1.15
  -3 -20  -5    4.50    1.81
   3  21   5    0.92    1.17
  -3 -21  -5   -1.44    1.43
  -3  21   5    0.98    1.13
   3  22   5   -0.24    1.06
  -3 -22  -5   -0.48    1.67
  -3  22   5    0.93    1.13
   3  23   5   -1.86    1.02
  -3 -23  -5   -1.80    1.53
  -3  23   5    1.99    1.50
   3  24   5   -0.45    1.27
  -3  24   5    0.67    1.24
   4  24  -5   -0.01    1.23
  -4  24  -5    0.37    1.19
   4  23  -5    1.64    1.53
  -4  23  -5   -0.92    1.15
   4  22  -5   -1.19    1.11
  -4  22  -5   -0.54    0.94
  -4 -22   5    3.58    1.73
   4  21  -5   -0.33    1.19
  -4 -21   5    0.63    1.33
  -4  21  -5    0.77    1.07
   4  20  -5    0.47    1.12
  -4  20  -5   -0.10    0.99
  -4 -20   5    1.63    1.38
   4  19  -5   -0.44    1.07
  -4 -19   5   -0.72    1.07
  -4  19  -5   -1.08    0.73
   4  18  -5    1.35    1.14
  -4  18  -5   -0.06    0.80
  -4 -18   5    0.91    1.23
   4  17  -5   -0.06    0.90
   4  17  -5    0.10    0.80
  -4  17  -5    2.60    1.12
   4  16  -5    5.67    1.45
   4  16  -5    4.41    1.53
  -4  16  -5    6.20    1.59
   4  15  -5    0.85    0.89
   4  15  -5   -0.50    0.69
  -4  15  -5   -0.08    0.63
   4  14  -5    2.41    0.94
   4  14  -5    3.50    1.27
  -4  14  -5    0.18    0.79
   4  13  -5    0.46    0.80
   4  13  -5   -0.14    0.44
  -4  13  -5    0.55    0.85
   4  12  -5    2.91    0.90
   4  12  -5    2.55    1.07
  -4  12  -5    7.02    1.34
   4  11  -5    1.69    0.92
   4  11  -5    1.70    0.72
  -4  11  -5    1.89    0.66
  -4  11  -5    2.65    0.89
   4  10  -5   12.84    1.97
   4  10  -5   10.81    1.57
  -4  10  -5   10.64    1.67
  -4  10  -5   11.16    1.27
   4   9  -5    3.82    0.87
   4   9  -5    1.24    0.80
  -4   9  -5    3.62    0.92
  -4   9  -5    1.21    0.53
   4   8  -5    2.01    0.92
   4   8  -5    2.66    0.68
  -4   8  -5    3.41    0.88
  -4   8  -5    2.96    0.58
   4   7  -5    1.85    0.58
   4   7  -5    1.00    0.66
  -4   7  -5    0.29    0.50
  -4   7  -5    1.44    0.43
   4   6  -5   11.94    1.81
   4   6  -5   15.73    1.64
  -4   6  -5   17.16    1.82
  -4   6  -5   16.25    1.29
   4   5  -5    2.14    0.81
  -4   5  -5    2.12    0.43
  -4   5  -5    1.78    0.62
  -4  -5   5    2.20    0.42
   4   4  -5   28.98    2.40
   4   4  -5   35.13    2.84
  -4  -4   5   31.55    2.27
  -4   4  -5   31.54    2.29
  -4   4  -5   34.52    2.63
   4   3  -5    7.12    0.93
   4   3  -5    9.72    1.39
  -4  -3   5    8.46    0.93
  -4   3  -5    9.78    1.25
  -4   3  -5    9.78    0.93
   4   2  -5   42.85    3.58
  -4   2  -5   49.63    3.52
  -4   2  -5   45.40    3.27
  -4  -2   5   45.78    3.24
   4   1  -5   37.87    3.13
  -4   1  -5   42.53    3.11
  -4  -1   5   36.77    2.85
  -4   1  -5   41.60    2.92
   4   0  -5    0.34    0.41
  -4   0  -5    1.00    0.45
  -4   0  -5    0.18    0.38
  -4   0   5    0.15    0.32
   4  -1  -5   26.64    2.70
  -4   1   5   39.55    2.73
  -4  -1  -5   42.37    2.80
  -4  -2  -5   53.01    3.76
  -4   2   5   47.13    3.62
   4  -3  -5   10.14    1.22
  -4  -3  -5   10.06    1.28
  -4   3   5    9.23    1.19
   4  -4  -5   30.66    2.50
  -4  -4  -5   33.21    2.70
  -4   4   5   32.78    2.59
  -4   4   5   32.06    2.34
   4  -5  -5    2.18    0.57
  -4   5   5    2.64    0.68
  -4  -5  -5    1.53    0.68
  -4   5   5    1.90    0.48
   4  -6  -5   16.52    1.50
  -4   6   5   15.69    1.45
  -4  -6  -5   17.53    1.99
  -4   6   5   15.64    1.75
   4  -7  -5    2.03    0.56
  -4  -7  -5    1.04    0.67
  -4   7   5    0.97    0.55
  -4   7   5    1.98    0.57
   4  -8  -5    3.29    0.70
  -4  -8  -5    4.06    1.02
  -4   8   5    2.53    0.74
  -4   8   5    4.07    0.82
   4  -9  -5    2.64    0.71
  -4   9   5    2.67    0.72
  -4  -9  -5    2.44    0.93
  -4   9   5    2.11    0.76
   4 -10  -5   12.91    1.46
  -4 -10  -5    6.99    1.44
  -4  10   5   12.12    1.61
  -4  10   5    8.63    1.31
   4 -11  -5    2.74    0.78
  -4 -11  -5    1.04    0.85
  -4  11   5    1.58    0.71
  -4  11   5    1.41    0.76
   4 -12  -5    5.09    1.05
  -4  12   5    3.69    1.03
  -4  12   5    4.66    1.07
  -4 -12  -5    2.76    1.07
   4 -13  -5    1.41    0.75
  -4  13   5    2.21    0.87
  -4 -13  -5    0.84    0.89
  -4  13   5    1.20    0.79
   4  14   5    2.25    0.98
  -4 -14  -5    2.58    1.14
  -4  14   5    2.09    0.89
  -4  14   5    1.88    0.95
   4  15   5   -0.21    0.64
  -4  15   5    0.93    0.82
  -4 -15  -5    1.06    0.98
  -4  15   5    0.65    0.68
   4  16   5    4.85    1.32
  -4 -16  -5    5.15    1.57
  -4  16   5    1.23    0.77
  -4  16   5    9.45    1.65
   4  17   5   -0.10    0.77
  -4  17   5    0.40    0.80
  -4 -17  -5    0.84    1.29
  -4  17   5    0.62    0.80
   4  18   5    0.89    0.97
  -4  18   5   -0.13    0.78
  -4 -18  -5    0.41    1.17
   4  19   5   -0.33    0.97
  -4  19   5    1.07    0.93
  -4 -19  -5   -0.31    1.31
   4  20   5    1.39    1.18
  -4  20   5    1.82    1.11
  -4 -20  -5    2.66    1.75
   4  21   5    0.79    1.16
  -4 -21  -5   -1.37    1.35
  -4  21   5    1.35    1.15
   4  22   5    0.57    1.19
  -4  22   5    1.73    1.18
  -4 -22  -5    0.94    1.86
   4  23   5    1.10    1.43
  -4 -23  -5   -1.14    1.53
  -4  23   5    0.50    1.20
  -4  24   5    1.14    1.33
  -4 -24  -5   -0.97    1.89
  -5  24  -5    0.20    1.13
   5  23  -5    1.12    1.57
  -5 -23   5   -0.84    1.52
  -5  23  -5   -1.60    1.05
   5  22  -5    0.46    1.19
  -5  22  -5    0.97    1.15
  -5 -22   5   -0.42    1.40
   5  21  -5    2.46    1.42
  -5  21  -5    0.56    1.12
  -5 -21   5    1.15    1.53
   5  20  -5   -0.67    1.01
  -5  20  -5   -0.76    0.90
  -5 -20   5    0.45    1.43
   5  19  -5    2.19    1.44
  -5  19  -5    1.73    1.08
  -5 -19   5    1.93    1.45
   5  18  -5    0.13    1.08
  -5 -18   5   -0.81    1.08
  -5  18  -5    3.39    1.32
   5  17  -5    1.35    1.14
   5  17  -5   -1.25    0.71
  -5  17  -5    0.57    0.81
   5  16  -5    0.02    0.89
   5  16  -5   -0.40    0.88
  -5  16  -5    1.39    0.96
   5  15  -5    5.64    1.67
   5  15  -5    9.47    1.81
  -5  15  -5    8.78    1.73
  -5  15  -5    8.49    1.64
   5  14  -5    3.64    1.39
   5  14  -5    4.28    1.23
  -5  14  -5    5.53    1.33
   5  13  -5    7.18    1.45
   5  13  -5    6.17    1.58
  -5  13  -5    6.07    1.38
   5  12  -5    2.24    0.89
   5  12  -5    3.97    1.19
  -5  12  -5    3.34    1.03
   5  11  -5   12.20    1.71
   5  11  -5    7.45    1.71
  -5  11  -5    7.14    1.45
   5  10  -5   -0.11    0.73
   5  10  -5    0.86    0.61
  -5  10  -5   -0.14    0.61
   5   9  -5    1.28    0.64
   5   9  -5   -0.20    0.62
  -5   9  -5    1.31    0.43
  -5   9  -5    1.60    0.76
   5   8  -5    7.57    1.51
   5   8  -5    7.23    1.20
  -5   8  -5    7.57    0.76
  -5   8  -5    6.56    1.21
   5   7  -5    7.33    1.45
   5   7  -5    6.38    1.08
  -5   7  -5    5.48    1.08
   5   6  -5   -0.62    0.60
   5   6  -5   -0.05    0.30
  -5   6  -5   -0.01    0.28
  -5   6  -5   -0.43    0.41
  -5  -6   5    0.40    0.33
   5   5  -5    0.14    0.29
   5   5  -5    1.90    0.77
  -5   5  -5    1.80    0.38
  -5   5  -5    1.55    0.65
  -5  -5   5    0.61    0.37
   5   4  -5   -0.04    0.50
  -5  -4   5    0.01    0.33
  -5   4  -5    0.36    0.50
  -5   4  -5    0.06    0.29
   5   3  -5   43.70    3.77
  -5   3  -5   53.91    3.75
  -5   3  -5   41.78    3.29
  -5  -3   5   52.57    3.40
   5   2  -5    1.85    0.71
  -5   2  -5    1.04    0.46
  -5  -2   5    0.98    0.46
  -5   2  -5    2.09    0.68
   5   1  -5    5.27    1.04
  -5   1  -5    6.51    0.86
  -5  -1   5    4.97    0.83
  -5   1  -5    4.62    0.92
   5   0  -5   -0.32    0.39
  -5   0  -5   -0.56    0.33
  -5   0  -5   -0.36    0.35
  -5   0   5    0.13    0.41
  -5   1   5    4.53    0.66
  -5  -1  -5    4.40    0.84
  -5   1   5    6.23    0.96
   5  -2  -5    1.85    0.60
  -5   2   5    0.87    0.39
  -5   2   5    0.07    0.39
  -5  -2  -5    1.31    0.56
   5  -3  -5   45.38    3.64
  -5   3   5   57.24    3.79
  -5  -3  -5   52.98    3.79
  -5   3   5   44.75    3.40
   5  -4  -5   -0.24    0.37
  -5   4   5    0.34    0.43
  -5  -4  -5   -0.33    0.44
  -5   4   5   -0.38    0.32
   5  -5  -5    1.00    0.47
  -5   5   5    1.75    0.62
  -5   5   5    2.19    0.55
  -5  -5  -5    1.84    0.74
   5  -6  -5   -0.05    0.39
  -5  -6  -5    0.27    0.59
  -5   6   5    0.25    0.46
  -5   6   5   -0.01    0.41
   5  -7  -5    6.93    0.96
  -5   7   5    5.47    0.91
  -5  -7  -5    4.84    1.17
  -5   7   5    4.88    0.99
   5  -8  -5   11.34    1.32
  -5  -8  -5   10.45    1.69
  -5   8   5    9.37    1.27
  -5   8   5    9.34    1.45
   5  -9  -5    0.73    0.48
  -5  -9  -5    0.16    0.63
  -5   9   5    0.74    0.63
  -5   9   5    1.63    0.64
   5 -10  -5    1.33    0.60
  -5  10   5    0.61    0.62
  -5 -10  -5    0.60    0.74
  -5  10   5    0.88    0.70
   5 -11  -5    8.37    1.18
  -5  11   5   10.62    1.59
  -5 -11  -5    7.50    1.56
  -5  11   5    8.19    1.36
   5 -12  -5    2.93    0.77
  -5 -12  -5    0.57    0.95
  -5  12   5    2.25    0.93
  -5  12   5    4.36    1.05
  -5  13   5    5.87    1.24
  -5  13   5    4.78    1.16
  -5 -13  -5    8.00    1.68
  -5  14   5    4.79    1.23
  -5 -14  -5    3.34    1.30
  -5  14   5    4.59    1.20
  -5  15   5    8.94    1.64
  -5 -15  -5    7.15    1.89
  -5  15   5    6.69    1.52
  -5 -16  -5    0.14    1.12
  -5  16   5    0.53    0.86
  -5  16   5    0.42    0.87
  -5  17   5   -0.79    0.64
  -5  17   5   -0.27    0.71
  -5 -17  -5    0.59    1.22
  -5  18   5   -0.29    0.69
  -5 -18  -5    2.47    1.55
  -5  18   5    0.84    0.89
  -5  19   5    0.44    1.00
  -5 -19  -5    0.74    1.38
  -5  20   5    0.66    0.95
  -5 -20  -5    1.06    1.42
  -5 -21  -5    0.56    1.56
  -5  21   5   -1.07    0.92
  -5 -22  -5   -1.44    1.51
  -5  22   5    0.05    1.09
  -5  23   5    1.74    1.37
  -5 -23  -5   -0.40    1.77
   6  23  -5   -0.04    1.50
  -6 -23   5    2.43    1.93
  -6  23  -5    1.11    1.26
   6  22  -5   -0.91    1.17
  -6 -22   5    2.04    1.78
  -6  22  -5    0.26    1.06
   6  21  -5   -0.26    1.28
  -6 -21   5    0.29    1.30
  -6  21  -5   -0.68    0.93
   6  20  -5   -0.54    1.17
  -6 -20   5   -0.16    1.25
  -6  20  -5    0.79    0.96
   6  19  -5    1.62    1.24
  -6  19  -5    0.84    0.97
  -6 -19   5    1.15    1.51
   6  18  -5    0.67    1.01
  -6 -18   5   -0.95    1.11
  -6  18  -5    0.60    0.89
   6  17  -5   -0.20    0.86
   6  17  -5    1.10    1.21
  -6  17  -5    1.14    0.91
   6  16  -5    1.56    1.30
   6  16  -5    0.17    0.87
  -6  16  -5    1.02    0.87
  -6  16  -5   -0.30    0.68
   6  15  -5   -0.53    0.63
   6  15  -5    2.60    1.31
  -6  15  -5    1.03    0.82
  -6  15  -5    1.55    0.81
   6  14  -5    5.15    1.56
   6  14  -5    4.03    1.31
  -6  14  -5    3.06    1.11
   6  13  -5    2.27    1.30
   6  13  -5    2.90    1.04
  -6  13  -5    1.60    0.91
   6  12  -5    7.26    1.59
   6  12  -5    2.20    0.92
  -6  12  -5    3.23    1.09
   6  11  -5    0.08    0.58
   6  11  -5    0.19    0.69
  -6  11  -5   -0.12    0.66
   6  10  -5    4.44    1.08
   6  10  -5    8.74    1.70
  -6  10  -5    2.48    0.90
   6   9  -5    0.14    0.69
   6   9  -5    0.22    0.58
  -6   9  -5   -0.74    0.59
   6   8  -5    3.08    0.87
   6   8  -5    6.08    1.38
  -6   8  -5    4.19    1.09
   6   7  -5   -0.31    0.73
  -6  -7   5   -0.22    0.37
  -6   7  -5    0.09    0.56
  -6  -6   5    1.65    0.51
  -6   6  -5    3.07    0.89
   6   5  -5    6.01    1.29
  -6  -5   5    4.09    0.73
  -6   5  -5    4.55    0.58
  -6   5  -5    5.90    1.10
   6   4  -5   11.34    1.73
  -6   4  -5   12.14    1.62
  -6   4  -5   10.25    0.99
  -6  -4   5   12.05    1.29
   6   3  -5    2.28    0.84
  -6  -3   5    2.89    0.65
  -6   3  -5    1.84    0.52
  -6   3  -5    2.85    0.82
   6   2  -5   -0.19    0.41
  -6   2  -5   -0.18    0.40
  -6  -2   5    0.09    0.37
  -6   2  -5    0.81    0.43
   6   1  -5    5.97    1.12
  -6   1  -5    6.45    0.91
  -6   1  -5    6.05    1.11
  -6  -1   5    6.91    1.03
   6   0  -5   -0.23    0.42
  -6   0  -5    0.38    0.42
  -6   0   5    0.44    0.47
  -6   0  -5   -0.19    0.41
  -6   1   5    6.48    0.88
  -6  -1  -5    5.71    1.11
  -6  -1  -5    6.61    1.03
  -6   1   5    6.10    1.04
   6  -2  -5    0.35    0.46
  -6  -2  -5    0.16    0.45
  -6   2   5    0.00    0.39
  -6   2   5   -0.03    0.37
   6  -3  -5    2.94    0.74
  -6  -3  -5    1.48    0.64
  -6   3   5    2.47    0.56
  -6   3   5    2.59    0.76
   6  -4  -5   11.31    1.41
  -6  -4  -5   11.85    1.60
  -6   4   5   11.48    1.23
  -6   4   5   10.26    1.49
   6  -5  -5    5.07    0.88
  -6   5   5    4.94    0.82
  -6   5   5    3.65    0.93
  -6  -5  -5    7.11    1.24
   6  -6  -5    1.34    0.56
  -6   6   5    1.31    0.62
  -6  -6  -5    1.06    0.66
  -6   6   5    0.66    0.54
   6  -7  -5    1.15    0.56
  -6   7   5    1.12    0.61
  -6   7   5   -0.97    0.36
  -6  -7  -5    0.36    0.61
   6  -8  -5    3.49    0.74
  -6   8   5    3.13    0.95
  -6  -8  -5    4.11    1.15
  -6   8   5    3.21    0.82
   6  -9  -5    0.52    0.45
  -6   9   5    0.67    0.64
  -6  -9  -5    1.13    0.75
  -6   9   5    0.35    0.65
   6 -10  -5    3.34    0.75
  -6  10   5    3.56    0.96
  -6  10   5    4.77    1.14
  -6 -10  -5    2.50    1.00
  -6  11   5    1.72    0.81
  -6 -11  -5    1.20    0.89
  -6  11   5    0.00    0.60
  -6  12   5    2.50    0.96
  -6 -12  -5    1.26    1.02
  -6  12   5    4.58    1.22
  -6 -13  -5    0.80    0.92
  -6  13   5    2.69    0.97
  -6  13   5    2.28    1.00
  -6 -14  -5    5.18    1.65
  -6  14   5    6.20    1.48
  -6  14   5    4.12    1.22
  -6 -15  -5    1.04    1.12
  -6  15   5    0.14    0.81
  -6  15   5    0.70    0.82
  -6  16   5    1.16    0.95
  -6 -16  -5   -0.07    1.21
  -6  16   5    0.08    0.81
  -6 -17  -5    1.27    1.30
  -6  17   5    1.68    1.08
  -6  17   5    1.67    0.97
  -6 -18  -5    1.83    1.47
  -6  18   5    0.64    0.98
  -6  18   5    0.17    0.82
  -6  19   5    0.46    0.87
  -6 -19  -5    1.66    1.57
  -6  19   5    0.95    0.97
  -6  20   5    0.62    0.94
  -6 -20  -5    1.40    1.71
  -6 -21  -5    2.76    1.89
  -6  21   5    2.11    1.15
  -6  22   5    1.03    1.20
  -6 -22  -5    0.75    1.81
  -6  23   5    1.05    1.32
  -6 -23  -5    0.60    1.93
   7  23  -5    1.00    1.57
  -7  23  -5    0.15    1.21
  -7 -23   5    1.44    1.87
   7  22  -5    2.89    1.81
  -7 -22   5    5.37    2.06
  -7  22  -5    1.05    1.31
   7  21  -5   -0.98    0.95
  -7  21  -5    1.26    1.24
  -7 -21   5    1.36    1.53
   7  20  -5    0.52    1.38
  -7 -20   5   -0.01    1.24
  -7  20  -5    0.15    0.99
   7  19  -5    0.25    1.06
  -7  19  -5    0.38    1.00
  -7 -19   5   -2.23    1.15
   7  18  -5   -0.15    1.00
  -7 -18   5    0.56    1.47
  -7  18  -5    1.01    0.99
   7  17  -5    0.30    1.01
   7  17  -5    3.18    1.49
  -7  17  -5    1.24    1.06
   7  16  -5   -0.11    0.94
   7  16  -5    0.81    0.93
  -7  16  -5    2.01    1.10
  -7  16  -5    0.95    0.92
   7  15  -5    0.64    1.05
   7  15  -5    1.12    1.10
  -7  15  -5    0.71    0.80
   7  14  -5    0.76    0.90
   7  14  -5    1.39    1.15
  -7  14  -5    0.49    0.93
   7  13  -5    2.33    1.25
   7  13  -5    1.74    1.01
  -7  13  -5    2.85    1.15
   7  12  -5   14.92    2.18
   7  12  -5   10.67    2.16
  -7  12  -5   12.92    2.03
   7  11  -5    4.44    1.25
   7  11  -5    7.61    1.81
  -7  11  -5    5.86    1.39
   7  10  -5    4.08    1.31
  -7  10  -5    3.64    1.12
   7   9  -5    1.72    1.06
  -7   9  -5    0.94    0.70
   7   8  -5   11.08    1.93
  -7   8  -5    8.73    1.56
   7   7  -5    1.53    0.85
  -7   7  -5    3.51    0.96
  -7  -7   5    1.50    0.56
   7   6  -5   19.65    2.62
  -7  -6   5   19.71    1.76
  -7   6  -5   22.48    2.49
   7   5  -5    1.27    0.85
  -7   5  -5    1.70    0.78
  -7   5  -5    1.29    0.38
  -7  -5   5    2.15    0.63
   7   4  -5   42.45    3.86
  -7  -4   5   47.59    3.47
  -7   4  -5   50.22    3.83
  -7   4  -5   44.55    3.27
   7   3  -5   11.49    1.81
  -7  -3   5   12.46    1.52
  -7   3  -5   15.64    1.42
  -7   3  -5   11.92    1.71
   7   2  -5   -0.11    0.57
  -7   2  -5   -0.04    0.56
  -7   2  -5    0.25    0.46
  -7  -2   5    0.34    0.48
   7   1  -5   26.24    2.71
  -7   1  -5   26.75    2.74
  -7  -1   5   24.18    2.43
  -7   1  -5   24.36    2.10
   7   0  -5    0.20    0.41
  -7   0   5    0.62    0.48
  -7   0  -5   -0.31    0.49
  -7   0   5    0.09    0.53
  -7   0  -5   -0.13    0.46
   7  -1  -5   29.24    2.50
  -7   1   5   28.30    2.23
  -7   1   5   26.55    2.43
  -7  -1  -5   23.62    2.31
  -7  -1  -5   29.02    2.86
   7  -2  -5   -0.09    0.47
  -7   2   5   -0.08    0.42
  -7   2   5    0.07    0.52
  -7  -2  -5   -0.44    0.40
   7  -3  -5   16.03    1.81
  -7   3   5   12.86    1.45
  -7   3   5   15.47    1.86
  -7  -3  -5   13.58    1.77
   7  -4  -5   42.56    3.43
  -7   4   5   43.49    3.28
  -7  -4  -5   45.23    3.65
  -7   4   5   43.31    3.60
   7  -5  -5    2.08    0.66
  -7  -5  -5    0.72    0.61
  -7   5   5    1.24    0.56
  -7   5   5    1.65    0.72
   7  -6  -5   17.29    1.92
  -7   6   5   21.04    1.78
  -7   6   5   14.70    2.08
  -7  -6  -5   19.45    2.30
   7  -7  -5    4.66    0.87
  -7   7   5    2.78    0.80
  -7  -7  -5    2.23    0.89
  -7   7   5    2.01    0.90
   7  -8  -5   12.22    1.38
  -7   8   5    9.83    1.39
  -7  -8  -5    9.15    1.69
  -7   8   5    7.60    1.44
   7  -9  -5    0.86    0.54
  -7   9   5    1.44    0.74
  -7   9   5    0.00    0.65
  -7  -9  -5    1.31    0.82
  -7  10   5    3.99    1.12
  -7  10   5    4.62    1.04
  -7 -10  -5    3.24    1.13
  -7  11   5    4.14    1.09
  -7  11   5    5.75    1.33
  -7 -11  -5    6.32    1.53
  -7 -12  -5    9.94    2.00
  -7  12   5   14.68    1.90
  -7  12   5   12.11    1.94
  -7  13   5    1.84    0.99
  -7 -13  -5    1.46    1.16
  -7  13   5    0.15    0.84
  -7  14   5    1.85    0.99
  -7 -14  -5    0.44    1.08
  -7  14   5    0.62    0.93
  -7 -15  -5   -0.92    0.90
  -7  15   5    1.17    0.96
  -7  15   5   -0.11    0.86
  -7  16   5    0.22    0.92
  -7 -16  -5    2.35    1.41
  -7  16   5    0.52    0.78
  -7  17   5    0.75    1.03
  -7  17   5    2.00    1.00
  -7 -17  -5   -0.77    1.17
  -7 -18  -5    1.12    1.44
  -7  18   5    0.96    1.09
  -7  18   5    1.50    1.04
  -7 -19  -5    0.79    1.38
  -7  19   5    0.35    1.05
  -7  19   5   -0.40    0.85
  -7  20   5    0.59    1.00
  -7 -20  -5    0.16    1.40
  -7 -21  -5    1.81    1.87
  -7  21   5    1.22    1.16
  -7  22   5    0.91    1.24
  -7 -22  -5    3.77    2.00
  -7 -23  -5    0.11    2.00
  -7  23   5    2.26    1.53
  -8  22  -5    2.32    1.38
  -8 -22   5    1.46    1.77
  -8  21  -5    2.44    1.29
  -8 -21   5    0.94    1.65
  -8  20  -5    4.93    1.60
  -8 -20   5    1.18    1.46
  -8  19  -5    2.66    1.32
  -8 -19   5    0.04    1.46
  -8  18  -5    1.51    1.09
  -8 -18   5    0.52    1.43
   8  17  -5    1.77    1.36
  -8  17  -5    2.21    1.14
  -8  17  -5   -0.75    0.81
   8  16  -5   -0.03    1.04
  -8  16  -5    1.11    1.17
  -8  16  -5    0.08    0.83
   8  15  -5    3.27    1.57
  -8  15  -5    0.90    1.03
   8  14  -5    0.87    1.08
   8  13  -5    0.15    1.12
  -8  13  -5    1.67    1.06
   8  12  -5   -0.02    0.85
  -8  12  -5   -1.14    0.68
   8  11  -5    5.88    1.57
  -8  11  -5    1.17    0.87
   8  10  -5    0.80    0.97
  -8  10  -5   -0.18    0.71
   8   9  -5    0.16    0.86
  -8   9  -5   -0.58    0.64
   8   8  -5    0.51    0.96
  -8   8  -5    2.89    1.01
   8   7  -5    4.23    1.26
  -8  -7   5    4.70    0.85
  -8   7  -5    1.57    0.85
   8   6  -5    0.65    0.89
  -8  -6   5    0.34    0.57
  -8   6  -5    1.23    0.75
   8   5  -5   16.65    2.27
  -8  -5   5   11.74    1.54
  -8   5  -5   16.95    2.12
   8   4  -5    6.40    1.38
  -8   4  -5    7.86    1.45
  -8  -4   5    6.45    1.12
  -8   4  -5    6.79    0.91
   8   3  -5   13.12    1.88
  -8  -3   5   11.79    1.48
  -8   3  -5    9.52    1.19
  -8   3  -5   10.15    1.67
   8   2  -5   15.39    2.12
  -8   2  -5   15.42    2.06
  -8  -2   5   15.90    1.86
  -8   2  -5   15.85    1.62
   8   1  -5    0.86    0.78
  -8  -1   5    1.42    0.69
  -8   1  -5    1.30    0.75
  -8   1  -5    2.42    0.67
   8   0  -5    0.16    0.42
  -8   0  -5   -0.45    0.42
  -8   0   5   -0.14    0.45
  -8   0  -5    0.51    0.58
  -8   0   5    0.22    0.54
   8  -1  -5    1.12    0.69
  -8  -1  -5    1.08    0.64
  -8   1   5    1.57    0.65
  -8   1   5    1.90    0.72
  -8  -1  -5    1.14    0.75
   8  -2  -5   20.78    2.26
  -8  -2  -5   17.87    2.10
  -8   2   5   19.39    2.26
  -8   2   5   18.41    1.93
   8  -3  -5    8.98    1.41
  -8  -3  -5   10.60    1.54
  -8   3   5    9.55    1.27
  -8   3   5    9.60    1.55
   8  -4  -5    7.90    1.23
  -8  -4  -5    5.88    1.21
  -8   4   5    5.67    1.19
  -8   4   5    5.37    0.98
   8  -5  -5   13.98    1.69
  -8   5   5   10.98    1.72
  -8   5   5   12.48    1.51
  -8  -5  -5   13.99    1.91
   8  -6  -5    0.59    0.59
  -8   6   5    1.28    0.68
  -8   6   5    1.45    0.68
  -8  -6  -5    0.04    0.61
   8  -7  -5    3.17    0.79
  -8   7   5    2.07    0.91
  -8   7   5    5.59    1.02
  -8  -7  -5    3.19    0.99
  -8   8   5    0.05    0.64
  -8   8   5    1.13    0.84
  -8  -8  -5    1.65    0.82
  -8  -9  -5    0.18    0.71
  -8   9   5    0.75    0.70
  -8   9   5    0.70    0.75
  -8  10   5   -0.06    0.68
  -8  10   5    0.00    0.63
  -8 -10  -5    0.22    0.81
  -8 -11  -5    1.41    0.97
  -8  11   5   -0.12    0.72
  -8  11   5    1.81    0.86
  -8  12   5    0.02    0.67
  -8  12   5   -0.39    0.70
  -8 -12  -5    0.64    0.80
  -8 -13  -5    0.95    1.12
  -8  13   5    1.73    1.00
  -8  13   5    0.21    0.83
  -8  14   5    0.55    0.93
  -8  14   5   -0.56    0.94
  -8 -14  -5   -0.56    0.93
  -8  15   5    2.72    1.16
  -8 -15  -5    1.93    1.31
  -8  15   5    2.87    1.17
  -8 -16  -5   -1.33    1.12
  -8  16   5    0.96    1.02
  -8  16   5   -1.14    0.65
  -8 -17  -5    0.10    1.26
  -8  17   5   -0.55    0.95
  -8  17   5    0.78    0.98
  -8  18   5    2.41    1.13
  -8  18   5   -1.15    0.99
  -8 -18  -5   -0.83    1.18
  -8 -19  -5    2.10    1.77
  -8  19   5    1.24    1.05
  -8  19   5    2.33    1.34
  -8 -20  -5    2.76    1.89
  -8  20   5    2.26    1.27
  -8  20   5    1.66    1.46
  -8 -21  -5    0.12    1.70
  -8 -22  -5    1.91    2.07
  -9  21  -5    0.64    1.26
  -9 -21   5    0.52    1.70
  -9 -20   5    0.69    1.47
  -9  20  -5    2.07    1.17
  -9  19  -5    2.56    1.45
  -9 -19   5    2.20    1.84
  -9  18  -5   -1.04    0.99
  -9 -18   5    0.20    1.38
   9  17  -5    0.83    1.37
  -9  17  -5   -0.15    0.93
  -9  17  -5    1.91    1.28
   9  16  -5    3.97    1.64
  -9  16  -5    4.60    1.51
  -9  16  -5    3.86    1.41
   9  15  -5    6.50    1.92
  -9  15  -5    1.06    1.14
   9  14  -5    0.55    1.08
  -9  14  -5    0.17    0.91
   9  13  -5    6.06    1.76
  -9  13  -5    8.87    1.76
   9  12  -5   12.18    2.54
  -9  12  -5    7.12    1.65
   9  11  -5    3.61    1.70
  -9  11  -5   10.31    1.82
   9  10  -5    4.24    1.59
  -9  10  -5    4.22    1.29
   9   9  -5    2.47    1.29
  -9   9  -5    0.85    0.84
   9   8  -5    0.84    0.97
  -9   8  -5    0.63    0.77
   9   7  -5    0.39    0.81
  -9  -7   5    0.79    0.65
  -9   7  -5    2.45    1.03
   9   6  -5   16.96    2.58
  -9   6  -5   21.17    2.55
  -9  -6   5   18.94    2.04
   9   5  -5    2.21    1.00
  -9   5  -5    1.35    0.87
  -9  -5   5    2.85    0.88
   9   4  -5   14.85    2.22
  -9   4  -5   12.19    1.95
  -9  -4   5   17.13    1.94
   9   3  -5   13.37    2.11
  -9   3  -5   13.31    2.03
  -9   3  -5   12.83    1.46
  -9  -3   5   15.47    1.85
   9   2  -5    7.23    1.52
  -9   2  -5    8.60    1.58
  -9   2  -5    9.09    1.22
  -9  -2   5   10.67    1.55
   9   1  -5   19.11    2.31
  -9  -1   5   15.78    2.07
  -9   1  -5   15.91    2.24
  -9   1  -5   18.02    1.93
   9   0  -5    0.21    0.50
  -9   0   5    0.25    0.54
  -9   0  -5    0.49    0.58
  -9   0   5    0.60    0.68
  -9   0  -5   -0.35    0.60
   9  -1  -5   23.08    2.46
  -9  -1  -5   17.39    2.05
  -9   1   5   19.65    2.06
  -9  -1  -5   21.35    2.55
  -9   1   5   13.04    2.02
   9  -2  -5    9.76    1.56
  -9   2   5    8.68    1.48
  -9  -2  -5    7.33    1.30
  -9   2   5    9.06    1.35
   9  -3  -5   13.44    1.77
  -9   3   5   11.19    1.49
  -9   3   5    9.75    1.67
  -9  -3  -5   12.18    1.75
   9  -4  -5   15.12    1.83
  -9   4   5    9.20    1.67
  -9   4   5   13.49    1.64
  -9  -4  -5   16.14    2.08
   9  -5  -5    3.23    0.88
  -9   5   5    2.19    0.92
  -9   5   5    2.44    0.82
  -9  -5  -5    2.26    0.94
   9  -6  -5   17.46    2.00
  -9   6   5   17.58    2.00
  -9   6   5   17.15    2.32
  -9  -6  -5   20.84    2.51
  -9  -7  -5    2.07    0.94
  -9   7   5    0.70    0.70
  -9   7   5    1.02    0.80
  -9   8   5   -1.10    0.47
  -9  -8  -5   -0.43    0.58
  -9   8   5    0.13    0.67
  -9   9   5    2.09    1.02
  -9   9   5    2.23    0.89
  -9  -9  -5    1.50    0.89
  -9 -10  -5    3.81    1.28
  -9  10   5    6.49    1.49
  -9  10   5    7.12    1.37
  -9  11   5    8.55    1.55
  -9 -11  -5    6.45    1.67
  -9  11   5    8.67    1.74
  -9 -12  -5    8.59    1.95
  -9  12   5    7.73    1.69
  -9  12   5    8.05    1.57
  -9 -13  -5    6.95    1.81
  -9  13   5    6.14    1.57
  -9  13   5    6.95    1.55
  -9  14   5    1.61    1.03
  -9  14   5   -0.56    0.78
  -9 -14  -5    0.59    1.07
  -9  15   5    5.26    1.55
  -9 -15  -5    7.13    2.09
  -9  15   5   10.24    1.75
  -9  16   5    7.52    1.58
  -9 -16  -5    6.83    2.02
  -9  16   5    5.39    1.60
  -9  17   5    2.52    1.21
  -9  17   5    1.11    1.19
  -9 -17  -5   -0.03    1.43
  -9  18   5    0.91    1.23
  -9 -18  -5   -1.54    1.03
  -9  19   5    1.40    1.34
  -9 -19  -5   -0.97    1.21
  -9  20   5   -0.68    1.22
  -9 -20  -5    0.19    1.62
  -9 -21  -5   -0.89    1.68
 -10 -21   5    3.03    1.99
 -10  21  -5   -0.11    1.13
 -10 -20   5   -0.58    1.52
 -10  20  -5   -0.85    1.03
 -10 -19   5   -0.19    1.54
 -10  19  -5    0.30    0.98
 -10  18  -5    1.62    1.40
 -10 -18   5    0.46    1.50
 -10  18  -5    2.30    1.35
  10  17  -5   -1.54    1.17
 -10  17  -5    0.04    0.95
 -10  17  -5   -0.25    1.14
 -10 -17   5   -1.17    1.39
  10  16  -5    1.56    1.42
 -10  16  -5   -0.98    0.95
 -10  16  -5    0.89    0.93
  10  15  -5    2.52    1.61
 -10  15  -5    1.84    1.29
  10  14  -5    1.68    1.39
 -10  14  -5    1.85    1.16
  10  13  -5   -0.34    1.06
 -10  13  -5    1.19    1.03
  10  12  -5   -0.03    1.10
 -10  12  -5    0.67    0.96
  10  11  -5    3.44    1.56
 -10  11  -5    6.44    1.53
  10  10  -5   -1.19    0.89
 -10  10  -5   -0.71    0.65
  10   9  -5   -0.65    0.92
 -10   9  -5   -0.54    0.56
  10   8  -5    1.99    1.35
 -10   8  -5    3.56    1.22
  10   7  -5    2.79    1.25
 -10   7  -5    4.06    1.26
  10   6  -5    3.17    1.39
 -10  -6   5    7.12    1.30
 -10   6  -5    5.55    1.43
  10   5  -5    1.42    0.96
 -10  -5   5    0.43    0.70
 -10   5  -5   -0.22    0.67
  10   4  -5    1.38    0.99
 -10  -4   5    0.78    0.77
 -10   4  -5    3.91    1.25
  10   3  -5    6.32    1.53
 -10   3  -5    5.68    1.38
 -10  -3   5    4.58    1.12
  10   2  -5    5.65    1.26
 -10   2  -5    2.86    1.14
 -10   2  -5    3.06    0.82
 -10  -2   5    2.72    0.99
  10   1  -5   -1.69    0.45
 -10   1  -5    0.56    0.82
 -10  -1   5    0.25    0.64
 -10   1  -5   -0.06    0.64
 -10  -1   5    1.14    0.76
  10   0  -5    0.42    0.59
 -10   0   5    0.04    0.64
 -10   0  -5   -0.57    0.54
 -10   0   5    0.83    0.75
 -10   0  -5   -0.24    0.65
  10  -1  -5    1.17    0.73
 -10   1   5    0.75    0.71
 -10  -1  -5    1.48    0.82
 -10   1   5    1.10    0.79
 -10  -1  -5    0.51    0.75
  10  -2  -5    2.51    0.93
 -10   2   5    3.48    0.98
 -10  -2  -5    3.94    1.07
 -10  -2  -5    3.70    1.10
 -10   2   5    1.93    0.91
  10  -3  -5    4.24    1.11
 -10   3   5    3.38    1.12
 -10   3   5    5.29    1.12
 -10  -3  -5    7.02    1.37
  10  -4  -5    1.22    0.83
 -10   4   5    1.88    0.81
 -10  -4  -5    1.14    0.80
 -10   4   5    1.55    0.94
  10  -5  -5   -0.55    0.55
 -10   5   5    0.85    0.80
 -10  -5  -5    1.66    0.86
 -10   5   5    0.56    0.69
 -10   6   5    4.47    1.29
 -10   6   5    9.90    1.47
 -10  -6  -5   10.69    1.81
 -10   7   5    3.19    1.02
 -10   7   5    4.42    1.22
 -10  -7  -5    6.37    1.47
 -10  -8  -5    4.59    1.32
 -10   8   5    3.47    0.99
 -10   8   5    0.87    0.92
 -10  -9  -5    0.43    0.79
 -10   9   5   -0.10    0.76
 -10   9   5   -0.19    0.76
 -10  10   5    0.02    0.78
 -10 -10  -5   -0.06    0.72
 -10  10   5    0.15    0.73
 -10 -11  -5    6.68    1.69
 -10  11   5    7.13    1.71
 -10  11   5    4.13    1.27
 -10 -12  -5   -0.69    0.84
 -10  12   5    1.09    0.99
 -10  12   5    0.02    0.82
 -10 -13  -5    2.87    1.31
 -10  13   5    0.08    0.97
 -10  13   5    0.30    0.94
 -10 -14  -5    1.87    1.24
 -10  14   5   -0.24    0.92
 -10  15   5    0.40    1.08
 -10 -15  -5    1.65    1.16
 -10 -16  -5   -0.89    1.23
 -10  16   5    0.11    0.98
 -10 -17  -5   -0.72    1.22
 -10  17   5    0.06    1.04
 -10 -18  -5    3.53    1.95
 -10  18   5    1.46    1.39
 -10 -19  -5    0.59    1.74
 -10  19   5   -1.75    0.98
 -10 -20  -5    1.22    1.84
 -10  20   5    0.82    1.29
 -11  20  -5   -1.13    1.14
 -11 -20   5    0.01    1.80
 -11 -19   5    1.17    1.70
 -11  19  -5    1.22    1.32
 -11 -18   5   -0.90    1.49
 -11  18  -5    0.81    1.23
 -11  18  -5    0.48    1.15
 -11 -17   5    0.19    1.51
 -11  17  -5    1.21    1.38
 -11  17  -5    2.40    1.49
  11  16  -5    3.01    1.67
 -11  16  -5   -0.34    1.18
 -11  16  -5   -0.85    0.94
  11  15  -5    4.02    1.90
 -11  15  -5    3.99    1.54
  11  14  -5   -1.46    1.28
 -11  14  -5    3.47    1.28
  11  13  -5    3.65    1.95
 -11  13  -5    7.07    1.69
  11  12  -5    2.39    1.58
 -11  12  -5    2.77    1.29
  11  11  -5    4.50    1.84
 -11  11  -5    2.49    1.22
  11  10  -5    0.21    1.34
 -11  10  -5    1.18    0.95
  11   9  -5    8.74    2.26
 -11   9  -5    9.60    1.85
  11   8  -5    0.26    1.16
 -11   8  -5    0.04    0.81
  11   7  -5    0.73    1.07
 -11   7  -5   -1.10    0.55
  11   6  -5    6.38    1.71
 -11   6  -5    9.51    1.82
 -11  -6   5    3.99    1.18
  11   5  -5   -0.44    0.77
 -11   5  -5    0.81    0.91
 -11  -5   5   -0.44    0.66
  11   4  -5    1.09    1.09
 -11  -4   5   -0.08    0.74
 -11   4  -5    0.44    0.80
  11   3  -5   14.43    2.31
 -11  -3   5   14.08    2.03
 -11   3  -5   19.59    2.57
  11   2  -5   -0.04    0.90
 -11   2  -5    1.04    1.01
 -11  -2   5    1.30    0.81
 -11  -1   5   28.71    3.05
 -11   1  -5   27.82    2.52
 -11   1  -5   25.13    3.17
 -11  -1   5   23.53    2.73
 -11   0  -5   -0.02    0.86
 -11   0   5   -0.25    0.65
 -11   0   5   -0.10    0.73
 -11   0  -5   -0.02    0.67
  11  -1  -5   25.25    2.94
 -11  -1  -5   29.22    2.86
 -11  -1  -5   23.42    3.08
 -11   1   5   21.52    2.80
 -11   1   5   27.05    2.79
  11  -2  -5    1.37    0.85
 -11  -2  -5   -0.11    0.70
 -11  -2  -5   -0.26    0.83
 -11   2   5    0.65    0.81
 -11   2   5    1.62    0.92
  11  -3  -5   19.93    2.24
 -11  -3  -5   17.14    2.23
 -11   3   5   15.25    2.00
 -11   3   5   10.84    2.06
 -11  -4  -5    1.38    0.79
 -11   4   5    0.33    0.84
 -11   4   5    0.30    0.76
 -11   5   5    1.17    0.81
 -11  -5  -5   -0.49    0.64
 -11   5   5    0.78    0.83
 -11  -6  -5    4.67    1.31
 -11   6   5    5.07    1.22
 -11   6   5    4.57    1.35
 -11   7   5    0.36    0.85
 -11  -7  -5    0.46    0.85
 -11   7   5    1.31    0.80
 -11   8   5   -1.37    0.50
 -11  -8  -5    1.06    0.94
 -11   8   5    0.95    0.85
 -11  -9  -5   10.20    2.06
 -11   9   5   10.67    2.02
 -11 -10  -5   -0.27    0.81
 -11  10   5   -0.76    0.83
 -11  11   5    1.94    1.11
 -11 -11  -5    1.56    1.14
 -11 -12  -5    0.41    0.96
 -11  12   5    1.13    1.11
 -11 -13  -5    4.03    1.49
 -11  13   5    7.06    1.79
 -11 -14  -5    1.46    1.21
 -11  14   5    3.25    1.41
 -11 -15  -5    1.94    1.34
 -11  15   5    2.28    1.32
 -11 -16  -5    0.27    1.21
 -11  16   5   -0.20    1.05
 -11  17   5    3.29    1.50
 -11 -17  -5    0.67    1.52
 -11 -18  -5    0.36    1.60
 -11  18   5    0.03    1.18
 -11  19   5   -0.75    1.30
 -11 -19  -5   -1.89    1.46
 -11  20   5   -1.76    1.17
 -12  19  -5   -0.58    1.33
 -12  19  -5    1.01    1.18
 -12 -18   5    0.28    1.73
 -12  18  -5    2.00    1.38
 -12  18  -5    0.62    1.34
 -12 -17   5    1.01    1.57
 -12  17  -5   -1.46    1.25
 -12  17  -5   -1.87    0.97
  12  16  -5   -0.68    1.56
 -12 -16   5    0.32    1.42
 -12  16  -5    0.70    1.19
 -12  16  -5    1.02    1.52
  12  15  -5   -1.18    1.48
 -12  15  -5    0.35    1.24
  12  14  -5    1.95    1.75
 -12  14  -5    0.27    1.09
  12  13  -5    2.07    1.68
 -12  13  -5    1.74    1.29
  12  12  -5   -1.66    1.08
 -12  12  -5    1.96    1.19
  12  11  -5    2.73    1.66
 -12  11  -5    0.51    1.08
  12  10  -5    2.12    1.53
 -12  10  -5    1.47    1.03
  12   9  -5    7.81    2.11
 -12   9  -5    4.32    1.33
  12   8  -5    3.66    1.64
 -12   8  -5    5.51    1.49
  12   7  -5    0.23    1.10
 -12   7  -5   -0.60    0.80
  12   6  -5   -0.02    0.94
 -12   6  -5    1.92    1.09
  12   5  -5   -0.26    0.94
 -12  -5   5    0.75    0.82
 -12   5  -5    0.46    0.79
  12   4  -5   -0.43    0.79
 -12  -4   5    0.80    0.86
 -12   4  -5    0.33    0.87
  12   3  -5    4.19    1.44
 -12   3  -5    5.40    1.50
 -12  -3   5    1.83    1.01
  12   2  -5    1.22    0.98
 -12   2  -5    0.28    0.84
 -12  -2   5    0.24    0.72
 -12  -2   5    1.36    0.90
  12   1  -5    1.12    0.75
 -12  -1   5    0.80    0.89
 -12   1  -5   -1.29    0.66
 -12  -1   5    1.03    0.86
  12   0  -5   -3.71    0.70
 -12   0   5   -0.12    0.76
 -12   0  -5    0.69    0.78
 -12   0   5   -0.67    0.72
 -12   0  -5   -0.71    0.70
  12  -1  -5   -0.11    0.62
 -12  -1  -5    1.08    0.97
 -12   1   5    0.55    0.88
 -12  -1  -5    0.33    0.82
 -12   1   5    0.46    0.76
  12  -2  -5    0.16    0.74
 -12   2   5    1.03    0.89
 -12  -2  -5    2.37    0.98
 -12   2   5    2.18    1.01
 -12  -2  -5   -0.48    0.73
 -12  -3  -5    2.94    1.23
 -12   3   5    1.71    0.97
 -12  -3  -5    1.87    0.98
 -12   3   5    2.98    1.10
 -12   4   5    0.33    0.77
 -12  -4  -5   -0.35    0.62
 -12   4   5   -0.37    0.78
 -12  -5  -5   -0.10    0.74
 -12   5   5   -0.20    0.60
 -12   6   5   -0.54    0.75
 -12  -6  -5    1.78    1.02
 -12  -7  -5    1.11    0.95
 -12   7   5   -0.34    0.73
 -12  -8  -5    5.27    1.50
 -12   8   5    2.85    1.27
 -12   9   5    5.92    1.65
 -12  -9  -5    6.44    1.76
 -12 -10  -5    1.22    1.14
 -12  10   5    1.86    1.21
 -12  11   5    0.57    0.93
 -12 -11  -5    1.76    1.23
 -12 -12  -5    0.88    1.08
 -12  12   5   -0.05    1.09
 -12  13   5    1.75    1.18
 -12 -13  -5    2.70    1.44
 -12  14   5    0.57    1.07
 -12 -14  -5    2.30    1.30
 -12 -15  -5   -0.74    1.14
 -12  15   5   -0.27    1.06
 -12  16   5    0.59    1.24
 -12 -16  -5    0.11    1.26
 -12  17   5    0.34    1.17
 -12 -17  -5   -0.57    1.17
 -12 -18  -5   -1.37    1.48
 -12  18   5    1.73    1.35
 -12  19   5    0.10    1.24
 -13  18  -5    3.21    1.69
 -13  18  -5   -0.04    1.35
 -13  17  -5   -0.68    1.28
 -13 -17   5    0.78    1.52
 -13  17  -5   -0.72    1.27
 -13 -16   5    2.12    1.44
 -13  16  -5    1.97    1.45
 -13  16  -5   -1.98    1.14
  13  15  -5    0.56    1.81
 -13 -15   5    0.40    1.58
 -13  15  -5    1.66    1.38
  13  14  -5    0.83    1.64
 -13  14  -5   -1.85    0.83
  13  13  -5    9.55    2.64
 -13  13  -5    4.26    1.60
  13  12  -5   -0.50    1.45
 -13  12  -5    2.39    1.36
  13  11  -5   -0.75    1.38
 -13  11  -5    0.64    1.02
  13  10  -5    4.84    1.90
 -13  10  -5    7.37    1.84
  13   9  -5    1.24    1.32
 -13   9  -5    0.92    0.92
  13   8  -5    3.03    1.56
 -13   8  -5    3.68    1.39
  13   7  -5    0.33    1.18
 -13   7  -5   -1.26    0.91
  13   6  -5    4.86    1.77
 -13   6  -5    8.55    1.91
  13   5  -5    2.37    1.35
 -13   5  -5    3.88    1.44
 -13  -5   5    2.03    1.19
  13   4  -5    1.41    1.21
 -13   4  -5    0.92    0.99
 -13  -4   5    0.58    1.04
  13   3  -5    3.04    1.46
 -13   3  -5    2.91    1.31
 -13  -3   5    3.83    1.28
  13   2  -5    1.65    1.14
 -13  -2   5    6.19    1.49
 -13   2  -5    7.38    1.79
 -13  -2   5    4.11    1.29
  13   1  -5   -0.09    0.89
 -13  -1   5    0.76    0.95
 -13   1  -5   -0.49    0.81
 -13  -1   5    0.25    0.95
  13   0  -5   -0.02    0.93
 -13   0   5   -0.58    0.72
 -13   0   5   -0.02    0.78
 -13   0  -5   -0.58    0.71
 -13   1   5    0.47    0.89
 -13  -1  -5    0.58    1.03
 -13  -1  -5    1.10    0.89
 -13  -2  -5    4.32    1.25
 -13   2   5    3.54    1.22
 -13  -2  -5    4.26    1.44
 -13  -3  -5    6.18    1.67
 -13   3   5    3.52    1.24
 -13  -3  -5    3.05    1.18
 -13  -4  -5    3.06    1.09
 -13   4   5    2.76    1.05
 -13  -4  -5   -0.69    0.91
 -13  -5  -5    2.85    1.10
 -13   5   5    2.13    1.10
 -13  -6  -5    9.11    1.83
 -13   6   5    3.43    1.32
 -13  -7  -5    0.96    1.08
 -13   7   5   -0.07    0.86
 -13   8   5    4.08    1.42
 -13  -8  -5    5.88    1.67
 -13   9   5    0.17    0.90
 -13  -9  -5    0.43    0.99
 -13  10   5    6.88    1.79
 -13 -10  -5    6.64    1.86
 -13 -11  -5    1.65    1.20
 -13  11   5    0.96    1.21
 -13  12   5   -0.04    1.00
 -13 -12  -5    1.04    1.31
 -13  13   5    3.87    1.52
 -13 -13  -5    4.54    1.74
 -13  14   5    1.34    1.25
 -13 -14  -5   -0.10    1.06
 -13  15   5    1.81    1.41
 -13 -15  -5    2.23    1.49
 -13 -16  -5   -0.77    1.36
 -13  16   5   -0.37    1.23
 -13 -17  -5    1.23    1.60
 -13  17   5   -0.30    1.13
 -13  18   5    2.85    1.58
 -14  16  -5    1.18    1.45
 -14 -16   5    1.05    1.60
 -14  16  -5   -0.90    1.41
 -14  15  -5    0.15    1.36
 -14  15  -5    0.94    1.35
 -14 -15   5   -0.09    1.43
  14  14  -5    1.21    1.99
 -14  14  -5    0.21    1.26
 -14 -14   5    0.49    1.39
  14  13  -5   -1.03    1.48
 -14  13  -5    1.06    1.26
  14  12  -5    1.09    1.76
 -14  12  -5    0.51    1.12
  14  11  -5    0.73    1.76
 -14  11  -5    1.66    1.22
  14  10  -5    8.94    2.43
 -14  10  -5    5.41    1.75
  14   9  -5   -0.38    1.39
 -14   9  -5    1.61    1.27
  14   8  -5    1.21    1.38
 -14   8  -5    0.47    1.09
  14   7  -5    1.41    1.40
 -14   7  -5   -1.31    0.93
  14   6  -5    1.60    1.43
 -14   6  -5    3.83    1.50
  14   5  -5    0.27    1.18
 -14   5  -5   -0.14    0.93
  14   4  -5   -1.04    0.91
 -14   4  -5    0.05    0.94
 -14  -4   5   -0.99    0.83
  14   3  -5   -1.92    0.87
 -14   3  -5    2.31    1.24
 -14  -3   5    1.16    0.91
  14   2  -5   -0.28    0.72
 -14   2  -5   -0.10    0.97
 -14  -2   5    0.86    0.87
  14   1  -5    0.51    1.07
 -14   1  -5    1.85    1.22
 -14  -1   5    2.31    1.07
 -14   0  -5   -0.03    0.81
 -14   0   5   -0.47    0.77
 -14  -1  -5    0.12    0.90
 -14   1   5    1.50    1.06
 -14  -2  -5    1.77    1.14
 -14   2   5   -0.56    0.70
 -14   3   5    0.32    0.82
 -14  -3  -5    1.04    0.89
 -14  -3  -5    0.94    1.05
 -14  -4  -5   -0.12    0.98
 -14  -4  -5   -0.31    0.85
 -14   4   5    0.94    0.92
 -14   5   5    0.59    0.92
 -14  -5  -5    0.44    0.94
 -14  -5  -5    0.00    0.91
 -14   6   5   -0.30    0.86
 -14  -6  -5    0.74    1.07
 -14   7   5   -0.49    0.84
 -14  -7  -5   -0.56    0.83
 -14   8   5    0.06    0.99
 -14  -8  -5    5.94    1.70
 -14   9   5    2.18    1.15
 -14  -9  -5    0.29    1.00
 -14  10   5    9.20    2.16
 -14 -10  -5    4.86    1.62
 -14 -11  -5    1.49    1.36
 -14  11   5    0.41    1.15
 -14  12   5   -0.32    1.07
 -14 -12  -5    0.21    1.23
 -14 -13  -5    0.73    1.29
 -14  13   5    3.19    1.47
 -14 -14  -5    1.37    1.47
 -14  14   5    0.45    1.19
 -14 -15  -5    1.85    1.62
 -14  15   5   -0.81    1.18
 -14 -16  -5    1.87    1.73
 -14  16   5   -0.82    1.21
 -15  15  -5    1.12    1.42
 -15  15  -5   -1.36    1.39
 -15 -14   5    2.07    1.58
 -15  14  -5    1.59    1.53
  15  13  -5    0.19    1.84
 -15  13  -5   -0.72    1.22
 -15 -13   5    1.40    1.63
  15  12  -5   -1.36    1.52
 -15  12  -5   -0.95    1.12
  15  11  -5    2.25    1.89
 -15  11  -5    1.33    1.26
  15  10  -5    2.64    1.91
 -15  10  -5    1.78    1.27
  15   9  -5   -0.93    1.36
 -15   9  -5   -0.01    1.13
  15   8  -5    8.11    2.45
 -15   8  -5    6.15    1.92
  15   7  -5   -0.34    1.31
 -15   7  -5   -0.24    1.18
  15   6  -5    0.18    1.30
 -15   6  -5    2.94    1.37
  15   5  -5    3.03    1.58
 -15   5  -5    0.58    1.22
  15   4  -5    2.34    1.45
 -15  -4   5    0.77    0.94
 -15   4  -5   -0.17    1.19
  15   3  -5    1.93    1.33
 -15  -3   5    0.22    1.07
 -15   3  -5    0.73    1.09
 -15  -2   5    3.40    1.29
 -15   2  -5    2.75    1.38
 -15  -1   5    1.32    1.02
 -15   1  -5   -0.06    0.93
 -15   0   5   -0.04    0.94
 -15   0  -5   -0.40    0.98
 -15  -1  -5    1.86    1.26
 -15   1   5    0.82    1.00
 -15   2   5    5.75    1.54
 -15  -2  -5    4.36    1.69
 -15  -3  -5    2.83    1.21
 -15   3   5    1.32    0.99
 -15   4   5   -0.47    0.84
 -15  -4  -5    0.86    1.10
 -15  -4  -5   -1.38    0.89
 -15   5   5   -1.09    0.86
 -15  -5  -5    1.67    1.24
 -15  -5  -5    1.38    1.19
 -15   6   5    1.88    1.26
 -15  -6  -5    1.73    1.28
 -15  -7  -5    1.02    1.11
 -15   7   5    1.33    1.15
 -15   8   5    4.70    1.52
 -15  -8  -5    2.14    1.43
 -15  -9  -5   -0.40    1.13
 -15   9   5   -0.44    0.84
 -15  10   5    2.18    1.43
 -15 -10  -5    1.41    1.43
 -15 -11  -5   -0.27    1.11
 -15  11   5    0.80    1.30
 -15 -12  -5   -1.22    1.08
 -15  12   5    0.63    1.23
 -15  13   5   -0.14    1.21
 -15 -13  -5    1.37    1.60
 -15  14   5    0.47    1.39
 -15 -14  -5    0.07    1.42
 -15 -15  -5    0.32    1.60
 -15  15   5   -0.19    1.15
 -16  13  -5   -0.04    1.45
 -16 -13   5   -1.79    1.45
 -16 -12   5    3.08    1.97
 -16  12  -5   -2.17    1.12
  16  11  -5   -0.69    1.59
 -16  11  -5    0.17    1.24
  16  10  -5   -0.54    1.54
 -16  10  -5    0.17    1.15
  16   9  -5    2.08    1.84
 -16   9  -5   -0.21    1.13
  16   8  -5    2.57    1.94
 -16   8  -5    1.33    1.36
  16   7  -5    0.27    1.44
 -16   7  -5    0.62    1.42
  16   6  -5   -2.02    1.22
 -16   6  -5   -0.30    1.13
  16   5  -5    0.18    1.59
 -16   5  -5    1.85    1.25
  16   4  -5   -0.16    1.34
 -16   4  -5    0.93    1.34
 -16  -3   5    0.09    1.01
 -16   3  -5    1.72    1.41
 -16   2  -5    1.72    1.41
 -16  -2   5    1.42    1.09
 -16  -1   5    1.81    1.21
 -16   1  -5    2.41    1.40
 -16   0   5    0.80    1.00
 -16   0  -5   -0.11    1.21
 -16  -1  -5   -0.17    1.11
 -16   1   5    0.27    0.99
 -16  -2  -5   -0.14    1.20
 -16   2   5    2.73    1.30
 -16   3   5    1.22    1.17
 -16  -3  -5    0.87    1.19
 -16  -4  -5    2.02    1.38
 -16   4   5    0.78    1.08
 -16  -5  -5    1.89    1.55
 -16   5   5    1.11    1.26
 -16  -6  -5    0.84    1.28
 -16   6   5   -0.16    0.98
 -16  -6  -5    1.72    1.35
 -16  -7  -5    0.82    1.18
 -16   7   5    1.73    1.22
 -16   8   5   -0.07    0.93
 -16  -8  -5    2.87    1.46
 -16   9   5    1.41    1.25
 -16  -9  -5    0.66    1.31
 -16  10   5   -0.85    1.02
 -16 -10  -5    1.63    1.48
 -16  11   5    0.75    1.30
 -16 -11  -5   -1.27    1.21
 -16 -12  -5   -2.62    1.17
 -16  12   5    0.80    1.52
 -16 -13  -5    0.76    1.60
 -16  13   5    0.93    1.38
 -17  11  -5    2.52    1.50
 -17 -11   5    1.25    1.70
 -17  10  -5    2.76    1.57
 -17 -10   5    3.43    1.92
  17   9  -5   -2.01    1.45
 -17   9  -5    0.61    1.29
  17   8  -5   -0.50    1.50
 -17   8  -5    2.43    1.59
  17   7  -5   -0.23    1.64
 -17   7  -5    0.12    1.32
  17   6  -5    1.20    1.57
 -17   6  -5    1.13    1.37
 -17   5  -5    0.07    1.29
 -17   4  -5    5.59    2.02
 -17   3  -5    2.75    1.66
 -17  -2   5    1.85    1.23
 -17   2  -5   -0.95    1.19
 -17   1  -5    3.64    1.80
 -17  -1   5    6.52    1.84
 -17   0   5    0.24    1.10
 -17   0  -5    0.77    1.34
 -17  -1  -5    1.62    1.53
 -17   1   5    5.91    1.77
 -17  -2  -5    0.31    1.20
 -17   2   5   -0.73    0.92
 -17   3   5    0.13    1.14
 -17  -3  -5    0.73    1.42
 -17   4   5    3.06    1.50
 -17  -4  -5    5.77    1.99
 -17   5   5    1.16    1.22
 -17  -5  -5    1.87    1.41
 -17   6   5    0.75    1.13
 -17  -6  -5   -0.39    1.41
 -17  -7  -5    1.49    1.34
 -17   7   5    0.64    1.09
 -17  -8  -5    1.29    1.55
 -17   8   5    3.72    1.48
 -17  -9  -5    2.10    1.63
 -17   9   5    0.73    1.22
 -17 -10  -5    2.14    1.79
 -17  10   5    0.63    1.30
 -17  11   5    0.63    1.25
 -17 -11  -5    0.81    1.62
 -18   8  -5    0.71    1.44
 -18  -8   5    3.05    1.77
 -18   7  -5   -1.20    1.16
 -18  -7   5    1.17    1.65
 -18   6  -5    0.18    1.25
 -18   5  -5    4.61    1.96
 -18   4  -5    0.74    1.44
 -18   3  -5   -1.22    1.22
 -18   2  -5    1.51    1.48
 -18  -2   5   -0.68    1.12
 -18  -1   5   -0.83    1.11
 -18   1  -5    0.80    1.50
 -18   0  -5    1.78    1.49
 -18   0   5   -1.53    0.98
 -18   1   5   -2.20    0.89
 -18  -1  -5    0.76    1.59
 -18   2   5   -0.67    1.08
 -18  -2  -5   -3.06    1.01
 -18  -3  -5   -0.64    1.20
 -18   3   5   -0.63    0.97
 -18  -4  -5    1.07    1.58
 -18   4   5    2.36    1.38
 -18  -5  -5    3.78    1.81
 -18   5   5    1.38    1.43
 -18  -6  -5   -0.36    1.30
 -18   6   5    0.65    1.22
 -18   7   5    0.45    1.17
 -18  -7  -5   -1.34    1.32
 -18   8   5    3.43    1.61
 -18  -8  -5    2.15    1.76
 -19   3  -5   -0.12    1.66
 -19   2  -5   -0.53    1.65
 -19  -1   5    5.53    1.97
 -19   1  -5    8.33    2.42
 -19   0   5   -0.38    1.32
 -19   0  -5   -1.05    1.26
 -19   1   5    5.73    1.91
 -19  -1  -5    5.81    2.16
 -19   2   5    1.20    1.33
 -19  -2  -5   -0.77    1.33
 -19  -3  -5   -0.99    1.24
 -19   3   5   -0.94    1.13
   0  24  -6   -0.70    1.28
   0  23  -6   -0.37    1.11
   0  22  -6   -0.80    0.99
   0  21  -6   -0.29    0.97
   0  20  -6   -1.54    0.86
   0  19  -6   -0.91    0.80
   0  18  -6    0.65    0.92
   0  17  -6    1.38    0.97
   0  17  -6   -0.23    0.74
   0 -17   6   -1.06    0.92
[truncated: 907,706 more chars]
