# Supplementary material for: New Coordination Complexes Based on the 2,6-bis[1-(Phenylimino)ethyl] Pyridine Ligand: Effective Catalysts for the Synthesis of Propylene Carbonates from Carbon Dioxide and Epoxides
Source: Molecules. 2018 Sep 10;23(9):2304. doi: 10.3390/molecules23092304 (PMC6225293; doi:10.3390/molecules23092304)
Supplement: Supplementary file 1 [file molecules-23-02304-s001.zip › Supplementary Materials/crystals data/complex2 Cr.cif]

data_xb9746_0m
_audit_creation_date              2018-07-25
_audit_creation_method
;
Olex2 1.2
(compiled 2014.09.19 svn.r3010 for OlexSys, GUI svn.r4874)
;
_shelxl_version_number            2013-2
_publ_contact_author_address      ?
_publ_contact_author_email        ?
_publ_contact_author_name         ''
_publ_contact_author_phone        ?
_publ_section_references
;
Dolomanov, O.V., Bourhis, L.J., Gildea, R.J, Howard, J.A.K. & Puschmann, H.
 (2009), J. Appl. Cryst. 42, 339-341.

Sheldrick, G.M. (2008). Acta Cryst. A64, 112-122.
;
_chemical_name_common             ?
_chemical_name_systematic         ?
_chemical_formula_moiety          'C21 H19 Cl2 Mn N3, 0.5(C2 H3 N)'
_chemical_formula_sum             'C22 H20.50 Cl2 Mn N3.50'
_chemical_formula_weight          459.76
_chemical_melting_point           ?
loop_
  _atom_type_symbol
  _atom_type_description
  _atom_type_scat_dispersion_real
  _atom_type_scat_dispersion_imag
  _atom_type_scat_source
 'C' 'C' 0.0033 0.0016 'International Tables Vol C Tables 4.2.6.8 and 6.1.1.4'
 'H' 'H' 0.0000 0.0000 'International Tables Vol C Tables 4.2.6.8 and 6.1.1.4'
 'Cl' 'Cl' 0.1484 0.1585 'International Tables Vol C Tables 4.2.6.8 and 6.1.1.4'
 'Mn' 'Mn' 0.3368 0.7283 'International Tables Vol C Tables 4.2.6.8 and 6.1.1.4'
 'N' 'N' 0.0061 0.0033 'International Tables Vol C Tables 4.2.6.8 and 6.1.1.4'

_shelx_space_group_comment
;
The symmetry employed for this shelxl refinement is uniquely defined
by the following loop, which should always be used as a source of
symmetry information in preference to the above space-group names.
They are only intended as comments.
;
_space_group_crystal_system       'triclinic'
_space_group_IT_number            2
_space_group_name_H-M_alt         'P -1'
_space_group_name_Hall            '-P 1'
loop_
  _space_group_symop_operation_xyz
 'x, y, z'
 '-x, -y, -z'

_cell_length_a                    8.988(3)
_cell_length_b                    12.730(5)
_cell_length_c                    20.143(7)
_cell_angle_alpha                 80.318(8)
_cell_angle_beta                  79.252(7)
_cell_angle_gamma                 86.277(8)
_cell_volume                      2230.7(14)
_cell_formula_units_Z             4
_cell_measurement_reflns_used     822
_cell_measurement_temperature     296(2)
_cell_measurement_theta_max       16.012
_cell_measurement_theta_min       2.308
_shelx_estimated_absorpt_T_max    0.896
_shelx_estimated_absorpt_T_min    0.780
_exptl_absorpt_coefficient_mu     0.845
_exptl_absorpt_correction_T_max   0.7454
_exptl_absorpt_correction_T_min   0.5734
_exptl_absorpt_correction_type    multi-scan
_exptl_absorpt_process_details
;
SADABS-2008/1 (Bruker,2008) was used for absorption correction.
wR2(int) was 0.0712 before and 0.0502 after correction.
The Ratio of minimum to maximum transmission is 0.7693.
The \l/2 correction factor is 0.0015.
;
_exptl_crystal_colour             'clear pinkish'
_exptl_crystal_colour_lustre      clear
_exptl_crystal_colour_modifier    pinkish
_exptl_crystal_density_diffrn     1.369
_exptl_crystal_density_meas       .
_exptl_crystal_density_method     ?
_exptl_crystal_description        block
_exptl_crystal_F_000              944
_exptl_crystal_preparation        ?
_exptl_crystal_recrystallization_method ?
_exptl_crystal_size_max           0.309
_exptl_crystal_size_mid           0.241
_exptl_crystal_size_min           0.133
_exptl_special_details
;
 ?
;
_exptl_transmission_factor_max    ?
_exptl_transmission_factor_min    ?
_diffrn_reflns_av_R_equivalents   0.0723
_diffrn_reflns_av_unetI/netI      0.1986
_diffrn_reflns_Laue_measured_fraction_full 0.973
_diffrn_reflns_Laue_measured_fraction_max 0.989
_diffrn_reflns_limit_h_max        10
_diffrn_reflns_limit_h_min        -10
_diffrn_reflns_limit_k_max        15
_diffrn_reflns_limit_k_min        -10
_diffrn_reflns_limit_l_max        24
_diffrn_reflns_limit_l_min        -23
_diffrn_reflns_number             11205
_diffrn_reflns_point_group_measured_fraction_full 0.973
_diffrn_reflns_point_group_measured_fraction_max 0.989
_diffrn_reflns_theta_full         25.242
_diffrn_reflns_theta_max          25.100
_diffrn_reflns_theta_min          2.065
_diffrn_ambient_temperature       296.15
_diffrn_detector_area_resol_mean  ?
_diffrn_measured_fraction_theta_full 0.973
_diffrn_measured_fraction_theta_max 0.989
_diffrn_measurement_device_type   'Bruker APEX-II CCD'
_diffrn_measurement_method        '\f and \w scans'
_diffrn_radiation_monochromator   'graphite'
_diffrn_radiation_type            MoK\a
_diffrn_radiation_wavelength      0.71073
_diffrn_source                    ?
_diffrn_standards_number          0
_reflns_Friedel_coverage          0.000
_reflns_Friedel_fraction_full     .
_reflns_Friedel_fraction_max      .
_reflns_number_gt                 3202
_reflns_number_total              7852
_reflns_special_details
;
 Reflections were merged by SHELXL according to the crystal
 class for the calculation of statistics and refinement.
 
 _reflns_Friedel_fraction is defined as the number of unique
 Friedel pairs measured divided by the number that would be
 possible theoretically, ignoring centric projections and
 systematic absences.
;
_reflns_threshold_expression      'I > 2\s(I)'
_computing_cell_refinement        'SAINT v7.68A (Bruker, 2009)'
_computing_data_collection        ?
_computing_data_reduction         'SAINT v7.68A (Bruker, 2009)'
_computing_molecular_graphics     'Olex2 (Dolomanov et al., 2009)'
_computing_publication_material   'Olex2 (Dolomanov et al., 2009)'
_computing_structure_refinement   'ShelXL (Sheldrick, 2008)'
_computing_structure_solution     ?
_refine_diff_density_max          0.517
_refine_diff_density_min          -0.408
_refine_diff_density_rms          0.086
_refine_ls_extinction_coef        .
_refine_ls_extinction_method      none
_refine_ls_goodness_of_fit_ref    0.951
_refine_ls_hydrogen_treatment     constr
_refine_ls_matrix_type            full
_refine_ls_number_parameters      507
_refine_ls_number_reflns          7852
_refine_ls_number_restraints      2
_refine_ls_R_factor_all           0.1985
_refine_ls_R_factor_gt            0.0807
_refine_ls_restrained_S_all       0.952
_refine_ls_shift/su_max           0.000
_refine_ls_shift/su_mean          0.000
_refine_ls_structure_factor_coef  Fsqd
_refine_ls_weighting_details
;
 w=1/[\s^2^(Fo^2^)+(0.0791P)^2^]
 where P=(Fo^2^+2Fc^2^)/3
;
_refine_ls_weighting_scheme       calc
_refine_ls_wR_factor_gt           0.1638
_refine_ls_wR_factor_ref          0.2245
_refine_special_details
;
 ?
;
_olex2_refinement_description
;
1. Fixed Uiso
 At 1.2 times of:
  All C(H) groups
 At 1.5 times of:
  All C(H,H,H) groups
2. Restrained distances
 C43-C44
 1.54 with sigma of 0.02
3. Rigid bond restraints
 N2, C7
 with sigma for 1-2 distances of 0.01 and sigma for 1-3 distances of 0.01
4.a Aromatic/amide H refined with riding coordinates:
 C1(H1), C2(H2), C3(H3), C4(H4), C5(H5), C10(H10), C11(H11), C12(H12),
 C21(H21), C20(H20), C19(H19), C18(H18), C17(H17), C22(H22), C23(H23), C24(H24),
  C25(H25), C26(H26), C31(H31), C32(H32), C33(H33), C38(H38), C39(H39),
 C40(H40), C41(H41), C42(H42)
4.b Fitted hexagon refined as free rotating group:
 C16(C21,C20,C19,C18,C17)
4.c Idealised Me refined as rotating group:
 C8(H8A,H8B,H8C), C15(H15A,H15B,H15C), C29(H29A,H29B,H29C), C36(H36A,H36B,
 H36C), C43(H43A,H43B,H43C)
;
_atom_sites_solution_hydrogens    geom
_atom_sites_solution_primary      ?
_atom_sites_solution_secondary    ?
loop_
  _atom_site_label
  _atom_site_type_symbol
  _atom_site_fract_x
  _atom_site_fract_y
  _atom_site_fract_z
  _atom_site_U_iso_or_equiv
  _atom_site_adp_type
  _atom_site_occupancy
  _atom_site_site_symmetry_order
  _atom_site_calc_flag
  _atom_site_refinement_flags_posn
  _atom_site_refinement_flags_adp
  _atom_site_refinement_flags_occupancy
  _atom_site_disorder_assembly
  _atom_site_disorder_group
 Mn1 Mn 0.35300(13) 0.48289(10) 0.19713(7) 0.0449(4) Uani 1 1 d . . . . .
 Mn2 Mn 0.67590(14) 0.89142(10) 0.26668(7) 0.0458(4) Uani 1 1 d . . . . .
 Cl1 Cl 0.1902(2) 0.4443(2) 0.12720(12) 0.0656(7) Uani 1 1 d . . . . .
 Cl2 Cl 0.2828(3) 0.62159(19) 0.26009(12) 0.0644(7) Uani 1 1 d . . . . .
 Cl3 Cl 0.5155(3) 1.0002(2) 0.20405(13) 0.0744(8) Uani 1 1 d . . . . .
 Cl4 Cl 0.7953(3) 0.9718(2) 0.33809(12) 0.0638(7) Uani 1 1 d . . . . .
 N1 N 0.5607(7) 0.3837(5) 0.1977(4) 0.0419(17) Uani 1 1 d . . . . .
 N2 N 0.3079(8) 0.3399(6) 0.2836(4) 0.053(2) Uani 1 1 d . U . . .
 N3 N 0.5418(8) 0.5617(5) 0.1136(3) 0.0479(19) Uani 1 1 d . . . . .
 N4 N 0.5093(7) 0.7974(6) 0.3497(3) 0.0495(19) Uani 1 1 d . . . . .
 N5 N 0.7260(7) 0.7199(6) 0.2667(3) 0.0448(18) Uani 1 1 d . . . . .
 N6 N 0.8850(7) 0.8700(6) 0.1866(3) 0.0461(18) Uani 1 1 d . . . . .
 N7 N 0.2814(16) 0.3697(14) 0.5135(9) 0.179(7) Uani 1 1 d . . . . .
 C1 C 0.1038(11) 0.3962(8) 0.3715(5) 0.062(3) Uani 1 1 d . . . . .
 H1 H 0.1599 0.4548 0.3722 0.075 Uiso 1 1 calc R . . . .
 C2 C -0.0337(13) 0.3824(9) 0.4140(5) 0.079(3) Uani 1 1 d . . . . .
 H2 H -0.0701 0.4296 0.4443 0.095 Uiso 1 1 calc R . . . .
 C3 C -0.1177(11) 0.2963(9) 0.4107(5) 0.071(3) Uani 1 1 d . . . . .
 H3 H -0.2099 0.2845 0.4402 0.085 Uiso 1 1 calc R . . . .
 C4 C -0.0671(11) 0.2287(9) 0.3649(5) 0.071(3) Uani 1 1 d . . . . .
 H4 H -0.1288 0.1748 0.3613 0.085 Uiso 1 1 calc R . . . .
 C5 C 0.0767(11) 0.2389(8) 0.3233(5) 0.065(3) Uani 1 1 d . . . . .
 H5 H 0.1139 0.1903 0.2940 0.078 Uiso 1 1 calc R . . . .
 C6 C 0.1611(10) 0.3243(7) 0.3274(5) 0.049(2) Uani 1 1 d . . . . .
 C7 C 0.4190(10) 0.2744(7) 0.2926(5) 0.053(2) Uani 1 1 d . U . . .
 C8 C 0.4175(11) 0.1814(7) 0.3479(5) 0.078(3) Uani 1 1 d . . . . .
 H8A H 0.3239 0.1825 0.3798 0.117 Uiso 1 1 calc GR . . . .
 H8B H 0.5008 0.1845 0.3711 0.117 Uiso 1 1 calc GR . . . .
 H8C H 0.4268 0.1168 0.3285 0.117 Uiso 1 1 calc GR . . . .
 C9 C 0.5612(9) 0.2928(7) 0.2432(5) 0.050(2) Uani 1 1 d . . . . .
 C10 C 0.6880(11) 0.2237(8) 0.2412(5) 0.070(3) Uani 1 1 d . . . . .
 H10 H 0.6874 0.1612 0.2726 0.083 Uiso 1 1 calc R . . . .
 C11 C 0.8152(11) 0.2494(8) 0.1917(6) 0.070(3) Uani 1 1 d . . . . .
 H11 H 0.9012 0.2045 0.1896 0.084 Uiso 1 1 calc R . . . .
 C12 C 0.8120(10) 0.3422(8) 0.1460(5) 0.056(3) Uani 1 1 d . . . . .
 H12 H 0.8965 0.3604 0.1126 0.067 Uiso 1 1 calc R . . . .
 C13 C 0.6839(10) 0.4090(7) 0.1494(4) 0.049(2) Uani 1 1 d . . . . .
 C14 C 0.6725(9) 0.5129(7) 0.1042(4) 0.045(2) Uani 1 1 d . . . . .
 C15 C 0.8047(10) 0.5522(8) 0.0511(5) 0.075(3) Uani 1 1 d . . . . .
 H15A H 0.8112 0.5166 0.0122 0.112 Uiso 1 1 calc GR . . . .
 H15B H 0.8960 0.5376 0.0698 0.112 Uiso 1 1 calc GR . . . .
 H15C H 0.7919 0.6276 0.0373 0.112 Uiso 1 1 calc GR . . . .
 C16 C 0.5145(6) 0.6594(4) 0.0715(3) 0.049(2) Uani 1 1 d . . . . .
 C21 C 0.4947(7) 0.7519(6) 0.1008(3) 0.067(3) Uani 1 1 d G . . . .
 H21 H 0.5041 0.7491 0.1462 0.080 Uiso 1 1 calc R . . . .
 C20 C 0.4607(7) 0.8486(4) 0.0621(4) 0.064(3) Uani 1 1 d G . . . .
 H20 H 0.4474 0.9104 0.0817 0.077 Uiso 1 1 calc R . . . .
 C19 C 0.4466(7) 0.8528(5) -0.0059(4) 0.079(3) Uani 1 1 d G . . . .
 H19 H 0.4239 0.9174 -0.0318 0.095 Uiso 1 1 calc R . . . .
 C18 C 0.4665(7) 0.7603(6) -0.0351(3) 0.078(3) Uani 1 1 d G . . . .
 H18 H 0.4570 0.7631 -0.0806 0.093 Uiso 1 1 calc R . . . .
 C17 C 0.5004(7) 0.6636(5) 0.0035(3) 0.064(3) Uani 1 1 d G . . . .
 H17 H 0.5137 0.6018 -0.0161 0.077 Uiso 1 1 calc R . . . .
 C22 C 0.4300(10) 0.8772(8) 0.4532(5) 0.058(3) Uani 1 1 d . . . . .
 H22 H 0.5181 0.8493 0.4684 0.069 Uiso 1 1 calc R . . . .
 C23 C 0.3303(12) 0.9426(9) 0.4910(5) 0.072(3) Uani 1 1 d . . . . .
 H23 H 0.3540 0.9615 0.5304 0.087 Uiso 1 1 calc R . . . .
 C24 C 0.1984(11) 0.9787(9) 0.4703(6) 0.074(3) Uani 1 1 d . . . . .
 H24 H 0.1281 1.0181 0.4971 0.089 Uiso 1 1 calc R . . . .
 C25 C 0.1694(11) 0.9568(8) 0.4100(6) 0.072(3) Uani 1 1 d . . . . .
 H25 H 0.0801 0.9841 0.3956 0.086 Uiso 1 1 calc R . . . .
 C26 C 0.2657(10) 0.8968(8) 0.3705(5) 0.063(3) Uani 1 1 d . . . . .
 H26 H 0.2445 0.8843 0.3291 0.076 Uiso 1 1 calc R . . . .
 C27 C 0.3973(9) 0.8541(6) 0.3931(5) 0.044(2) Uani 1 1 d . . . . .
 C28 C 0.5165(9) 0.6953(8) 0.3600(4) 0.046(2) Uani 1 1 d . . . . .
 C29 C 0.4125(10) 0.6252(7) 0.4123(5) 0.064(3) Uani 1 1 d . . . . .
 H29A H 0.3385 0.6682 0.4375 0.096 Uiso 1 1 calc GR . . . .
 H29B H 0.4696 0.5815 0.4430 0.096 Uiso 1 1 calc GR . . . .
 H29C H 0.3623 0.5805 0.3901 0.096 Uiso 1 1 calc GR . . . .
 C30 C 0.6426(9) 0.6483(7) 0.3138(4) 0.041(2) Uani 1 1 d . . . . .
 C31 C 0.6810(10) 0.5398(7) 0.3190(4) 0.054(2) Uani 1 1 d . . . . .
 H31 H 0.6250 0.4905 0.3521 0.065 Uiso 1 1 calc R . . . .
 C32 C 0.8031(11) 0.5071(7) 0.2745(5) 0.055(3) Uani 1 1 d . . . . .
 H32 H 0.8278 0.4347 0.2764 0.066 Uiso 1 1 calc R . . . .
 C33 C 0.8890(9) 0.5792(7) 0.2275(5) 0.049(2) Uani 1 1 d . . . . .
 H33 H 0.9729 0.5574 0.1978 0.059 Uiso 1 1 calc R . . . .
 C34 C 0.8462(9) 0.6871(7) 0.2255(4) 0.042(2) Uani 1 1 d . . . . .
 C35 C 0.9344(9) 0.7744(7) 0.1787(4) 0.048(2) Uani 1 1 d . . . . .
 C36 C 1.0654(9) 0.7489(8) 0.1269(4) 0.065(3) Uani 1 1 d . . . . .
 H36A H 1.1127 0.8137 0.1035 0.098 Uiso 1 1 calc GR . . . .
 H36B H 1.0313 0.7132 0.0944 0.098 Uiso 1 1 calc GR . . . .
 H36C H 1.1371 0.7034 0.1490 0.098 Uiso 1 1 calc GR . . . .
 C37 C 0.9672(10) 0.9603(7) 0.1461(5) 0.051(2) Uani 1 1 d . . . . .
 C38 C 0.9077(13) 1.0218(9) 0.0951(5) 0.075(3) Uani 1 1 d . . . . .
 H38 H 0.8173 1.0040 0.0843 0.090 Uiso 1 1 calc R . . . .
 C39 C 0.9833(16) 1.1122(10) 0.0588(6) 0.090(4) Uani 1 1 d . . . . .
 H39 H 0.9435 1.1548 0.0236 0.109 Uiso 1 1 calc R . . . .
 C40 C 1.1145(14) 1.1375(9) 0.0751(7) 0.091(4) Uani 1 1 d . . . . .
 H40 H 1.1659 1.1966 0.0500 0.109 Uiso 1 1 calc R . . . .
 C41 C 1.1716(12) 1.0782(9) 0.1271(6) 0.080(3) Uani 1 1 d . . . . .
 H41 H 1.2613 1.0970 0.1380 0.097 Uiso 1 1 calc R . . . .
 C42 C 1.0973(11) 0.9894(8) 0.1643(6) 0.069(3) Uani 1 1 d . . . . .
 H42 H 1.1347 0.9497 0.2011 0.083 Uiso 1 1 calc R . . . .
 C43 C 0.0404(16) 0.2887(12) 0.5944(8) 0.153(6) Uani 1 1 d D . . . .
 H43A H 0.0613 0.2144 0.6094 0.229 Uiso 1 1 calc GR . . . .
 H43B H -0.0448 0.2962 0.5713 0.229 Uiso 1 1 calc GR . . . .
 H43C H 0.0178 0.3251 0.6333 0.229 Uiso 1 1 calc GR . . . .
 C44 C 0.1736(18) 0.3350(13) 0.5473(8) 0.123(6) Uani 1 1 d D . . . .

loop_
  _atom_site_aniso_label
  _atom_site_aniso_U_11
  _atom_site_aniso_U_22
  _atom_site_aniso_U_33
  _atom_site_aniso_U_23
  _atom_site_aniso_U_13
  _atom_site_aniso_U_12
 Mn1 0.0334(7) 0.0458(9) 0.0554(9) -0.0048(7) -0.0095(6) -0.0043(6)
 Mn2 0.0412(8) 0.0444(8) 0.0528(9) -0.0120(7) -0.0061(6) -0.0046(6)
 Cl1 0.0437(13) 0.090(2) 0.0725(17) -0.0323(16) -0.0164(12) -0.0047(13)
 Cl2 0.0768(17) 0.0575(16) 0.0621(16) -0.0172(14) -0.0102(13) -0.0113(13)
 Cl3 0.0624(16) 0.086(2) 0.0771(19) -0.0060(16) -0.0271(14) 0.0062(14)
 Cl4 0.0671(16) 0.0605(16) 0.0715(17) -0.0159(14) -0.0256(13) -0.0070(13)
 N1 0.038(4) 0.038(4) 0.052(5) -0.008(4) -0.012(4) -0.008(3)
 N2 0.046(4) 0.050(5) 0.065(5) -0.003(4) -0.015(4) -0.008(4)
 N3 0.044(4) 0.042(5) 0.057(5) -0.006(4) -0.011(4) -0.001(4)
 N4 0.042(4) 0.061(5) 0.046(5) -0.017(4) 0.001(3) -0.011(4)
 N5 0.041(4) 0.051(5) 0.042(4) -0.008(4) -0.004(4) -0.006(4)
 N6 0.035(4) 0.048(5) 0.055(5) -0.006(4) -0.010(3) 0.003(4)
 N7 0.138(13) 0.228(17) 0.189(15) 0.034(12) -0.108(12) -0.088(12)
 C1 0.067(7) 0.069(7) 0.052(6) -0.005(6) -0.011(5) -0.026(6)
 C2 0.081(8) 0.093(9) 0.058(7) -0.011(7) 0.012(6) -0.031(7)
 C3 0.046(6) 0.093(9) 0.066(7) -0.008(7) 0.009(5) -0.006(6)
 C4 0.047(6) 0.077(8) 0.088(8) 0.003(7) -0.015(6) -0.031(6)
 C5 0.055(6) 0.066(7) 0.082(8) -0.014(6) -0.025(6) -0.015(5)
 C6 0.042(5) 0.046(6) 0.055(6) 0.003(5) -0.004(5) -0.014(4)
 C7 0.051(6) 0.044(6) 0.069(7) -0.003(5) -0.023(5) -0.014(4)
 C8 0.062(7) 0.053(7) 0.110(9) 0.011(7) -0.017(6) 0.007(5)
 C9 0.040(5) 0.034(5) 0.082(7) -0.017(5) -0.023(5) 0.003(4)
 C10 0.056(7) 0.062(7) 0.096(9) -0.015(6) -0.026(6) -0.001(6)
 C11 0.043(6) 0.069(8) 0.104(9) -0.029(7) -0.021(6) 0.015(5)
 C12 0.044(6) 0.064(7) 0.064(7) -0.022(6) -0.011(5) 0.008(5)
 C13 0.040(5) 0.055(6) 0.053(6) -0.011(5) -0.009(5) -0.010(5)
 C14 0.034(5) 0.057(6) 0.047(6) -0.009(5) -0.011(4) -0.012(4)
 C15 0.051(6) 0.102(9) 0.056(7) 0.007(6) 0.009(5) -0.007(6)
 C16 0.032(5) 0.043(6) 0.070(7) -0.012(5) 0.000(5) -0.005(4)
 C21 0.063(7) 0.064(7) 0.073(7) -0.011(7) 0.002(6) -0.028(5)
 C20 0.059(6) 0.048(7) 0.076(8) 0.005(6) 0.000(6) -0.010(5)
 C19 0.059(7) 0.070(8) 0.105(10) 0.021(7) -0.030(6) -0.016(6)
 C18 0.090(8) 0.072(8) 0.077(8) 0.006(7) -0.040(6) -0.018(6)
 C17 0.080(7) 0.047(6) 0.071(7) -0.001(6) -0.037(6) -0.007(5)
 C22 0.049(6) 0.063(7) 0.062(7) -0.015(6) -0.006(5) -0.005(5)
 C23 0.064(7) 0.095(9) 0.062(7) -0.045(7) 0.020(6) -0.040(6)
 C24 0.040(6) 0.082(8) 0.092(9) -0.023(7) 0.025(6) -0.019(6)
 C25 0.042(6) 0.070(8) 0.093(9) -0.005(7) 0.007(6) 0.001(5)
 C26 0.043(6) 0.080(8) 0.074(7) -0.030(6) -0.008(5) -0.009(5)
 C27 0.033(5) 0.039(5) 0.060(6) -0.005(5) -0.002(4) -0.006(4)
 C28 0.049(6) 0.045(6) 0.045(6) -0.009(5) -0.007(4) -0.006(5)
 C29 0.065(7) 0.059(7) 0.066(7) -0.008(6) -0.008(5) -0.010(5)
 C30 0.048(5) 0.041(5) 0.039(5) -0.009(5) -0.013(4) -0.011(4)
 C31 0.067(7) 0.047(6) 0.048(6) -0.013(5) -0.003(5) -0.012(5)
 C32 0.073(7) 0.035(6) 0.061(7) -0.013(5) -0.018(6) 0.007(5)
 C33 0.040(5) 0.052(6) 0.064(7) -0.027(5) -0.017(5) 0.012(5)
 C34 0.036(5) 0.048(6) 0.045(6) -0.011(5) -0.013(4) 0.003(4)
 C35 0.041(5) 0.054(6) 0.047(6) -0.009(5) -0.006(4) 0.007(5)
 C36 0.048(6) 0.075(7) 0.071(7) -0.021(6) -0.001(5) -0.001(5)
 C37 0.042(5) 0.054(6) 0.052(6) -0.003(5) 0.000(5) -0.003(5)
 C38 0.089(8) 0.068(8) 0.069(8) -0.001(7) -0.026(7) -0.005(6)
 C39 0.106(10) 0.081(9) 0.075(9) 0.015(7) -0.017(8) -0.002(8)
 C40 0.073(9) 0.065(8) 0.113(11) 0.009(8) 0.021(8) -0.004(7)
 C41 0.054(7) 0.064(8) 0.115(10) -0.001(8) 0.000(7) -0.016(6)
 C42 0.051(6) 0.051(6) 0.100(9) 0.006(6) -0.018(6) 0.002(5)
 C43 0.116(13) 0.136(14) 0.211(18) 0.013(13) -0.060(13) -0.054(11)
 C44 0.123(14) 0.112(13) 0.160(17) -0.005(11) -0.098(14) -0.030(10)

_geom_special_details
;
 All esds (except the esd in the dihedral angle between two l.s. planes)
 are estimated using the full covariance matrix.  The cell esds are taken
 into account individually in the estimation of esds in distances, angles
 and torsion angles; correlations between esds in cell parameters are only
 used when they are defined by crystal symmetry.  An approximate (isotropic)
 treatment of cell esds is used for estimating esds involving l.s. planes.
;
loop_
  _geom_bond_atom_site_label_1
  _geom_bond_atom_site_label_2
  _geom_bond_distance
  _geom_bond_site_symmetry_2
  _geom_bond_publ_flag
 Mn1 Cl1 2.337(3) . ?
 Mn1 Cl2 2.331(3) . ?
 Mn1 N1 2.186(6) . ?
 Mn1 N2 2.297(7) . ?
 Mn1 N3 2.303(7) . ?
 Mn2 Cl3 2.328(3) . ?
 Mn2 Cl4 2.341(3) . ?
 Mn2 N4 2.258(7) . ?
 Mn2 N5 2.200(7) . ?
 Mn2 N6 2.271(7) . ?
 N1 C9 1.350(10) . ?
 N1 C13 1.347(10) . ?
 N2 C6 1.449(10) . ?
 N2 C7 1.278(10) . ?
 N3 C14 1.290(9) . ?
 N3 C16 1.417(8) . ?
 N4 C27 1.445(10) . ?
 N4 C28 1.280(10) . ?
 N5 C30 1.352(10) . ?
 N5 C34 1.324(9) . ?
 N6 C35 1.293(10) . ?
 N6 C37 1.451(10) . ?
 N7 C44 1.142(18) . ?
 C1 H1 0.9300 . ?
 C1 C2 1.368(12) . ?
 C1 C6 1.391(11) . ?
 C2 H2 0.9300 . ?
 C2 C3 1.388(14) . ?
 C3 H3 0.9300 . ?
 C3 C4 1.362(13) . ?
 C4 H4 0.9300 . ?
 C4 C5 1.404(12) . ?
 C5 H5 0.9300 . ?
 C5 C6 1.388(12) . ?
 C7 C8 1.481(12) . ?
 C7 C9 1.472(12) . ?
 C8 H8A 0.9600 . ?
 C8 H8B 0.9600 . ?
 C8 H8C 0.9600 . ?
 C9 C10 1.392(11) . ?
 C10 H10 0.9300 . ?
 C10 C11 1.385(13) . ?
 C11 H11 0.9300 . ?
 C11 C12 1.373(12) . ?
 C12 H12 0.9300 . ?
 C12 C13 1.384(11) . ?
 C13 C14 1.485(11) . ?
 C14 C15 1.492(11) . ?
 C15 H15A 0.9600 . ?
 C15 H15B 0.9600 . ?
 C15 H15C 0.9600 . ?
 C16 C21 1.3900 . ?
 C16 C17 1.3900 . ?
 C21 H21 0.9300 . ?
 C21 C20 1.3900 . ?
 C20 H20 0.9300 . ?
 C20 C19 1.3900 . ?
 C19 H19 0.9300 . ?
 C19 C18 1.3900 . ?
 C18 H18 0.9300 . ?
 C18 C17 1.3900 . ?
 C17 H17 0.9300 . ?
 C22 H22 0.9300 . ?
 C22 C23 1.392(12) . ?
 C22 C27 1.380(11) . ?
 C23 H23 0.9300 . ?
 C23 C24 1.355(13) . ?
 C24 H24 0.9300 . ?
 C24 C25 1.365(13) . ?
 C25 H25 0.9300 . ?
 C25 C26 1.353(12) . ?
 C26 H26 0.9300 . ?
 C26 C27 1.391(11) . ?
 C28 C29 1.485(11) . ?
 C28 C30 1.488(11) . ?
 C29 H29A 0.9600 . ?
 C29 H29B 0.9600 . ?
 C29 H29C 0.9600 . ?
 C30 C31 1.394(11) . ?
 C31 H31 0.9300 . ?
 C31 C32 1.371(11) . ?
 C32 H32 0.9300 . ?
 C32 C33 1.365(12) . ?
 C33 H33 0.9300 . ?
 C33 C34 1.398(11) . ?
 C34 C35 1.495(11) . ?
 C35 C36 1.480(10) . ?
 C36 H36A 0.9600 . ?
 C36 H36B 0.9600 . ?
 C36 H36C 0.9600 . ?
 C37 C38 1.354(12) . ?
 C37 C42 1.378(12) . ?
 C38 H38 0.9300 . ?
 C38 C39 1.398(14) . ?
 C39 H39 0.9300 . ?
 C39 C40 1.353(15) . ?
 C40 H40 0.9300 . ?
 C40 C41 1.347(14) . ?
 C41 H41 0.9300 . ?
 C41 C42 1.383(13) . ?
 C42 H42 0.9300 . ?
 C43 H43A 0.9600 . ?
 C43 H43B 0.9600 . ?
 C43 H43C 0.9600 . ?
 C43 C44 1.470(14) . ?

loop_
  _geom_angle_atom_site_label_1
  _geom_angle_atom_site_label_2
  _geom_angle_atom_site_label_3
  _geom_angle
  _geom_angle_site_symmetry_1
  _geom_angle_site_symmetry_3
  _geom_angle_publ_flag
 Cl2 Mn1 Cl1 118.28(10) . . ?
 N1 Mn1 Cl1 116.29(18) . . ?
 N1 Mn1 Cl2 125.43(19) . . ?
 N1 Mn1 N2 71.3(3) . . ?
 N1 Mn1 N3 71.0(3) . . ?
 N2 Mn1 Cl1 99.24(19) . . ?
 N2 Mn1 Cl2 99.6(2) . . ?
 N2 Mn1 N3 142.3(2) . . ?
 N3 Mn1 Cl1 98.97(18) . . ?
 N3 Mn1 Cl2 100.37(18) . . ?
 Cl3 Mn2 Cl4 116.91(11) . . ?
 N4 Mn2 Cl3 101.9(2) . . ?
 N4 Mn2 Cl4 97.37(19) . . ?
 N4 Mn2 N6 141.6(3) . . ?
 N5 Mn2 Cl3 126.84(19) . . ?
 N5 Mn2 Cl4 116.26(18) . . ?
 N5 Mn2 N4 70.7(3) . . ?
 N5 Mn2 N6 71.0(3) . . ?
 N6 Mn2 Cl3 102.94(18) . . ?
 N6 Mn2 Cl4 96.89(19) . . ?
 C9 N1 Mn1 119.7(5) . . ?
 C13 N1 Mn1 119.9(6) . . ?
 C13 N1 C9 120.2(7) . . ?
 C6 N2 Mn1 122.1(5) . . ?
 C7 N2 Mn1 117.2(6) . . ?
 C7 N2 C6 120.6(8) . . ?
 C14 N3 Mn1 118.4(6) . . ?
 C14 N3 C16 120.3(7) . . ?
 C16 N3 Mn1 121.3(4) . . ?
 C27 N4 Mn2 119.0(6) . . ?
 C28 N4 Mn2 120.8(6) . . ?
 C28 N4 C27 120.1(8) . . ?
 C30 N5 Mn2 119.5(5) . . ?
 C34 N5 Mn2 120.3(6) . . ?
 C34 N5 C30 119.9(7) . . ?
 C35 N6 Mn2 118.8(6) . . ?
 C35 N6 C37 119.4(7) . . ?
 C37 N6 Mn2 121.8(5) . . ?
 C2 C1 H1 119.4 . . ?
 C2 C1 C6 121.2(10) . . ?
 C6 C1 H1 119.4 . . ?
 C1 C2 H2 120.8 . . ?
 C1 C2 C3 118.5(10) . . ?
 C3 C2 H2 120.8 . . ?
 C2 C3 H3 119.5 . . ?
 C4 C3 C2 121.0(10) . . ?
 C4 C3 H3 119.5 . . ?
 C3 C4 H4 119.4 . . ?
 C3 C4 C5 121.1(10) . . ?
 C5 C4 H4 119.4 . . ?
 C4 C5 H5 121.3 . . ?
 C6 C5 C4 117.5(9) . . ?
 C6 C5 H5 121.3 . . ?
 C1 C6 N2 120.2(8) . . ?
 C5 C6 N2 119.3(9) . . ?
 C5 C6 C1 120.5(9) . . ?
 N2 C7 C8 126.0(9) . . ?
 N2 C7 C9 116.9(9) . . ?
 C9 C7 C8 117.0(8) . . ?
 C7 C8 H8A 109.5 . . ?
 C7 C8 H8B 109.5 . . ?
 C7 C8 H8C 109.5 . . ?
 H8A C8 H8B 109.5 . . ?
 H8A C8 H8C 109.5 . . ?
 H8B C8 H8C 109.5 . . ?
 N1 C9 C7 114.6(7) . . ?
 N1 C9 C10 120.9(9) . . ?
 C10 C9 C7 124.5(9) . . ?
 C9 C10 H10 120.4 . . ?
 C11 C10 C9 119.2(10) . . ?
 C11 C10 H10 120.4 . . ?
 C10 C11 H11 120.6 . . ?
 C12 C11 C10 118.8(9) . . ?
 C12 C11 H11 120.6 . . ?
 C11 C12 H12 119.8 . . ?
 C11 C12 C13 120.5(9) . . ?
 C13 C12 H12 119.8 . . ?
 N1 C13 C12 120.4(9) . . ?
 N1 C13 C14 115.4(7) . . ?
 C12 C13 C14 124.2(9) . . ?
 N3 C14 C13 114.9(8) . . ?
 N3 C14 C15 124.8(8) . . ?
 C13 C14 C15 120.3(8) . . ?
 C14 C15 H15A 109.5 . . ?
 C14 C15 H15B 109.5 . . ?
 C14 C15 H15C 109.5 . . ?
 H15A C15 H15B 109.5 . . ?
 H15A C15 H15C 109.5 . . ?
 H15B C15 H15C 109.5 . . ?
 C21 C16 N3 118.2(5) . . ?
 C21 C16 C17 120.0 . . ?
 C17 C16 N3 121.7(5) . . ?
 C16 C21 H21 120.0 . . ?
 C16 C21 C20 120.0 . . ?
 C20 C21 H21 120.0 . . ?
 C21 C20 H20 120.0 . . ?
 C19 C20 C21 120.0 . . ?
 C19 C20 H20 120.0 . . ?
 C20 C19 H19 120.0 . . ?
 C18 C19 C20 120.0 . . ?
 C18 C19 H19 120.0 . . ?
 C19 C18 H18 120.0 . . ?
 C17 C18 C19 120.0 . . ?
 C17 C18 H18 120.0 . . ?
 C16 C17 H17 120.0 . . ?
 C18 C17 C16 120.0 . . ?
 C18 C17 H17 120.0 . . ?
 C23 C22 H22 120.2 . . ?
 C27 C22 H22 120.2 . . ?
 C27 C22 C23 119.6(9) . . ?
 C22 C23 H23 120.1 . . ?
 C24 C23 C22 119.8(9) . . ?
 C24 C23 H23 120.1 . . ?
 C23 C24 H24 120.2 . . ?
 C23 C24 C25 119.7(10) . . ?
 C25 C24 H24 120.2 . . ?
 C24 C25 H25 118.8 . . ?
 C26 C25 C24 122.3(10) . . ?
 C26 C25 H25 118.8 . . ?
 C25 C26 H26 120.7 . . ?
 C25 C26 C27 118.5(9) . . ?
 C27 C26 H26 120.7 . . ?
 C22 C27 N4 119.4(7) . . ?
 C22 C27 C26 119.9(8) . . ?
 C26 C27 N4 120.2(8) . . ?
 N4 C28 C29 125.7(8) . . ?
 N4 C28 C30 114.0(8) . . ?
 C29 C28 C30 120.3(8) . . ?
 C28 C29 H29A 109.5 . . ?
 C28 C29 H29B 109.5 . . ?
 C28 C29 H29C 109.5 . . ?
 H29A C29 H29B 109.5 . . ?
 H29A C29 H29C 109.5 . . ?
 H29B C29 H29C 109.5 . . ?
 N5 C30 C28 114.9(8) . . ?
 N5 C30 C31 120.5(8) . . ?
 C31 C30 C28 124.4(8) . . ?
 C30 C31 H31 120.7 . . ?
 C32 C31 C30 118.6(9) . . ?
 C32 C31 H31 120.7 . . ?
 C31 C32 H32 119.5 . . ?
 C33 C32 C31 121.0(9) . . ?
 C33 C32 H32 119.5 . . ?
 C32 C33 H33 121.2 . . ?
 C32 C33 C34 117.6(8) . . ?
 C34 C33 H33 121.2 . . ?
 N5 C34 C33 122.2(8) . . ?
 N5 C34 C35 114.7(7) . . ?
 C33 C34 C35 123.0(8) . . ?
 N6 C35 C34 115.1(7) . . ?
 N6 C35 C36 124.4(9) . . ?
 C36 C35 C34 120.4(8) . . ?
 C35 C36 H36A 109.5 . . ?
 C35 C36 H36B 109.5 . . ?
 C35 C36 H36C 109.5 . . ?
 H36A C36 H36B 109.5 . . ?
 H36A C36 H36C 109.5 . . ?
 H36B C36 H36C 109.5 . . ?
 C38 C37 N6 119.7(9) . . ?
 C38 C37 C42 120.3(10) . . ?
 C42 C37 N6 119.6(9) . . ?
 C37 C38 H38 120.3 . . ?
 C37 C38 C39 119.4(11) . . ?
 C39 C38 H38 120.3 . . ?
 C38 C39 H39 120.1 . . ?
 C40 C39 C38 119.8(11) . . ?
 C40 C39 H39 120.1 . . ?
 C39 C40 H40 119.6 . . ?
 C41 C40 C39 120.9(12) . . ?
 C41 C40 H40 119.6 . . ?
 C40 C41 H41 119.9 . . ?
 C40 C41 C42 120.2(11) . . ?
 C42 C41 H41 119.9 . . ?
 C37 C42 C41 119.3(10) . . ?
 C37 C42 H42 120.4 . . ?
 C41 C42 H42 120.4 . . ?
 H43A C43 H43B 109.5 . . ?
 H43A C43 H43C 109.5 . . ?
 H43B C43 H43C 109.5 . . ?
 C44 C43 H43A 109.5 . . ?
 C44 C43 H43B 109.5 . . ?
 C44 C43 H43C 109.5 . . ?
 N7 C44 C43 176.3(17) . . ?

loop_
  _geom_torsion_atom_site_label_1
  _geom_torsion_atom_site_label_2
  _geom_torsion_atom_site_label_3
  _geom_torsion_atom_site_label_4
  _geom_torsion
  _geom_torsion_site_symmetry_1
  _geom_torsion_site_symmetry_2
  _geom_torsion_site_symmetry_3
  _geom_torsion_site_symmetry_4
  _geom_torsion_publ_flag
 Mn1 N1 C9 C7 -4.6(10) . . . . ?
 Mn1 N1 C9 C10 174.8(6) . . . . ?
 Mn1 N1 C13 C12 -174.9(6) . . . . ?
 Mn1 N1 C13 C14 7.7(9) . . . . ?
 Mn1 N2 C6 C1 -65.6(10) . . . . ?
 Mn1 N2 C6 C5 112.4(8) . . . . ?
 Mn1 N2 C7 C8 175.8(7) . . . . ?
 Mn1 N2 C7 C9 -4.7(10) . . . . ?
 Mn1 N3 C14 C13 0.5(9) . . . . ?
 Mn1 N3 C14 C15 178.4(6) . . . . ?
 Mn1 N3 C16 C21 71.3(6) . . . . ?
 Mn1 N3 C16 C17 -105.6(5) . . . . ?
 Mn2 N4 C27 C22 -90.8(9) . . . . ?
 Mn2 N4 C27 C26 81.2(9) . . . . ?
 Mn2 N4 C28 C29 -179.2(6) . . . . ?
 Mn2 N4 C28 C30 0.8(10) . . . . ?
 Mn2 N5 C30 C28 2.9(9) . . . . ?
 Mn2 N5 C30 C31 -173.9(6) . . . . ?
 Mn2 N5 C34 C33 175.0(6) . . . . ?
 Mn2 N5 C34 C35 -3.2(9) . . . . ?
 Mn2 N6 C35 C34 -0.9(10) . . . . ?
 Mn2 N6 C35 C36 177.5(6) . . . . ?
 Mn2 N6 C37 C38 -74.0(10) . . . . ?
 Mn2 N6 C37 C42 99.3(8) . . . . ?
 N1 C9 C10 C11 0.1(13) . . . . ?
 N1 C13 C14 N3 -5.1(11) . . . . ?
 N1 C13 C14 C15 176.8(7) . . . . ?
 N2 C7 C9 N1 6.1(12) . . . . ?
 N2 C7 C9 C10 -173.3(8) . . . . ?
 N3 C16 C21 C20 -177.0(6) . . . . ?
 N3 C16 C17 C18 176.9(6) . . . . ?
 N4 C28 C30 N5 -2.4(11) . . . . ?
 N4 C28 C30 C31 174.3(8) . . . . ?
 N5 C30 C31 C32 -1.4(13) . . . . ?
 N5 C34 C35 N6 2.6(11) . . . . ?
 N5 C34 C35 C36 -175.9(7) . . . . ?
 N6 C37 C38 C39 176.4(9) . . . . ?
 N6 C37 C42 C41 -177.3(8) . . . . ?
 C1 C2 C3 C4 -2.0(16) . . . . ?
 C2 C1 C6 N2 -179.2(9) . . . . ?
 C2 C1 C6 C5 2.8(14) . . . . ?
 C2 C3 C4 C5 5.0(16) . . . . ?
 C3 C4 C5 C6 -3.9(14) . . . . ?
 C4 C5 C6 N2 -178.0(8) . . . . ?
 C4 C5 C6 C1 0.1(13) . . . . ?
 C6 N2 C7 C8 -3.2(14) . . . . ?
 C6 N2 C7 C9 176.3(7) . . . . ?
 C6 C1 C2 C3 -1.9(15) . . . . ?
 C7 N2 C6 C1 113.3(10) . . . . ?
 C7 N2 C6 C5 -68.7(11) . . . . ?
 C7 C9 C10 C11 179.5(8) . . . . ?
 C8 C7 C9 N1 -174.3(7) . . . . ?
 C8 C7 C9 C10 6.3(13) . . . . ?
 C9 N1 C13 C12 -0.1(12) . . . . ?
 C9 N1 C13 C14 -177.5(7) . . . . ?
 C9 C10 C11 C12 -0.2(14) . . . . ?
 C10 C11 C12 C13 0.1(14) . . . . ?
 C11 C12 C13 N1 0.1(13) . . . . ?
 C11 C12 C13 C14 177.3(8) . . . . ?
 C12 C13 C14 N3 177.5(8) . . . . ?
 C12 C13 C14 C15 -0.5(13) . . . . ?
 C13 N1 C9 C7 -179.4(7) . . . . ?
 C13 N1 C9 C10 0.0(12) . . . . ?
 C14 N3 C16 C21 -111.1(7) . . . . ?
 C14 N3 C16 C17 72.0(8) . . . . ?
 C16 N3 C14 C13 -177.2(6) . . . . ?
 C16 N3 C14 C15 0.8(12) . . . . ?
 C16 C21 C20 C19 0.0 . . . . ?
 C21 C16 C17 C18 0.0 . . . . ?
 C21 C20 C19 C18 0.0 . . . . ?
 C20 C19 C18 C17 0.0 . . . . ?
 C19 C18 C17 C16 0.0 . . . . ?
 C17 C16 C21 C20 0.0 . . . . ?
 C22 C23 C24 C25 -4.6(16) . . . . ?
 C23 C22 C27 N4 172.4(8) . . . . ?
 C23 C22 C27 C26 0.4(14) . . . . ?
 C23 C24 C25 C26 2.3(17) . . . . ?
 C24 C25 C26 C27 1.5(16) . . . . ?
 C25 C26 C27 N4 -174.7(9) . . . . ?
 C25 C26 C27 C22 -2.8(14) . . . . ?
 C27 N4 C28 C29 3.1(14) . . . . ?
 C27 N4 C28 C30 -176.8(7) . . . . ?
 C27 C22 C23 C24 3.3(15) . . . . ?
 C28 N4 C27 C22 86.9(11) . . . . ?
 C28 N4 C27 C26 -101.1(11) . . . . ?
 C28 C30 C31 C32 -177.9(8) . . . . ?
 C29 C28 C30 N5 177.7(7) . . . . ?
 C29 C28 C30 C31 -5.7(13) . . . . ?
 C30 N5 C34 C33 1.8(12) . . . . ?
 C30 N5 C34 C35 -176.4(7) . . . . ?
 C30 C31 C32 C33 2.3(14) . . . . ?
 C31 C32 C33 C34 -1.2(13) . . . . ?
 C32 C33 C34 N5 -0.9(12) . . . . ?
 C32 C33 C34 C35 177.1(8) . . . . ?
 C33 C34 C35 N6 -175.6(8) . . . . ?
 C33 C34 C35 C36 5.9(12) . . . . ?
 C34 N5 C30 C28 176.2(7) . . . . ?
 C34 N5 C30 C31 -0.6(12) . . . . ?
 C35 N6 C37 C38 108.3(10) . . . . ?
 C35 N6 C37 C42 -78.4(11) . . . . ?
 C37 N6 C35 C34 176.9(7) . . . . ?
 C37 N6 C35 C36 -4.7(13) . . . . ?
 C37 C38 C39 C40 -0.2(18) . . . . ?
 C38 C37 C42 C41 -4.1(15) . . . . ?
 C38 C39 C40 C41 -1.7(19) . . . . ?
 C39 C40 C41 C42 0.7(18) . . . . ?
 C40 C41 C42 C37 2.2(16) . . . . ?
 C42 C37 C38 C39 3.1(15) . . . . ?

_shelx_res_file
;
TITL xb9746_0m in P-1
CELL 0.71073 8.9882 12.7297 20.1434 80.318 79.252 86.277
ZERR 4 0.0032 0.0045 0.0073 0.008 0.007 0.008
LATT 1

SFAC C H Cl Mn N
UNIT 88 82 8 4 14
DFIX 1.54 C43 C44
DELU N2 C7

L.S. 5
PLAN  20
SIZE 0.309 0.241 0.133
TEMP 23
BOND $h
HTAB
CONF
fmap 2
acta
OMIT -3 50.2
OMIT -1 1 0
OMIT 0 0 1
OMIT 2 -4 1
OMIT 1 -3 1
OMIT -2 3 0
OMIT 3 -7 2
REM <HKL>C:/Users/Mess/Desktop/L1-Mn/9746work/xb9746_0m.hkl</HKL>

WGHT    0.079100
FVAR       0.13639
MN1   4    0.352999    0.482892    0.197132    11.00000    0.03340    0.04579 =
         0.05535   -0.00479   -0.00950   -0.00432
MN2   4    0.675897    0.891421    0.266679    11.00000    0.04120    0.04437 =
         0.05282   -0.01197   -0.00606   -0.00458
CL1   3    0.190216    0.444334    0.127201    11.00000    0.04365    0.09028 =
         0.07249   -0.03232   -0.01643   -0.00468
CL2   3    0.282783    0.621586    0.260089    11.00000    0.07676    0.05755 =
         0.06208   -0.01725   -0.01016   -0.01130
CL3   3    0.515497    1.000207    0.204052    11.00000    0.06240    0.08591 =
         0.07706   -0.00602   -0.02710    0.00618
CL4   3    0.795312    0.971769    0.338090    11.00000    0.06710    0.06051 =
         0.07151   -0.01587   -0.02565   -0.00702
N1    5    0.560726    0.383657    0.197703    11.00000    0.03800    0.03779 =
         0.05244   -0.00777   -0.01209   -0.00789
N2    5    0.307856    0.339919    0.283613    11.00000    0.04556    0.04997 =
         0.06504   -0.00335   -0.01478   -0.00813
N3    5    0.541758    0.561711    0.113586    11.00000    0.04439    0.04228 =
         0.05689   -0.00598   -0.01071   -0.00092
N4    5    0.509275    0.797354    0.349709    11.00000    0.04199    0.06129 =
         0.04612   -0.01702    0.00074   -0.01106
N5    5    0.726042    0.719918    0.266677    11.00000    0.04069    0.05142 =
         0.04187   -0.00850   -0.00428   -0.00567
N6    5    0.884953    0.870016    0.186623    11.00000    0.03475    0.04813 =
         0.05478   -0.00566   -0.01006    0.00315
N7    5    0.281385    0.369651    0.513506    11.00000    0.13784    0.22814 =
         0.18882    0.03397   -0.10768   -0.08842
C1    1    0.103768    0.396247    0.371519    11.00000    0.06743    0.06907 =
         0.05242   -0.00489   -0.01130   -0.02581
AFIX  43
H1    2    0.159903    0.454793    0.372185    11.00000   -1.20000
AFIX   0
C2    1   -0.033718    0.382408    0.413964    11.00000    0.08116    0.09266 =
         0.05825   -0.01089    0.01233   -0.03073
AFIX  43
H2    2   -0.070060    0.429619    0.444301    11.00000   -1.20000
AFIX   0
C3    1   -0.117678    0.296250    0.410682    11.00000    0.04555    0.09288 =
         0.06618   -0.00767    0.00930   -0.00604
AFIX  43
H3    2   -0.209897    0.284490    0.440173    11.00000   -1.20000
AFIX   0
C4    1   -0.067094    0.228684    0.364946    11.00000    0.04699    0.07721 =
         0.08823    0.00347   -0.01504   -0.03074
AFIX  43
H4    2   -0.128813    0.174840    0.361261    11.00000   -1.20000
AFIX   0
C5    1    0.076666    0.238923    0.323252    11.00000    0.05464    0.06580 =
         0.08196   -0.01378   -0.02481   -0.01459
AFIX  43
H5    2    0.113885    0.190311    0.293975    11.00000   -1.20000
AFIX   0
C6    1    0.161086    0.324334    0.327394    11.00000    0.04178    0.04638 =
         0.05452    0.00338   -0.00375   -0.01445
C7    1    0.419000    0.274417    0.292605    11.00000    0.05067    0.04411 =
         0.06923   -0.00293   -0.02323   -0.01431
C8    1    0.417489    0.181401    0.347854    11.00000    0.06173    0.05261 =
         0.10957    0.01112   -0.01660    0.00699
AFIX 137
H8A   2    0.323940    0.182538    0.379827    11.00000   -1.50000
H8B   2    0.500788    0.184535    0.371070    11.00000   -1.50000
H8C   2    0.426761    0.116843    0.328473    11.00000   -1.50000
AFIX   0
C9    1    0.561188    0.292772    0.243156    11.00000    0.03990    0.03446 =
         0.08197   -0.01652   -0.02327    0.00349
C10   1    0.688018    0.223719    0.241157    11.00000    0.05615    0.06191 =
         0.09595   -0.01477   -0.02573   -0.00099
AFIX  43
H10   2    0.687364    0.161158    0.272596    11.00000   -1.20000
AFIX   0
C11   1    0.815195    0.249389    0.191741    11.00000    0.04273    0.06915 =
         0.10368   -0.02863   -0.02129    0.01465
AFIX  43
H11   2    0.901246    0.204510    0.189565    11.00000   -1.20000
AFIX   0
C12   1    0.811992    0.342229    0.146037    11.00000    0.04362    0.06436 =
         0.06378   -0.02195   -0.01058    0.00822
AFIX  43
H12   2    0.896519    0.360406    0.112552    11.00000   -1.20000
AFIX   0
C13   1    0.683923    0.408954    0.149429    11.00000    0.04035    0.05528 =
         0.05293   -0.01055   -0.00935   -0.01013
C14   1    0.672521    0.512935    0.104177    11.00000    0.03424    0.05712 =
         0.04681   -0.00932   -0.01089   -0.01241
C15   1    0.804663    0.552178    0.051145    11.00000    0.05147    0.10223 =
         0.05612    0.00677    0.00946   -0.00655
AFIX 137
H15A  2    0.811162    0.516583    0.012245    11.00000   -1.50000
H15B  2    0.895992    0.537561    0.069811    11.00000   -1.50000
H15C  2    0.791866    0.627643    0.037252    11.00000   -1.50000
AFIX  66
C16   1    0.514543    0.659424    0.071493    11.00000    0.03193    0.04318 =
         0.07024   -0.01200    0.00024   -0.00516
C21   1    0.494682    0.751891    0.100769    11.00000    0.06277    0.06364 =
         0.07274   -0.01128    0.00219   -0.02772
AFIX  43
H21   2    0.504118    0.749079    0.146238    11.00000   -1.20000
AFIX  65
C20   1    0.460718    0.848561    0.062086    11.00000    0.05942    0.04798 =
         0.07601    0.00487   -0.00020   -0.00990
AFIX  43
H20   2    0.447431    0.910428    0.081674    11.00000   -1.20000
AFIX  65
C19   1    0.446615    0.852765   -0.005873    11.00000    0.05861    0.06990 =
         0.10478    0.02142   -0.02983   -0.01632
AFIX  43
H19   2    0.423891    0.917444   -0.031754    11.00000   -1.20000
AFIX  65
C18   1    0.466475    0.760298   -0.035149    11.00000    0.09003    0.07222 =
         0.07664    0.00578   -0.03967   -0.01845
AFIX  43
H18   2    0.457038    0.763111   -0.080618    11.00000   -1.20000
AFIX  65
C17   1    0.500439    0.663628    0.003532    11.00000    0.07991    0.04727 =
         0.07107   -0.00087   -0.03679   -0.00654
AFIX  43
H17   2    0.513726    0.601761   -0.016056    11.00000   -1.20000
AFIX   0

C22   1    0.429995    0.877240    0.453229    11.00000    0.04857    0.06334 =
         0.06224   -0.01496   -0.00589   -0.00465
AFIX  43
H22   2    0.518139    0.849301    0.468412    11.00000   -1.20000
AFIX   0
C23   1    0.330260    0.942621    0.491023    11.00000    0.06404    0.09538 =
         0.06179   -0.04459    0.01982   -0.04024
AFIX  43
H23   2    0.353999    0.961516    0.530355    11.00000   -1.20000
AFIX   0
C24   1    0.198446    0.978667    0.470334    11.00000    0.03988    0.08200 =
         0.09198   -0.02257    0.02494   -0.01874
AFIX  43
H24   2    0.128150    1.018110    0.497104    11.00000   -1.20000
AFIX   0
C25   1    0.169365    0.956814    0.410045    11.00000    0.04191    0.06990 =
         0.09300   -0.00493    0.00651    0.00136
AFIX  43
H25   2    0.080146    0.984140    0.395639    11.00000   -1.20000
AFIX   0
C26   1    0.265748    0.896796    0.370487    11.00000    0.04273    0.07998 =
         0.07413   -0.03032   -0.00842   -0.00932
AFIX  43
H26   2    0.244507    0.884344    0.329084    11.00000   -1.20000
AFIX   0
C27   1    0.397273    0.854133    0.393090    11.00000    0.03275    0.03860 =
         0.05954   -0.00544   -0.00196   -0.00639
C28   1    0.516459    0.695294    0.359988    11.00000    0.04912    0.04488 =
         0.04525   -0.00896   -0.00701   -0.00639
C29   1    0.412535    0.625162    0.412275    11.00000    0.06492    0.05938 =
         0.06583   -0.00753   -0.00827   -0.00962
AFIX 137
H29A  2    0.338512    0.668185    0.437532    11.00000   -1.50000
H29B  2    0.469603    0.581474    0.443023    11.00000   -1.50000
H29C  2    0.362287    0.580477    0.390082    11.00000   -1.50000
AFIX   0
C30   1    0.642550    0.648300    0.313774    11.00000    0.04819    0.04073 =
         0.03898   -0.00869   -0.01266   -0.01107
C31   1    0.681018    0.539752    0.319041    11.00000    0.06725    0.04702 =
         0.04847   -0.01293   -0.00348   -0.01227
AFIX  43
H31   2    0.625020    0.490490    0.352066    11.00000   -1.20000
AFIX   0
C32   1    0.803082    0.507077    0.274550    11.00000    0.07330    0.03504 =
         0.06069   -0.01324   -0.01774    0.00692
AFIX  43
H32   2    0.827766    0.434674    0.276447    11.00000   -1.20000
AFIX   0
C33   1    0.888965    0.579230    0.227491    11.00000    0.03983    0.05151 =
         0.06426   -0.02711   -0.01748    0.01196
AFIX  43
H33   2    0.972910    0.557381    0.197791    11.00000   -1.20000
AFIX   0
C34   1    0.846223    0.687094    0.225546    11.00000    0.03585    0.04792 =
         0.04457   -0.01077   -0.01344    0.00263
C35   1    0.934352    0.774415    0.178749    11.00000    0.04107    0.05361 =
         0.04747   -0.00913   -0.00552    0.00741
C36   1    1.065364    0.748944    0.126861    11.00000    0.04785    0.07533 =
         0.07126   -0.02117   -0.00074   -0.00133
AFIX 137
H36A  2    1.112716    0.813681    0.103549    11.00000   -1.50000
H36B  2    1.031263    0.713190    0.094401    11.00000   -1.50000
H36C  2    1.137111    0.703437    0.148970    11.00000   -1.50000
AFIX   0
C37   1    0.967233    0.960312    0.146093    11.00000    0.04163    0.05420 =
         0.05159   -0.00343   -0.00008   -0.00256
C38   1    0.907660    1.021772    0.095091    11.00000    0.08914    0.06791 =
         0.06928   -0.00079   -0.02557   -0.00542
AFIX  43
H38   2    0.817263    1.003971    0.084313    11.00000   -1.20000
AFIX   0
C39   1    0.983266    1.112220    0.058787    11.00000    0.10561    0.08108 =
         0.07524    0.01495   -0.01706   -0.00242
AFIX  43
H39   2    0.943507    1.154837    0.023581    11.00000   -1.20000
AFIX   0
C40   1    1.114482    1.137527    0.075056    11.00000    0.07270    0.06481 =
         0.11313    0.00861    0.02111   -0.00403
AFIX  43
H40   2    1.165907    1.196647    0.050022    11.00000   -1.20000
AFIX   0
C41   1    1.171587    1.078181    0.127056    11.00000    0.05355    0.06437 =
         0.11454   -0.00052    0.00031   -0.01622
AFIX  43
H41   2    1.261303    1.097011    0.137964    11.00000   -1.20000
AFIX   0
C42   1    1.097286    0.989386    0.164258    11.00000    0.05074    0.05110 =
         0.10046    0.00636   -0.01794    0.00214
AFIX  43
H42   2    1.134682    0.949714    0.201141    11.00000   -1.20000
AFIX   0

C43   1    0.040435    0.288675    0.594385    11.00000    0.11558    0.13580 =
         0.21089    0.01333   -0.05980   -0.05440
AFIX 137
H43A  2    0.061323    0.214435    0.609366    11.00000   -1.50000
H43B  2   -0.044801    0.296193    0.571262    11.00000   -1.50000
H43C  2    0.017810    0.325138    0.633290    11.00000   -1.50000
AFIX   0
C44   1    0.173648    0.335023    0.547264    11.00000    0.12331    0.11183 =
         0.16009   -0.00521   -0.09830   -0.02988
HKLF 4

REM  xb9746_0m in P-1
REM R1 =  0.0807 for    3202 Fo > 4sig(Fo)  and  0.1985 for all    7852 data
REM    507 parameters refined using      2 restraints

END

WGHT      0.0791      0.0000

REM Instructions for potential hydrogen bonds
HTAB C1 Cl2
EQIV $1 x, y-1, z
HTAB C10 Cl4_$1
EQIV $2 -x+1, -y+1, -z
HTAB C15 Cl1_$2
EQIV $3 -x+1, -y+1, -z+1
HTAB C29 N7_$3
HTAB C29 Cl2
EQIV $4 x+1, y, z
HTAB C33 Cl1_$4
HTAB C36 Cl2_$4
HTAB C43 Cl4_$3

REM Highest difference peak  0.517,  deepest hole -0.408,  1-sigma level  0.086
Q1    1   0.3661  0.5017  0.1419  11.00000  0.05    0.52
Q2    1   0.6598  0.8827  0.3205  11.00000  0.05    0.40
Q3    1   0.7560  0.2403  0.1349  11.00000  0.05    0.39
Q4    1   0.4408  0.8105  0.0557  11.00000  0.05    0.38
Q5    1   0.6126  0.5487  0.4083  11.00000  0.05    0.38
Q6    1   0.5757  0.9789  0.2909  11.00000  0.05    0.36
Q7    1   0.2607  0.5621  0.2309  11.00000  0.05    0.35
Q8    1   0.1970  0.7342  0.2427  11.00000  0.05    0.35
Q9    1   0.4512  0.4007  0.1675  11.00000  0.05    0.34
Q10   1   0.1505  0.6960  0.2911  11.00000  0.05    0.34
Q11   1   0.6992  0.9198  0.2047  11.00000  0.05    0.34
Q12   1   0.3331  0.4620  0.2626  11.00000  0.05    0.33
Q13   1   0.4796  0.9859  0.2738  11.00000  0.05    0.31
Q14   1   0.8103  0.5681 -0.0005  11.00000  0.05    0.31
Q15   1   0.2038  0.4631  0.0722  11.00000  0.05    0.31
Q16   1   0.7668  0.9998  0.2858  11.00000  0.05    0.30
Q17   1   0.5651  1.0162  0.1462  11.00000  0.05    0.30
Q18   1   0.4677  0.6985  0.0152  11.00000  0.05    0.29
Q19   1   0.9401  0.1518  0.1626  11.00000  0.05    0.29
Q20   1   0.9696  1.0788 -0.0124  11.00000  0.05    0.29
;
_shelx_res_checksum               9099
_shelx_hkl_file
;
   1   0   0  135.92    5.34
  -2   0   0    1.82    0.67
   2   0   0    1.27    0.64
  -3   0   0   49.53    2.79
   3   0   0   45.82    2.91
  -4   0   0    3.50    1.08
   4   0   0    1.34    0.88
  -5   0   0   36.26    2.79
   5   0   0   35.48    3.03
  -6   0   0   65.86    4.31
   6   0   0   69.18    4.85
  -7   0   0   15.85    2.64
   7   0   0   18.43    3.12
  -8   0   0   12.25    2.57
   8   0   0   13.91    3.05
  -9   0   0    3.19    1.81
   9   0   0   -0.94    1.44
  10   0   0    0.88    1.65
  10  -1   0    2.36    1.94
   9  -1   0    0.21    1.62
  -9   1   0    0.61    1.32
   8  -1   0    0.35    1.41
  -8   1   0    0.82    1.51
   7  -1   0    3.86    1.62
  -7   1   0    4.66    1.76
   6  -1   0    2.17    1.23
  -6   1   0    3.63    1.41
   5  -1   0   60.41    3.91
  -5   1   0   49.50    3.53
   4  -1   0   41.21    2.92
  -4   1   0   38.49    2.69
   3  -1   0   36.52    2.45
  -3   1   0   36.50    2.35
   2  -1   0  148.40    6.27
  -2   1   0  148.63    6.12
   1  -1   0   -0.29    0.14
   1   1   0    5.31    0.69
  -2  -1   0   17.42    1.51
   2   1   0   16.39    1.68
  -3  -1   0   16.75    1.80
   3   1   0   15.68    1.89
  -4  -1   0    1.21    0.82
   4   1   0    0.67    0.71
   4   1   0    1.55    0.93
  -5  -1   0    9.35    1.74
   5   1   0   10.91    1.17
   5   1   0   12.11    2.16
  -6  -1   0    1.98    1.45
   6   1   0    1.04    1.27
  -7  -1   0   -0.80    1.25
   7   1   0    0.30    1.40
   8   1   0    0.00    1.51
   9   1   0   -0.84    1.36
  10   1   0    1.21    2.06
  10  -2   0    2.39    2.21
   9  -2   0    2.47    1.89
  -9   2   0    0.16    1.62
   8  -2   0   -0.43    1.19
  -8   2   0   -2.74    1.17
  -7   2   0   14.11    2.66
   6  -2   0   18.07    2.74
  -6   2   0   14.72    2.52
   5  -2   0   12.67    2.15
  -5   2   0   11.33    2.01
   4  -2   0    7.38    1.43
  -4   2   0    6.38    1.38
   3  -2   0   -0.09    0.51
  -3   2   0   -0.18    0.59
   2  -2   0  207.76    8.42
  -2   2   0  207.39    8.39
   1  -2   0    2.29    0.43
   0   2   0   63.39    2.65
   0   2   0   63.25    2.92
   1   2   0    2.77    0.68
   1   2   0    4.51    0.82
   2   2   0  149.42    6.40
   2   2   0  156.54    6.62
   3   2   0   19.03    1.74
   3   2   0   15.88    2.06
   4   2   0  106.36    5.40
   4   2   0   88.56    4.38
   5   2   0   19.34    2.69
   5   2   0   19.89    1.97
   6   2   0   57.49    4.39
   7   2   0   23.29    3.57
   8   2   0    1.02    1.62
   9   2   0   10.26    2.99
  10   2   0    4.28    2.43
  10  -3   0    6.06    2.63
   9  -3   0    7.63    2.54
  -9   3   0    6.89    2.53
   8  -3   0    7.72    2.37
  -8   3   0    7.56    2.46
   7  -3   0   26.35    3.66
  -7   3   0   24.76    3.41
   6  -3   0    0.17    0.97
  -6   3   0    0.44    1.40
   5  -3   0   42.35    3.25
  -5   3   0   38.23    3.08
   4  -3   0   55.02    3.46
  -4   3   0   49.23    3.28
   3  -3   0  118.41    5.51
  -3   3   0  114.65    5.47
   2  -3   0    0.05    0.25
   1  -3   0  164.04    6.54
   0   3   0   45.19    2.53
   0   3   0   46.64    2.24
   1   3   0   14.60    1.64
   1   3   0   18.97    1.71
   2   3   0   22.69    2.23
   3   3   0   95.48    4.84
   3   3   0  105.82    5.23
   4   3   0   57.69    3.75
   4   3   0   47.17    3.06
   5   3   0   27.48    2.64
   5   3   0   26.24    3.28
   6   3   0    3.79    1.62
   7   3   0    0.47    1.29
   8   3   0   15.73    3.21
   9   3   0    3.30    1.95
  10   3   0    0.73    1.68
  10  -4   0   -0.04    1.69
   9  -4   0    1.57    1.51
   8  -4   0    4.03    1.86
  -8   4   0    3.64    2.09
   7  -4   0   27.48    3.66
  -7   4   0   21.48    3.25
   6  -4   0    0.37    0.95
  -6   4   0   -0.10    1.23
   5  -4   0   15.34    2.33
  -5   4   0   10.23    1.88
   4  -4   0    6.53    1.42
  -4   4   0    6.93    1.40
   2  -4   0    1.04    0.46
   1  -4   0    4.57    0.71
  -1   4   0    3.75    0.96
   0   4   0    5.02    1.14
   0   4   0    5.35    0.88
   1   4   0   23.33    1.96
   1   4   0   23.38    1.86
   2   4   0   53.34    3.27
   2   4   0   54.93    3.37
   3   4   0   12.02    1.97
   4   4   0    4.63    1.60
   4   4   0    2.21    1.22
   5   4   0    1.97    1.37
   5   4   0    5.83    1.94
   6   4   0   13.51    2.72
   7   4   0   51.24    5.36
   8   4   0    0.25    1.54
   9   4   0    1.15    1.44
  10   4   0    0.15    1.85
  10  -5   0    1.80    1.91
   9  -5   0    2.53    2.00
   8  -5   0   -0.15    1.36
  -8   5   0   -0.01    1.72
   7  -5   0   -0.71    1.04
  -7   5   0   -1.67    1.45
   6  -5   0    2.24    1.32
  -6   5   0    2.65    1.54
   5  -5   0    1.50    1.08
  -5   5   0    3.48    1.22
   4  -5   0    2.99    1.02
  -4   5   0    1.89    1.01
  -4   5   0    2.08    0.82
   3  -5   0   49.42    3.16
  -3   5   0   60.86    3.29
   2  -5   0   16.13    1.41
  -2   5   0   16.54    2.01
  -1   5   0   49.12    3.13
  -1   5   0   53.36    2.77
   0   5   0    7.63    1.15
   0   5   0    7.40    1.42
   1   5   0    2.66    1.04
   1   5   0    4.02    1.09
   2   5   0   71.78    4.05
   2   5   0   74.00    4.27
   3   5   0   64.80    4.12
   3   5   0   67.77    4.18
   4   5   0  113.83    6.26
   4   5   0  111.00    5.95
   5   5   0   12.81    2.20
   5   5   0   14.76    2.68
   6   5   0   59.70    4.84
   7   5   0   -0.04    1.35
   8   5   0    0.70    1.72
   9   5   0    1.00    1.44
  10   5   0    5.84    2.47
  10  -6   0    1.57    2.25
   9  -6   0    0.33    1.70
   8  -6   0    7.66    2.39
  -8   6   0    8.63    2.73
   7  -6   0   19.74    3.12
  -7   6   0   15.34    2.81
   6  -6   0   12.51    2.37
  -6   6   0    8.65    2.10
   5  -6   0   23.47    2.85
  -5   6   0   22.65    2.79
  -4   6   0   24.28    2.76
  -4   6   0   23.87    2.55
   3  -6   0    4.08    1.00
  -3   6   0    4.62    1.19
   2  -6   0   30.97    2.14
  -2   6   0   28.79    2.37
  -1   6   0  244.96   10.80
  -1   6   0  249.56   10.10
   0   6   0   15.24    1.77
   0   6   0   17.55    2.26
   1   6   0   35.75    2.52
   1   6   0   35.43    2.87
   2   6   0   10.86    2.00
   2   6   0   10.90    1.87
   3   6   0   18.93    2.56
   3   6   0   14.34    2.37
   4   6   0    5.75    1.79
   4   6   0    9.71    2.18
   5   6   0    7.10    2.22
   5   6   0    5.71    2.03
   6   6   0    2.96    1.93
   7   6   0    0.79    1.43
   8   6   0    3.81    2.01
   9   6   0    3.19    2.07
  10   6   0    1.81    2.11
   9  -7   0    0.67    1.95
   8  -7   0    0.67    1.68
  -8   7   0   -2.94    1.52
   7  -7   0    5.80    1.74
  -7   7   0    5.59    2.19
   6  -7   0   -0.53    1.00
  -6   7   0    1.73    1.36
   5  -7   0    0.36    0.71
  -5   7   0   -1.59    0.88
   4  -7   0    3.01    1.08
  -4   7   0    4.21    1.29
  -4   7   0    4.45    1.32
   3  -7   0   55.76    3.40
  -3   7   0   54.54    3.62
  -2   7   0    3.10    1.01
  -2   7   0    3.89    1.22
  -1   7   0   37.03    2.46
  -1   7   0   37.01    2.96
   0   7   0    2.24    1.09
   0   7   0    1.97    0.97
   1   7   0   19.89    2.79
   1   7   0   19.58    2.27
   2   7   0   22.89    2.73
   2   7   0   26.53    3.21
   3   7   0   41.11    4.32
   3   7   0   35.61    3.68
   4   7   0   22.41    3.17
   4   7   0   24.49    3.39
   5   7   0    3.26    1.89
   5   7   0   -0.47    0.93
   6   7   0   18.34    3.38
   6   7   0   16.44    2.89
   7   7   0   -0.43    1.57
   8   7   0    3.78    1.97
   9   7   0    2.51    1.95
   7  -8   0   14.29    2.75
  -7   8   0   10.74    2.68
   6  -8   0    0.20    0.97
  -6   8   0    1.43    1.26
   5  -8   0    2.00    1.10
  -5   8   0   -0.23    1.02
   4  -8   0    6.15    1.45
  -4   8   0    8.08    1.82
   3  -8   0   10.41    1.63
  -3   8   0   10.40    1.98
  -2   8   0   20.15    2.28
  -2   8   0   23.39    2.92
  -1   8   0   60.35    4.12
  -1   8   0   53.54    3.35
   0   8   0   67.33    4.58
   0   8   0   65.77    3.88
   1   8   0    5.79    1.80
   1   8   0    4.31    1.59
   2   8   0   34.90    3.50
   2   8   0   34.03    3.97
   3   8   0   56.62    4.50
   3   8   0   52.05    4.15
   4   8   0    4.34    1.88
   4   8   0    3.78    1.96
   5   8   0   39.75    4.58
   5   8   0   48.24    4.25
   6   8   0    0.09    1.81
   6   8   0    1.44    1.64
   7   8   0    1.89    1.78
   8   8   0    3.69    2.09
   9   8   0    4.75    2.37
  -7   9   0    2.06    1.74
  -6   9   0   17.20    3.11
  -5   9   0   15.49    2.62
   4  -9   0    6.40    1.65
  -4   9   0   10.70    2.16
  -3   9   0    6.89    1.86
  -3   9   0    5.37    1.43
  -2   9   0    2.74    1.18
  -2   9   0    1.10    1.13
  -1   9   0    2.46    1.13
  -1   9   0    3.45    1.60
   0   9   0   14.03    2.12
   0   9   0   12.37    2.43
   1   9   0    0.89    1.57
   1   9   0    1.61    1.26
   2   9   0    2.24    1.84
   2   9   0    4.54    1.89
   3   9   0    1.84    1.81
   3   9   0    1.45    1.89
   4   9   0    3.03    2.08
   4   9   0    1.63    1.99
   5   9   0   -1.50    1.88
   5   9   0    1.29    1.81
   6   9   0   -1.06    1.42
   6   9   0    4.62    2.05
   7   9   0    2.15    1.77
   8   9   0    2.35    1.85
   9   9   0    3.29    2.20
  -7  10   0   -0.86    1.51
  -6  10   0    0.36    1.28
  -5  10   0    4.22    1.70
  -4  10   0   -0.60    1.05
  -3  10   0    3.87    1.81
  -2  10   0    2.72    1.65
  -1  10   0   -0.57    1.12
   0  10   0    3.25    1.63
   0  10   0    2.36    1.58
   1  10   0    9.24    2.55
   1  10   0   11.21    2.33
   2  10   0    6.27    2.25
   2  10   0   11.51    2.88
   3  10   0   15.28    3.03
   3  10   0   12.28    3.19
   4  10   0    0.37    1.86
   4  10   0   -0.12    1.89
   5  10   0   15.12    3.10
   5  10   0   11.59    3.34
   6  10   0    4.48    2.26
   6  10   0   -0.39    2.26
   7  10   0    4.82    2.19
   8  10   0    2.85    2.07
  -6  11   0    2.41    1.61
  -5  11   0    8.30    2.19
  -4  11   0   10.06    2.45
  -3  11   0   -0.96    1.05
  -2  11   0    8.02    2.27
  -1  11   0    1.37    1.38
   0  11   0    0.49    1.34
   1  11   0   18.03    3.51
   2  11   0    2.66    2.31
   3  11   0   -1.39    1.71
   4  11   0   -2.44    1.61
   4  11   0    1.66    2.33
   5  11   0    7.15    3.13
   5  11   0    9.14    2.73
   6  11   0    1.31    2.61
   6  11   0    6.31    2.45
   7  11   0    3.53    2.36
   8  11   0    3.29    2.15
  -6  12   0   -0.03    1.54
  -5  12   0    1.83    1.45
  -4  12   0   -0.43    1.29
  -3  12   0    2.42    1.64
  -2  12   0    0.01    1.32
  -1  12   0    0.24    1.21
   0  12   0    0.41    1.62
   1  12   0    3.46    2.19
   2  12   0   11.25    3.34
   3  12   0    1.84    2.31
   4  12   0   -0.61    2.15
   5  12   0   -1.20    2.43
   6  12   0    1.95    3.01
  -5  13   0    3.99    1.64
  -4  13   0    2.91    1.88
  -3  13   0    3.38    1.95
  -2  13   0   -0.74    1.52
  -1  13   0    2.27    1.86
   0  13   0    0.17    1.77
   1  13   0    0.47    2.19
   2  13   0   15.55    3.88
   3  13   0   -0.74    2.19
   4  13   0   -1.87    2.20
   5  13   0   -1.60    2.59
   6  13   0    1.66    3.15
  -4  14   0    0.06    2.07
  -3  14   0    2.39    2.21
  -2  14   0    7.01    2.69
  -1  14   0    1.44    2.13
   0  14   0    4.09    2.48
   1  14   0   -1.04    1.95
   2  14   0    4.71    2.87
   3  14   0   -0.40    2.38
   4  14   0    0.53    2.62
   5  14   0   -0.20    3.15
  -2  15   0    0.20    2.14
  -1  15   0    0.49    2.15
   0  15   0    1.51    2.16
   1  15   0    2.00    2.45
   2  15   0    1.49    2.70
   3  15   0   -0.42    2.78
   3  15  -1   -2.66    2.43
   2  15  -1   -0.13    2.55
   1  15  -1   -0.06    2.22
   0  15  -1    1.86    2.40
  -1  15  -1    2.62    2.51
  -2  15  -1   -1.59    1.82
   5  14  -1    1.78    3.41
   4  14  -1   -1.61    2.59
   3  14  -1    1.95    2.66
   2  14  -1   -1.73    2.00
   1  14  -1    1.48    2.31
   0  14  -1    1.78    1.99
  -1  14  -1   -0.44    1.40
  -2  14  -1    2.25    1.78
  -3  14  -1    3.57    2.10
  -4  14  -1    1.83    1.94
   6  13  -1   -0.42    3.13
   5  13  -1    1.13    2.73
   4  13  -1    0.85    2.46
   3  13  -1    1.76    2.68
   2  13  -1   -0.96    2.16
   1  13  -1    1.83    2.15
   0  13  -1    1.78    1.75
  -1  13  -1   10.49    2.68
  -2  13  -1    1.38    1.63
  -3  13  -1    5.52    2.13
  -4  13  -1    0.36    1.40
  -5  13  -1    1.99    1.44
   6  12  -1   -2.00    2.62
   5  12  -1   -2.44    2.07
   4  12  -1   13.86    3.69
   3  12  -1    0.70    2.28
   2  12  -1    0.45    1.96
   1  12  -1    1.87    2.11
   0  12  -1    0.87    1.47
  -1  12  -1   -0.37    1.44
  -2  12  -1    8.92    2.55
  -3  12  -1   10.86    2.74
  -4  12  -1   -0.82    1.46
  -5  12  -1    3.54    1.59
  -6  12  -1    0.35    1.54
   8  11  -1    6.09    2.87
   7  11  -1    4.54    2.36
   6  11  -1    2.57    2.15
   6  11  -1   -3.08    2.26
   5  11  -1    4.22    2.73
   5  11  -1    5.82    2.57
   4  11  -1    4.54    2.38
   4  11  -1    8.07    3.12
   3  11  -1    6.43    2.63
   3  11  -1    6.82    2.56
   2  11  -1   24.67    4.06
   2  11  -1   28.11    3.79
   1  11  -1    0.33    1.55
   0  11  -1    4.10    1.96
  -1  11  -1    0.41    1.38
  -2  11  -1   -0.26    1.27
  -3  11  -1   -0.54    1.11
  -4  11  -1   -0.86    1.26
  -5  11  -1    1.25    1.18
  -6  11  -1    1.38    1.61
   8  10  -1    5.72    2.31
   7  10  -1   -0.50    1.68
   6  10  -1   -0.50    2.24
   6  10  -1   -1.09    1.70
   5  10  -1    3.81    2.54
   5  10  -1    4.38    2.35
   4  10  -1    0.32    1.91
   4  10  -1   -0.83    1.83
   3  10  -1    3.29    2.33
   3  10  -1    2.58    2.08
   2  10  -1    6.85    2.40
   2  10  -1    5.08    2.29
   1  10  -1    1.89    1.64
   1  10  -1    1.80    1.75
   0  10  -1   20.73    3.25
   0  10  -1   25.02    3.04
  -1  10  -1    4.09    1.58
  -1  10  -1    2.96    1.45
  -2  10  -1    2.66    1.43
  -2  10  -1    6.53    1.96
  -3  10  -1    6.71    1.90
  -4  10  -1    0.24    1.04
  -5  10  -1    1.63    1.20
  -5  10  -1    1.04    1.15
  -6  10  -1    5.52    2.14
   9   9  -1    2.53    2.19
   8   9  -1    6.40    2.55
   7   9  -1    4.50    2.27
   6   9  -1   -2.38    1.45
   6   9  -1    2.21    2.13
   5   9  -1    3.04    2.10
   5   9  -1    4.51    2.35
   4   9  -1   18.23    3.55
   4   9  -1   13.95    2.95
   3   9  -1    5.12    2.19
   3   9  -1    3.80    2.10
   2   9  -1   60.45    4.68
   2   9  -1   49.65    4.09
   1   9  -1   17.67    3.00
   1   9  -1   19.51    2.62
   0   9  -1    0.41    1.07
   0   9  -1    1.44    1.35
  -1   9  -1    9.23    2.16
  -1   9  -1    6.82    1.60
  -2   9  -1   12.24    1.96
  -2   9  -1    8.59    2.00
  -3   9  -1    0.98    1.11
  -3   9  -1    2.47    1.15
  -4   9  -1    8.29    2.00
   4  -9   1    8.37    1.74
  -5   9  -1    5.60    1.70
  -5   9  -1    7.76    1.82
   5  -9   1    6.19    1.75
  -6   9  -1    1.32    1.33
  -7   9  -1   -1.18    1.39
   9   8  -1    6.96    2.73
   8   8  -1    0.05    1.59
   7   8  -1    3.74    2.14
   6   8  -1    1.47    1.89
   5   8  -1    4.31    2.26
   5   8  -1    4.40    2.18
   4   8  -1   -1.12    1.49
   4   8  -1    2.52    2.00
   3   8  -1    6.22    2.27
   3   8  -1    7.61    2.18
   2   8  -1    2.13    1.76
   2   8  -1    3.01    1.60
   1   8  -1    6.73    1.77
   1   8  -1    5.45    1.75
   0   8  -1    1.21    1.15
   0   8  -1    1.60    1.16
  -1   8  -1   15.71    2.06
  -1   8  -1   15.20    2.43
  -2   8  -1   23.61    2.93
  -2   8  -1   22.54    2.46
  -3   8  -1    0.92    0.94
  -3   8  -1   -0.57    0.82
  -4   8  -1    3.06    1.24
   4  -8   1    3.95    1.29
  -5   8  -1   24.12    2.97
  -5   8  -1   14.92    2.51
  -6   8  -1   -0.04    1.33
   6  -8   1    0.79    1.16
  -7   8  -1    5.83    2.04
   7  -8   1    4.21    1.86
   8  -8   1    0.25    1.44
   9   7  -1   -1.68    1.18
   8   7  -1    2.80    1.98
   7   7  -1    3.55    2.03
   6   7  -1   10.32    2.61
   5   7  -1    1.71    1.59
   5   7  -1    0.75    1.78
   4   7  -1   17.22    2.94
   4   7  -1   20.38    3.10
   3   7  -1   26.59    3.39
   3   7  -1   28.26    3.58
   2   7  -1    1.20    1.26
   2   7  -1   -1.80    1.20
   1   7  -1   47.40    3.58
   1   7  -1   44.24    3.14
   0   7  -1   23.29    2.89
   0   7  -1   24.50    2.50
  -1   7  -1    2.43    0.99
  -1   7  -1    1.74    0.97
  -2   7  -1   39.20    2.71
  -2   7  -1   37.60    2.95
  -3   7  -1   25.66    2.91
   3  -7   1   22.69    2.47
  -4   7  -1    0.93    0.82
   4  -7   1   -0.07    0.55
  -5   7  -1   23.27    3.10
  -5   7  -1   27.30    2.92
   5  -7   1   21.06    2.80
  -6   7  -1    1.08    1.34
   6  -7   1   -0.44    0.91
  -7   7  -1   -1.11    1.37
   7  -7   1    1.63    1.55
   8  -7   1    3.83    1.96
   9  -7   1    3.15    2.00
   9   6  -1    2.70    1.87
   8   6  -1    3.90    2.01
   7   6  -1    0.91    1.59
   6   6  -1    0.22    1.70
   5   6  -1   98.59    6.39
   5   6  -1  104.24    6.10
   4   6  -1    4.20    1.83
   3   6  -1   37.38    3.68
   3   6  -1   34.34    3.58
   2   6  -1    5.70    1.67
   2   6  -1    5.88    1.59
   1   6  -1   26.55    2.27
   1   6  -1   27.61    3.03
   0   6  -1    0.63    0.75
   0   6  -1    1.38    0.82
  -1   6  -1   61.42    3.41
  -1   6  -1   62.48    3.81
   2  -6   1   50.78    2.97
   3  -6   1   -0.11    0.35
  -4   6  -1   15.91    2.13
   4  -6   1   17.89    2.33
  -5   6  -1    2.66    1.28
   5  -6   1    2.37    1.20
  -6   6  -1    2.91    1.53
   6  -6   1   -0.07    0.96
  -7   6  -1    1.88    1.74
   7  -6   1    3.38    1.69
   8  -6   1    7.34    2.28
   9  -6   1    2.64    1.93
  10  -6   1    1.90    2.12
  10   5  -1    6.63    2.81
   9   5  -1    2.33    1.87
   8   5  -1    1.18    1.53
   7   5  -1    4.68    2.05
   6   5  -1   18.54    3.39
   5   5  -1    0.08    1.35
   5   5  -1   -1.12    1.44
   4   5  -1    3.65    1.72
   4   5  -1    7.31    1.72
   3   5  -1   -0.20    0.83
   3   5  -1    0.99    1.39
   2   5  -1    0.35    1.04
   2   5  -1    2.07    1.04
   1   5  -1   38.08    2.72
   1   5  -1   37.40    2.54
   0   5  -1    1.44    0.73
   0   5  -1    2.05    0.88
  -1   5  -1    6.02    1.06
   2  -5   1    0.72    0.43
   3  -5   1    3.78    0.94
  -4   5  -1   41.28    2.96
   4  -5   1   39.36    2.95
  -5   5  -1    9.08    1.69
   5  -5   1    5.25    1.52
  -6   5  -1   15.54    2.66
   6  -5   1   12.06    2.33
  -7   5  -1    2.90    1.85
   7  -5   1    3.11    1.57
  -8   5  -1    5.29    2.32
   8  -5   1    2.03    1.59
   9  -5   1    0.94    1.71
  10  -5   1    2.12    2.06
  10   4  -1    4.36    2.15
   9   4  -1    0.64    1.63
   8   4  -1    4.93    2.11
   7   4  -1    9.07    2.41
   6   4  -1    0.86    1.57
   5   4  -1   70.99    4.14
   5   4  -1   74.57    5.06
   4   4  -1    4.00    1.37
   4   4  -1    5.46    1.82
   3   4  -1   50.40    3.35
   3   4  -1   39.23    2.81
   2   4  -1    6.88    1.47
   2   4  -1    5.83    1.27
   1   4  -1    6.90    1.32
   1   4  -1    9.60    1.42
   0   4  -1   14.50    1.47
  -1   4  -1   38.98    2.27
   2  -4   1   -0.03    0.24
   3  -4   1   14.72    1.76
  -4   4  -1   14.88    1.91
   4  -4   1   14.76    2.11
  -5   4  -1   25.42    2.75
   5  -4   1   23.24    2.90
  -6   4  -1   33.40    3.54
   6  -4   1   33.69    3.78
  -7   4  -1    3.36    1.81
   7  -4   1    0.46    1.12
  -8   4  -1   16.74    3.07
   8  -4   1   16.34    3.13
   9  -4   1   -0.47    1.36
  10  -4   1    0.59    1.75
  10   3  -1    1.35    2.18
   9   3  -1   16.71    3.43
   8   3  -1   10.55    2.64
   7   3  -1    7.03    2.31
   6   3  -1   36.37    4.22
   5   3  -1    0.09    1.07
   5   3  -1   -0.36    1.08
   4   3  -1  176.60    8.32
   4   3  -1  167.30    7.55
   3   3  -1  103.47    5.47
   3   3  -1  111.67    5.17
   2   3  -1  195.50    8.42
   1   3  -1   86.18    4.26
   1   3  -1   92.17    4.18
   0   3  -1  361.07   13.74
   1  -3   1    0.09    0.16
   2  -3   1   85.29    4.03
  -3   3  -1    3.39    0.82
   3  -3   1    0.58    0.60
  -4   3  -1   49.01    3.02
   4  -3   1   39.69    2.92
  -5   3  -1    0.81    0.94
   5  -3   1    1.00    0.79
  -6   3  -1    8.46    1.99
   6  -3   1    7.50    1.89
  -7   3  -1   -0.95    1.40
   7  -3   1   -0.15    1.07
  -8   3  -1   -1.98    1.47
   8  -3   1    0.32    1.31
   9  -3   1   -0.10    1.45
  10  -3   1    3.60    2.31
  10   2  -1    2.74    2.32
   9   2  -1    0.02    1.82
   8   2  -1    0.35    1.64
   7   2  -1    2.46    1.76
   6   2  -1   -0.59    1.12
   5   2  -1    6.64    1.32
   5   2  -1    8.20    1.90
   4   2  -1   -0.55    0.80
   4   2  -1    1.93    1.12
   3   2  -1    9.60    1.72
   3   2  -1   12.52    1.42
   2   2  -1    4.72    0.89
   2   2  -1    4.36    1.26
   1   2  -1   11.18    1.27
   0   2  -1   10.08    0.94
   1  -2   1    8.24    0.74
  -2   2  -1   39.41    2.08
   2  -2   1   32.97    2.09
  -3   2  -1    1.53    0.76
   3  -2   1    0.63    0.57
  -4   2  -1    2.92    0.96
   4  -2   1    3.29    1.05
  -5   2  -1    2.09    1.24
   5  -2   1    2.48    1.18
  -6   2  -1   16.83    2.55
   6  -2   1   26.29    3.33
  -7   2  -1    0.00    1.31
   7  -2   1    0.82    1.26
  -8   2  -1   10.82    2.49
   8  -2   1   18.32    3.40
   9  -2   1    8.24    2.60
  10  -2   1    1.80    2.00
  10   1  -1   -0.09    1.52
   9   1  -1    1.54    1.81
   8   1  -1    4.92    2.23
   7   1  -1    2.90    1.78
  -7  -1   1    0.03    1.33
   6   1  -1   60.09    4.43
  -6  -1   1   46.75    3.80
   5   1  -1   43.79    3.41
  -5  -1   1   36.08    3.05
   4   1  -1   71.86    4.33
   3   1  -1    9.04    1.61
  -3  -1   1    8.60    1.41
   2   1  -1  184.65    8.16
  -2  -1   1  212.94    8.18
   1   1  -1    8.43    0.98
   0   1  -1   95.08    3.76
   1  -1   1  293.13   11.08
  -2   1  -1   42.97    2.13
   2  -1   1   39.04    2.32
  -3   1  -1   19.29    1.82
   3  -1   1   22.05    2.19
  -4   1  -1    3.52    1.08
   4  -1   1    4.90    1.24
  -5   1  -1   14.75    2.07
   5  -1   1   16.08    2.37
  -6   1  -1    0.92    1.21
   6  -1   1   -0.38    0.92
  -7   1  -1   21.45    2.84
   7  -1   1   21.73    3.43
  -8   1  -1    5.01    1.88
   8  -1   1    5.01    2.08
   9  -1   1    1.26    1.54
  10  -1   1    1.58    1.97
  10   0  -1    6.26    2.69
   9   0  -1   -0.32    1.40
  -9   0   1    0.51    1.60
   8   0  -1    6.14    2.22
  -8   0   1    1.98    1.66
   7   0  -1   50.38    5.23
  -7   0   1   40.67    3.68
   6   0  -1   30.50    3.69
  -6   0   1   26.84    3.11
   5   0  -1   19.08    2.78
  -5   0   1   15.31    2.23
   4   0  -1    1.03    0.88
  -4   0   1    1.42    0.89
   3   0  -1   45.79    2.93
  -3   0   1   49.02    2.89
   2   0  -1   23.19    1.88
  -2   0   1   35.01    2.03
   1   0  -1   74.07    3.19
   0   0  -1   -0.01    0.04
   1   0   1   10.71    0.76
  -2   0  -1  159.30    6.22
   2   0   1  150.06    6.47
  -3   0  -1   35.50    2.20
   3   0   1   32.51    2.35
  -4   0  -1    6.65    1.27
   4   0   1    6.30    1.36
   4   0   1    7.33    0.92
  -5   0  -1    1.71    0.93
   5   0   1    7.12    1.63
  -6   0  -1    2.37    1.23
   6   0   1    8.21    2.06
  -7   0  -1    4.61    1.61
   7   0   1    6.14    1.96
  -8   0  -1    4.00    1.58
   8   0   1    3.50    1.91
  -9   0  -1    2.54    1.70
   9   0   1    0.72    1.46
  10   0   1    2.20    2.17
 -10   1   1    2.24    1.80
   9  -1  -1    2.88    1.97
  -9   1   1    0.77    1.52
   8  -1  -1   38.39    4.81
  -8   1   1   27.23    3.65
   7  -1  -1    6.03    2.05
  -7   1   1    5.30    1.97
   6  -1  -1    9.29    2.21
  -6   1   1    6.08    1.80
   5  -1  -1   33.93    2.95
  -5   1   1   31.74    3.24
   4  -1  -1    3.52    1.15
  -4   1   1    1.62    0.96
   3  -1  -1   56.43    3.23
  -3   1   1   54.60    3.16
   2  -1  -1  273.82   10.85
  -2   1   1  276.70   10.83
   1  -1  -1   19.18    1.09
   2   1   1   -0.30    0.53
  -3  -1  -1   10.48    1.40
   3   1   1   12.56    1.39
   3   1   1   11.67    1.64
  -4  -1  -1   75.97    3.93
   4   1   1   73.96    3.52
   4   1   1   69.86    4.24
  -5  -1  -1  119.06    5.92
   5   1   1  120.03    5.30
   5   1   1  129.71    6.64
  -6  -1  -1   -1.65    0.95
   6   1   1   -0.46    1.01
   7   1   1   38.67    4.55
   8   1   1   -0.62    1.23
   9   1   1   -0.11    1.44
  10   1   1   -1.16    1.75
  10  -2  -1    0.20    2.00
   9  -2  -1    8.02    2.65
  -9   2   1    4.84    2.11
   8  -2  -1    2.66    1.77
  -8   2   1   -1.72    1.41
   7  -2  -1   14.21    2.82
  -7   2   1   10.60    2.45
   6  -2  -1   21.74    3.07
  -6   2   1   18.88    2.88
   5  -2  -1   36.09    2.97
  -5   2   1   35.60    3.02
   4  -2  -1   -0.55    0.56
  -4   2   1    0.75    0.84
   3  -2  -1    7.00    1.23
  -3   2   1    6.06    1.16
   2  -2  -1    0.14    0.22
  -2   2   1   -0.91    0.40
   1  -2  -1   49.64    2.26
   0   2   1  208.04    8.11
   0   2   1  200.07    7.56
   1   2   1   46.20    2.47
   1   2   1   50.39    2.34
   2   2   1    5.19    1.15
   2   2   1    4.02    0.79
   3   2   1   27.85    2.20
   3   2   1   26.30    1.99
   4   2   1  103.73    4.86
   4   2   1  104.21    5.49
   5   2   1   39.47    3.25
   5   2   1   35.92    2.56
   6   2   1   12.62    2.39
   7   2   1    0.82    1.27
   8   2   1    5.59    2.09
   9   2   1    0.35    1.30
  10   2   1    4.34    2.56
  10  -3  -1    4.30    2.41
   9  -3  -1    2.46    1.82
  -9   3   1    1.20    1.85
   8  -3  -1    3.31    1.85
  -8   3   1    1.90    1.90
   7  -3  -1   10.06    2.38
  -7   3   1    7.98    2.38
   6  -3  -1   21.23    3.03
  -6   3   1   11.42    2.37
   5  -3  -1   18.86    2.56
  -5   3   1    9.92    1.97
   4  -3  -1   15.13    2.03
  -4   3   1   16.76    2.09
  -4   3   1   12.48    1.15
   3  -3  -1    1.49    0.60
  -3   3   1    3.54    0.92
  -3   3   1    2.58    0.66
   2  -3  -1   15.40    1.52
  -2   3   1   14.45    1.41
  -2   3   1   10.35    1.38
   1  -3  -1   10.52    0.84
  -1   3   1   11.01    1.28
   0   3   1    0.72    0.39
   0   3   1    0.14    0.57
   1   3   1  165.42    6.63
   1   3   1  161.11    7.02
   2   3   1    4.79    1.13
   2   3   1    3.64    1.12
   3   3   1   45.39    2.88
   3   3   1   49.63    3.11
   4   3   1    3.53    1.33
   4   3   1    5.24    1.33
   5   3   1   34.82    3.05
   5   3   1   35.97    3.70
   6   3   1    0.22    1.20
   7   3   1   -0.24    1.18
   8   3   1    7.29    2.34
   9   3   1    9.86    2.70
  10   3   1   -0.75    1.15
  10  -4  -1   -0.06    1.66
   9  -4  -1    0.37    1.49
  -9   4   1   -1.18    1.80
   8  -4  -1    6.20    2.09
  -8   4   1    4.94    2.35
   7  -4  -1    4.17    1.80
  -7   4   1    5.85    2.18
   6  -4  -1    3.73    1.49
  -6   4   1    5.57    1.85
   5  -4  -1   31.00    2.77
  -5   4   1   33.70    2.92
   4  -4  -1   23.22    2.48
  -4   4   1   18.15    1.55
  -4   4   1   17.88    2.24
   3  -4  -1  117.72    5.83
  -3   4   1  134.44    6.19
  -3   4   1  132.25    5.73
   2  -4  -1  138.06    5.84
  -2   4   1  133.28    6.01
   1  -4  -1   54.61    2.53
  -1   4   1   49.39    2.92
   0   4   1  139.79    5.62
   0   4   1  139.50    6.34
   1   4   1    4.37    1.13
   1   4   1    5.67    1.18
   2   4   1    9.27    1.59
   2   4   1   13.06    1.85
   3   4   1   -0.56    0.69
   3   4   1   -0.54    0.86
   4   4   1   85.02    4.75
   4   4   1   69.91    4.24
   5   4   1   43.84    3.20
   5   4   1   38.51    3.44
   6   4   1    7.73    2.07
   7   4   1    6.76    2.25
   8   4   1    7.44    2.18
   9   4   1    2.91    1.76
  10   4   1    6.38    2.44
  10  -5  -1    0.41    1.83
   9  -5  -1    3.79    2.09
  -9   5   1    2.32    2.34
   8  -5  -1    0.82    1.40
  -8   5   1   -0.75    1.71
   7  -5  -1   18.36    3.07
  -7   5   1   14.85    2.94
   6  -5  -1   15.52    2.50
  -6   5   1   14.53    2.41
   5  -5  -1   10.32    1.94
  -5   5   1   11.02    2.08
  -4   5   1   14.88    2.18
  -4   5   1   18.01    1.97
   3  -5  -1   48.71    2.94
  -3   5   1   48.31    2.94
  -3   5   1   46.66    3.16
   2  -5  -1   12.70    1.42
  -2   5   1   12.94    1.74
  -1   5   1   66.79    3.76
  -1   5   1   67.67    3.22
   0   5   1   21.58    2.35
   0   5   1   18.31    1.43
   1   5   1   13.41    1.95
   1   5   1   14.45    1.64
   2   5   1    9.27    1.63
   2   5   1    5.64    1.47
   3   5   1    1.96    1.26
   3   5   1   -0.61    0.95
   4   5   1   11.26    2.14
   5   5   1    1.83    1.40
   5   5   1    2.67    1.54
   6   5   1    2.39    1.66
   6   5   1   -0.01    1.37
   7   5   1    1.56    1.63
   8   5   1    1.28    1.47
   9   5   1    4.62    2.10
  10   5   1    0.17    1.81
  10  -6  -1   -1.29    1.90
   9  -6  -1   -1.24    1.56
   8  -6  -1    3.35    1.95
  -8   6   1    4.06    2.27
   7  -6  -1   -0.21    1.20
  -7   6   1    0.39    1.53
   6  -6  -1    0.42    1.02
  -6   6   1   -0.69    1.20
   5  -6  -1   -0.35    0.51
  -5   6   1   -0.52    1.02
   4  -6  -1   44.59    3.13
  -4   6   1   43.02    3.37
  -4   6   1   46.87    3.10
   3  -6  -1    0.04    0.57
  -3   6   1    0.34    0.71
   2  -6  -1   36.97    2.28
  -2   6   1   33.51    2.59
  -1   6   1    5.76    1.35
   0   6   1    0.80    0.72
   0   6   1    0.25    0.82
   1   6   1    0.01    0.98
   1   6   1    0.66    0.88
   2   6   1   77.68    4.80
   2   6   1   80.40    4.40
   3   6   1    3.18    1.46
   3   6   1    4.18    1.60
   4   6   1   58.42    4.30
   4   6   1   73.13    4.63
   5   6   1    8.66    2.13
   5   6   1    9.33    2.19
   6   6   1   -1.27    1.62
   6   6   1    1.03    1.41
   7   6   1   15.69    2.94
   8   6   1    1.88    1.72
   9   6   1    2.08    1.96
  10   6   1    3.25    2.35
   8  -7  -1    2.58    1.79
  -8   7   1   -0.60    1.69
   7  -7  -1    3.13    1.67
  -7   7   1    3.67    1.89
   6  -7  -1    0.23    0.82
  -6   7   1    0.29    1.33
   5  -7  -1    5.72    1.58
  -5   7   1    2.19    1.35
   4  -7  -1    2.85    1.03
  -4   7   1    2.12    1.20
  -4   7   1    2.41    1.22
   3  -7  -1   42.99    2.87
  -3   7   1   45.91    3.26
  -2   7   1   43.60    2.71
  -2   7   1   42.20    3.16
  -1   7   1    3.50    1.30
  -1   7   1    3.22    0.93
   0   7   1    4.46    1.13
   0   7   1    7.93    1.78
   1   7   1   45.75    3.54
   1   7   1   46.74    3.02
   2   7   1    9.65    1.94
   2   7   1   13.73    2.50
   3   7   1   66.35    4.32
   3   7   1   65.28    4.69
   4   7   1   13.99    2.57
   4   7   1   14.97    2.82
   5   7   1    2.10    1.52
   5   7   1    5.59    2.06
   6   7   1   16.28    3.19
   6   7   1   14.48    2.87
   7   7   1    1.49    1.69
   8   7   1    2.28    1.70
   9   7   1    0.62    1.76
  -8   8   1    4.74    2.19
  -7   8   1   12.06    2.83
   6  -8  -1   -0.47    1.04
  -6   8   1    0.10    1.23
   5  -8  -1    1.24    1.05
  -5   8   1   -0.42    0.99
   4  -8  -1    2.00    0.92
  -4   8   1    3.65    1.20
  -4   8   1    0.47    1.10
   3  -8  -1    0.54    0.68
  -3   8   1    2.40    1.24
  -2   8   1    1.47    1.16
  -2   8   1    0.49    0.86
  -1   8   1    1.30    0.90
  -1   8   1    1.02    1.19
   0   8   1   12.31    1.76
   0   8   1   11.10    2.19
   1   8   1   10.13    2.18
   1   8   1   11.72    1.93
   2   8   1   -0.26    1.23
   2   8   1    1.73    1.53
   3   8   1    1.66    1.66
   3   8   1    3.69    1.86
   4   8   1    7.25    2.24
   4   8   1    5.78    2.14
   5   8   1   -0.89    1.77
   5   8   1   -0.46    1.63
   6   8   1    3.57    2.01
   6   8   1    0.15    1.63
   7   8   1    0.82    1.69
   8   8   1    6.18    2.16
   9   8   1    3.17    2.10
  -8   9   1   -2.15    1.68
  -7   9   1    0.07    1.62
  -6   9   1    1.92    1.52
  -5   9   1    6.90    1.86
  -4   9   1    1.48    1.30
  -3   9   1   15.18    2.59
  -2   9   1    8.11    1.54
  -2   9   1    8.09    2.03
  -1   9   1    5.01    1.75
  -1   9   1    3.58    1.29
   0   9   1    8.14    2.07
   0   9   1    7.19    1.67
   1   9   1   31.78    3.18
   1   9   1   32.88    3.97
   2   9   1    9.09    2.47
   2   9   1    7.85    2.13
   3   9   1   11.55    2.76
   3   9   1    8.44    2.28
   4   9   1   22.46    3.34
   4   9   1   21.77    3.70
   5   9   1   -0.74    1.63
   5   9   1   -0.16    2.01
   6   9   1    3.83    2.13
   6   9   1    0.30    2.16
   7   9   1    6.50    2.29
   8   9   1    7.56    2.53
   9   9   1    1.54    2.04
  -7  10   1    1.71    1.77
  -6  10   1    1.06    1.44
  -4  10   1   18.52    2.78
  -3  10   1    7.00    2.02
  -2  10   1    1.23    1.25
  -1  10   1   18.63    3.08
   0  10   1    2.30    1.45
   1  10   1    2.96    1.99
   2  10   1    1.46    1.74
   2  10   1    3.03    1.95
   3  10   1    2.42    2.14
   3  10   1    5.13    2.26
   4  10   1    7.63    2.39
   4  10   1    9.91    3.01
   5  10   1    3.59    1.98
   5  10   1    1.25    2.14
   6  10   1    2.20    1.88
   6  10   1    0.32    2.21
   7  10   1    5.58    2.18
   8  10   1    4.52    2.07
  -7  11   1   -1.38    1.44
  -6  11   1    1.47    1.40
  -5  11   1    1.42    1.30
  -4  11   1    3.00    1.59
  -3  11   1    4.05    1.69
  -2  11   1   10.26    2.53
  -1  11   1    5.85    2.04
   0  11   1    1.92    1.84
   1  11   1    1.20    1.86
   2  11   1   29.13    4.53
   3  11   1    2.14    2.07
   4  11   1    2.72    2.43
   5  11   1   -1.70    2.12
   6  11   1   -1.46    2.42
   6  11   1    4.54    2.25
   7  11   1    2.81    1.97
   8  11   1    7.36    2.51
  -6  12   1    1.67    1.53
  -5  12   1    3.06    1.59
  -4  12   1   -1.01    1.52
  -3  12   1    7.18    2.33
  -2  12   1    1.29    1.65
  -1  12   1    8.20    2.49
   0  12   1   29.41    4.48
   1  12   1    6.34    2.54
   2  12   1   -2.22    1.54
   3  12   1    0.19    2.10
   4  12   1    3.12    2.69
   5  12   1    0.27    2.75
   6  12   1    1.73    2.91
  -5  13   1    4.30    1.70
  -4  13   1    3.29    2.19
  -3  13   1    6.73    2.61
  -2  13   1    4.52    2.21
  -1  13   1   -0.85    1.66
   0  13   1    0.96    1.97
   1  13   1    2.14    1.97
   2  13   1    0.74    2.21
   3  13   1   -1.50    2.11
   4  13   1    2.78    2.79
   5  13   1    3.27    3.11
   6  13   1   -0.18    2.91
  -4  14   1    3.00    2.18
  -3  14   1    1.51    1.88
  -2  14   1    4.23    2.32
  -1  14   1    4.22    2.35
   0  14   1    6.14    2.60
   1  14   1    3.59    2.53
   2  14   1    0.66    2.45
   3  14   1   -0.91    2.36
   4  14   1   -2.46    2.49
   5  14   1   -3.70    2.56
  -2  15   1    0.08    2.05
  -1  15   1    2.47    2.55
   0  15   1    0.20    2.04
   1  15   1   -1.91    2.09
   2  15   1    0.98    2.56
   3  15   1    3.36    3.18
   2  15  -2   -2.12    2.30
   1  15  -2    0.00    2.37
   0  15  -2    1.99    2.32
  -1  15  -2   -1.86    1.36
  -2  15  -2   -0.47    1.83
   4  14  -2   -0.03    2.79
   3  14  -2    1.02    2.65
   2  14  -2   -1.66    2.12
   1  14  -2    2.27    2.35
   0  14  -2    0.39    1.77
  -1  14  -2    2.25    1.82
  -2  14  -2    3.34    1.94
  -3  14  -2    1.10    1.76
  -4  14  -2    1.02    1.82
   5  13  -2    1.18    2.61
   4  13  -2    1.68    2.74
   3  13  -2    4.31    2.67
   2  13  -2    4.97    2.68
   1  13  -2    0.40    1.69
   0  13  -2    0.48    1.52
  -1  13  -2    1.53    1.71
  -2  13  -2    0.81    1.64
  -3  13  -2    1.08    1.78
  -4  13  -2    2.18    1.81
   7  12  -2    6.62    2.61
   6  12  -2    0.41    2.06
   5  12  -2   -1.71    2.39
   5  12  -2    0.35    2.10
   4  12  -2    1.91    2.47
   3  12  -2   -0.09    2.05
   2  12  -2    2.25    2.15
   1  12  -2    2.93    2.03
   0  12  -2   -0.24    1.50
  -1  12  -2    0.13    1.40
  -2  12  -2   -0.10    1.46
  -3  12  -2   -0.86    1.36
  -4  12  -2    1.14    1.63
  -5  12  -2   -0.10    1.58
   7  11  -2    5.81    2.63
   6  11  -2    1.55    2.20
   5  11  -2    2.58    2.23
   5  11  -2    5.52    2.94
   4  11  -2    3.69    2.60
   4  11  -2    2.79    2.37
   3  11  -2   -0.02    2.17
   3  11  -2    0.15    1.67
   2  11  -2   -0.17    1.93
   2  11  -2    0.68    1.74
   1  11  -2    5.75    2.36
   1  11  -2    9.27    2.74
   0  11  -2    4.45    1.84
   0  11  -2    4.49    2.01
  -1  11  -2    8.58    2.17
  -2  11  -2    0.34    1.15
  -3  11  -2    1.90    1.45
  -4  11  -2    4.48    1.77
  -5  11  -2    9.56    2.37
   8  10  -2    1.53    2.15
   7  10  -2    4.19    2.35
   6  10  -2    3.98    2.42
   5  10  -2    8.91    2.78
   5  10  -2   13.37    3.53
   4  10  -2   -0.59    1.80
   4  10  -2    0.94    2.09
   3  10  -2    1.24    1.78
   3  10  -2    0.42    2.03
   2  10  -2    1.43    1.96
   2  10  -2   -0.70    1.44
   1  10  -2   21.40    3.08
   1  10  -2   26.52    3.90
   0  10  -2   36.60    3.71
   0  10  -2   23.29    3.50
  -1  10  -2    3.62    1.73
  -1  10  -2    4.84    1.83
  -2  10  -2    5.14    1.55
  -2  10  -2    4.64    1.77
  -3  10  -2    0.76    1.09
  -3  10  -2    2.86    1.42
  -4  10  -2    0.09    1.11
  -5  10  -2    4.50    1.82
  -5  10  -2    2.47    1.23
  -6  10  -2    0.43    1.36
   8   9  -2    8.15    2.62
   7   9  -2    5.01    2.35
   6   9  -2    0.25    1.88
   5   9  -2    9.45    2.67
   5   9  -2    8.54    2.76
   4   9  -2    1.72    2.10
   4   9  -2    4.27    2.32
   3   9  -2   -0.27    1.90
   3   9  -2    1.34    1.56
   2   9  -2   16.97    3.09
   2   9  -2   15.93    2.87
   1   9  -2   -0.87    1.44
   1   9  -2   -1.00    1.08
   0   9  -2    2.47    1.50
   0   9  -2    1.42    1.25
  -1   9  -2    2.91    1.26
  -1   9  -2    4.31    1.60
  -2   9  -2   -0.36    0.81
  -2   9  -2   -1.23    0.96
  -3   9  -2    4.40    1.41
  -3   9  -2    3.39    1.50
  -4   9  -2    0.79    1.29
  -4   9  -2    1.94    1.25
   4  -9   2    1.79    1.10
  -5   9  -2   23.60    3.14
  -5   9  -2   21.52    2.89
  -6   9  -2   10.27    2.27
   6  -9   2    6.28    1.94
   9   8  -2    2.09    2.07
   8   8  -2    4.64    2.39
   7   8  -2   -0.47    1.54
   6   8  -2    3.81    2.14
   5   8  -2   12.49    2.87
   5   8  -2   -0.06    1.31
   4   8  -2   -1.22    1.76
   4   8  -2   -0.39    1.49
   3   8  -2   18.56    3.09
   3   8  -2   24.20    3.34
   2   8  -2   35.13    3.93
   2   8  -2   30.99    3.54
   1   8  -2    1.72    1.27
   1   8  -2   -1.03    1.21
   0   8  -2   48.11    3.43
   0   8  -2   45.06    3.61
  -1   8  -2   33.98    3.01
  -1   8  -2   32.36    2.66
  -2   8  -2   -0.47    0.83
  -2   8  -2    0.37    0.89
  -3   8  -2   14.49    2.08
  -3   8  -2   13.47    2.24
  -4   8  -2    6.43    1.64
   4  -8   2   -0.34    0.61
  -5   8  -2   -1.09    1.02
  -5   8  -2    1.95    1.16
   5  -8   2    0.98    1.02
  -6   8  -2    7.09    2.00
   6  -8   2    9.59    2.13
   7  -8   2    8.29    2.43
   8  -8   2    2.16    1.80
   9  -8   2    1.84    2.03
   9   7  -2    2.31    1.98
   8   7  -2    2.92    2.05
   7   7  -2   10.93    2.96
   6   7  -2    1.45    1.98
   5   7  -2    4.62    2.01
   5   7  -2    4.19    2.14
   4   7  -2   17.69    2.87
   4   7  -2   20.19    3.22
   3   7  -2    1.84    1.41
   3   7  -2    4.05    1.90
   2   7  -2    0.54    1.42
   2   7  -2    0.18    1.11
   1   7  -2   21.13    2.80
   1   7  -2   21.53    2.48
   0   7  -2   14.22    2.06
   0   7  -2   13.65    2.28
  -1   7  -2    1.45    0.88
  -2   7  -2   35.02    2.65
   3  -7   2    0.15    0.50
   4  -7   2    0.91    0.76
  -5   7  -2    2.70    1.35
   5  -7   2    3.60    1.30
  -6   7  -2    1.19    1.20
   6  -7   2    0.70    1.16
   7  -7   2   12.20    2.55
   8  -7   2    1.90    1.66
   9  -7   2    1.80    2.05
   9   6  -2    1.38    1.65
   8   6  -2    6.71    2.55
   7   6  -2    0.90    1.69
   6   6  -2    3.85    2.20
   5   6  -2   -1.01    1.66
   5   6  -2   -0.47    1.40
   4   6  -2    1.28    1.06
   4   6  -2    2.34    1.78
   3   6  -2    7.61    2.02
   3   6  -2    9.16    2.01
   2   6  -2    3.86    1.60
   2   6  -2    7.17    1.62
   1   6  -2   37.23    2.72
   1   6  -2   33.46    2.81
   0   6  -2    3.42    1.03
  -1   6  -2   32.34    2.33
  -2   6  -2   28.86    2.29
   3  -6   2   25.56    2.18
   4  -6   2   14.40    2.13
  -5   6  -2    3.92    1.40
   5  -6   2    6.28    1.62
  -6   6  -2   20.31    2.83
   6  -6   2   21.11    3.06
  -7   6  -2   13.49    2.73
   7  -6   2   18.07    2.95
   8  -6   2   -0.64    1.50
   9  -6   2    0.17    1.73
  10  -6   2    0.40    2.13
   9   5  -2    1.42    1.81
   8   5  -2    0.60    1.57
   7   5  -2    8.52    2.47
   6   5  -2   54.26    4.69
   5   5  -2   17.84    2.57
   5   5  -2   15.30    2.88
   4   5  -2   23.99    2.80
   4   5  -2   23.17    3.18
   3   5  -2    8.40    1.94
   3   5  -2    2.03    1.13
   2   5  -2   66.65    4.11
   2   5  -2   74.75    4.23
   1   5  -2    3.87    1.20
   1   5  -2    2.31    0.92
   0   5  -2   16.94    1.82
  -1   5  -2    0.65    0.67
   2  -5   2  231.87    9.70
   3  -5   2   40.74    2.75
  -4   5  -2   15.58    2.02
   4  -5   2   13.38    2.03
  -5   5  -2    4.56    1.55
   5  -5   2    2.02    1.03
  -6   5  -2   15.37    2.48
   6  -5   2   15.39    2.57
  -7   5  -2    0.65    1.45
   7  -5   2   -0.54    1.04
   8  -5   2    2.03    1.65
   9  -5   2    0.63    1.80
  10  -5   2   -1.00    1.78
  10   4  -2    0.47    1.89
   9   4  -2    0.50    1.41
   8   4  -2    3.62    1.80
   7   4  -2    7.10    2.25
   6   4  -2    1.22    1.60
   5   4  -2   29.91    2.88
   5   4  -2   21.95    3.30
   4   4  -2    2.19    1.12
   4   4  -2    2.20    1.39
   3   4  -2   -0.18    1.21
   3   4  -2   -0.78    0.76
   2   4  -2   56.91    3.67
   2   4  -2   67.31    3.64
   1   4  -2  252.10   10.29
   0   4  -2    6.85    1.13
  -1   4  -2   41.12    2.43
   2  -4   2   19.55    1.59
   3  -4   2   32.50    2.39
  -4   4  -2   -0.38    0.65
   4  -4   2    0.56    0.68
  -5   4  -2    0.83    1.09
   5  -4   2    1.01    0.88
  -6   4  -2    7.18    1.73
   6  -4   2    5.39    1.66
  -7   4  -2    5.81    2.03
   7  -4   2    8.71    2.21
   8  -4   2    1.12    1.51
   9  -4   2    2.15    1.90
  10  -4   2    1.87    1.79
  10   3  -2    2.39    2.36
   9   3  -2    1.48    2.04
   8   3  -2    8.64    2.63
   7   3  -2   13.99    2.96
   6   3  -2   22.34    3.35
   5   3  -2    0.10    0.94
   5   3  -2    4.40    1.53
   4   3  -2   15.25    1.94
   4   3  -2   16.67    2.52
   3   3  -2   72.94    4.26
   3   3  -2   69.10    3.72
   2   3  -2  148.58    6.75
   1   3  -2   22.80    1.85
   0   3  -2  141.04    5.96
   1  -3   2    2.85    0.63
   2  -3   2   50.74    2.81
  -3   3  -2   28.66    1.95
   3  -3   2   28.12    2.12
  -4   3  -2  101.90    5.08
   4  -3   2  106.46    5.47
  -5   3  -2   15.78    2.12
   5  -3   2   17.26    2.42
  -6   3  -2    5.57    1.67
   6  -3   2    4.19    1.42
  -7   3  -2   17.58    2.69
   7  -3   2   15.50    2.87
   8  -3   2   -0.36    1.16
   9  -3   2    3.55    1.86
  10  -3   2    5.27    2.29
  10   2  -2    0.53    2.15
   9   2  -2    5.16    2.36
   8   2  -2    3.95    2.11
   7   2  -2   47.69    5.34
   6   2  -2    3.03    1.69
   5   2  -2    5.81    1.83
   4   2  -2    3.98    1.00
   4   2  -2    4.67    1.61
   3   2  -2   46.88    2.53
   3   2  -2   45.84    3.17
   2   2  -2  153.93    6.53
   2   2  -2  160.96    7.02
   1   2  -2  732.47   27.28
   0   2  -2    5.04    0.80
   1  -2   2   40.73    2.12
   2  -2   2   22.93    1.64
  -3   2  -2    9.93    1.23
   3  -2   2    8.40    1.34
  -4   2  -2   12.58    1.60
   4  -2   2   13.68    1.90
  -5   2  -2    5.02    1.43
   5  -2   2    7.88    1.69
  -6   2  -2   25.32    2.91
   6  -2   2   25.28    3.30
  -7   2  -2    0.65    1.38
   7  -2   2    0.03    1.07
  -8   2  -2    0.13    1.38
   8  -2   2    0.32    1.46
   9  -2   2    0.10    1.33
  10  -2   2    0.72    1.85
  10   1  -2    1.62    2.01
   9   1  -2   -1.03    1.64
   8   1  -2    0.05    1.46
  -8  -1   2    1.68    1.44
   7   1  -2    2.53    1.70
  -7  -1   2    1.05    1.41
   6   1  -2    5.38    1.96
  -6  -1   2    4.78    1.67
   5   1  -2   27.21    3.29
  -5  -1   2   26.31    2.92
   4   1  -2    5.82    1.60
  -4  -1   2    4.78    1.31
   3   1  -2   72.16    4.19
  -3  -1   2   79.40    4.11
   2   1  -2  158.60    7.32
  -2  -1   2  185.88    7.37
   1   1  -2    9.62    1.14
   0   1  -2   52.60    2.37
   1  -1   2  112.10    4.63
   2  -1   2   85.43    4.05
   2  -1   2   89.32    3.75
  -3   1  -2    2.76    0.75
   3  -1   2    0.31    0.51
   3  -1   2   -0.25    0.34
  -4   1  -2   14.18    1.57
   4  -1   2   13.31    1.12
   4  -1   2   14.08    1.99
  -5   1  -2   40.63    2.92
   5  -1   2   41.01    3.23
  -6   1  -2   24.69    2.72
   6  -1   2   24.37    3.23
  -7   1  -2    0.99    1.22
   7  -1   2    0.62    1.12
  -8   1  -2    3.64    1.62
   8  -1   2    0.81    1.31
   9  -1   2    1.23    1.62
  10  -1   2    8.59    2.99
  10   0  -2   -0.12    1.66
   9   0  -2    0.31    1.65
  -9   0   2    0.70    1.61
   8   0  -2    1.00    1.67
  -8   0   2    2.42    1.74
   7   0  -2    5.73    2.08
  -7   0   2    6.24    2.06
   6   0  -2   -0.53    1.18
  -6   0   2    0.27    1.23
   5   0  -2    1.59    1.17
  -5   0   2    4.69    1.44
   4   0  -2   28.52    2.58
  -4   0   2   31.54    2.54
   3   0  -2  209.75    9.37
  -3   0   2  228.51    9.32
   2   0  -2  244.30   10.20
  -2   0   2  263.91   10.27
   1   0  -2   40.05    2.16
  -1   0   2   47.76    2.24
   1   0   2   16.02    1.03
   2   0   2   67.55    3.12
   2   0   2   70.71    3.38
  -3   0  -2   20.43    1.54
   3   0   2   18.76    1.66
   3   0   2   16.98    1.37
  -4   0  -2    6.68    1.20
   4   0   2    5.75    0.97
   4   0   2    5.57    1.29
  -5   0  -2  110.01    5.40
   5   0   2  107.61    4.92
   5   0   2  118.16    6.11
  -6   0  -2   84.88    4.74
   6   0   2   79.43    5.23
  -7   0  -2    1.40    1.20
   7   0   2   -0.70    1.08
  -8   0  -2   11.63    2.31
   8   0   2   15.43    3.04
   9   0   2    4.39    2.06
  10   0   2    0.79    1.77
  10  -1  -2    3.84    2.31
 -10   1   2    4.91    2.36
   9  -1  -2   -0.10    1.56
  -9   1   2    1.89    1.82
   8  -1  -2    3.62    1.89
  -8   1   2    2.45    1.78
   7  -1  -2   -0.45    1.29
  -7   1   2   -0.53    1.23
   6  -1  -2   41.85    4.32
  -6   1   2   22.11    3.01
   5  -1  -2    8.05    1.77
  -5   1   2    6.47    1.68
   4  -1  -2   96.30    5.17
  -4   1   2   95.27    5.09
   3  -1  -2    8.10    1.38
  -3   1   2    6.80    1.27
   2  -1  -2   59.72    3.18
  -2   1   2   67.05    3.27
  -1   1   2    0.61    0.37
   0  -1  -2    5.96    0.36
   1   1   2  182.25    7.03
   2   1   2    2.88    0.84
   2   1   2    1.71    0.67
   3   1   2  188.14    7.55
   3   1   2  176.62    7.92
   4   1   2    9.91    1.74
   4   1   2   11.98    1.48
  -5  -1  -2   16.72    1.99
   5   1   2   16.91    2.53
   5   1   2   17.21    1.79
   6   1   2    1.26    1.16
   7   1   2    4.66    1.67
   8   1   2    0.10    1.15
   9   1   2    0.37    1.56
  10   1   2    4.34    2.55
  10  -2  -2   -0.05    1.74
 -10   2   2   -1.60    1.52
   9  -2  -2    1.40    1.71
  -9   2   2    3.41    1.89
   8  -2  -2    2.53    1.83
  -8   2   2    4.73    2.02
   7  -2  -2   -0.12    1.24
  -7   2   2    1.28    1.69
   6  -2  -2    9.31    2.18
  -6   2   2    6.13    1.83
   5  -2  -2   15.62    2.39
  -5   2   2    5.48    1.67
   4  -2  -2   28.94    2.92
  -4   2   2   25.54    2.75
   3  -2  -2    0.37    0.55
  -3   2   2    1.75    0.87
   2  -2  -2    0.90    0.47
  -2   2   2    0.44    0.62
   1  -2  -2   -0.30    0.28
  -1   2   2   -0.16    0.50
  -1   2   2   -0.40    0.35
   0   2   2   33.51    1.88
   1   2   2   45.04    2.09
   1   2   2   44.10    2.37
   2   2   2  103.29    4.63
   3   2   2   20.99    1.85
   3   2   2   22.74    1.97
   4   2   2   17.14    1.94
   4   2   2   12.06    1.96
   5   2   2   90.93    5.27
   5   2   2   87.00    4.44
   6   2   2  122.87    7.03
   7   2   2   28.69    3.97
   8   2   2    9.12    2.44
   9   2   2    1.62    1.48
  10   2   2    7.15    2.55
  10  -3  -2    3.16    2.20
 -10   3   2    0.36    1.89
   9  -3  -2    2.95    2.02
  -9   3   2    0.29    1.81
   8  -3  -2   21.23    3.57
  -8   3   2   19.04    3.40
   7  -3  -2   43.93    4.70
  -7   3   2   34.09    4.19
   6  -3  -2    0.25    1.03
  -6   3   2    2.66    1.52
   5  -3  -2   28.39    3.13
  -5   3   2   23.78    2.93
   4  -3  -2   28.03    2.37
  -4   3   2   28.58    2.85
  -4   3   2   25.77    1.72
  -3   3   2   10.42    1.19
  -3   3   2    7.46    1.41
   2  -3  -2   50.70    2.71
  -2   3   2   50.99    2.67
  -2   3   2   49.64    2.89
   1  -3  -2   36.48    1.77
  -1   3   2   35.77    2.21
   0   3   2  225.62    8.35
   0   3   2  221.99    9.21
   1   3   2   92.95    4.00
   1   3   2   94.30    4.53
   2   3   2    7.57    1.34
   2   3   2    7.57    1.26
   3   3   2  100.68    5.01
   4   3   2    0.49    1.13
   4   3   2   -0.59    0.75
   5   3   2  106.50    5.99
   5   3   2  105.05    5.36
   6   3   2   20.14    2.98
   7   3   2   11.10    2.45
   8   3   2    2.13    1.59
   9   3   2    5.30    2.14
  10   3   2    2.29    1.64
  10  -4  -2    0.38    1.75
   9  -4  -2    2.82    1.91
  -9   4   2   -0.75    1.77
   8  -4  -2    4.38    1.99
  -8   4   2    1.55    2.09
   7  -4  -2    1.62    1.37
  -7   4   2   -0.07    1.63
   6  -4  -2   10.78    2.22
  -6   4   2    9.80    2.29
   5  -4  -2    3.60    1.38
  -5   4   2    1.74    1.40
  -4   4   2   12.07    2.02
  -4   4   2   12.05    1.45
   3  -4  -2  115.27    5.25
  -3   4   2  104.93    4.99
  -3   4   2  107.05    5.48
   2  -4  -2   88.05    4.00
  -2   4   2   82.84    4.16
   1  -4  -2    3.28    0.55
  -1   4   2    3.39    1.00
   0   4   2   78.11    4.01
   0   4   2   73.31    3.17
   1   4   2    0.24    0.78
   1   4   2    0.45    0.77
   2   4   2   61.81    3.71
   2   4   2   62.04    3.37
   3   4   2   -0.29    0.84
   3   4   2    0.15    0.94
   4   4   2    0.38    1.13
   4   4   2    1.45    1.17
   5   4   2   22.64    2.77
   5   4   2   27.36    3.23
   6   4   2    0.92    1.28
   6   4   2   -1.25    1.42
   7   4   2   26.03    3.73
   8   4   2    2.53    1.60
   9   4   2    0.80    1.74
  10   4   2    3.66    1.79
  10  -5  -2    0.56    1.93
   9  -5  -2    1.09    1.62
  -9   5   2   -1.17    1.99
   8  -5  -2    1.25    1.49
  -8   5   2    1.98    1.97
   7  -5  -2   -0.75    1.09
  -7   5   2   -0.81    1.45
   6  -5  -2    0.11    0.87
  -6   5   2   -0.85    1.18
   5  -5  -2    1.02    0.64
  -5   5   2   -1.87    0.82
   4  -5  -2   46.21    3.17
  -4   5   2   51.63    3.58
  -4   5   2   46.58    2.92
   3  -5  -2   38.61    2.56
  -3   5   2   40.73    2.62
  -3   5   2   34.38    2.71
   2  -5  -2   17.97    1.39
  -2   5   2   14.26    1.85
  -1   5   2   62.56    3.72
  -1   5   2   66.99    3.05
   0   5   2    1.66    0.96
   0   5   2    3.08    0.74
   1   5   2   15.04    2.16
   1   5   2   22.00    1.89
   2   5   2    6.20    1.34
   2   5   2    9.79    1.90
   3   5   2  145.85    6.75
   3   5   2  133.47    6.89
   4   5   2    4.89    1.61
   4   5   2    0.88    1.05
   5   5   2    1.59    1.47
   5   5   2    5.54    1.84
   6   5   2   -0.32    1.06
   6   5   2    0.14    1.66
   7   5   2   -0.71    1.16
   8   5   2    2.07    1.61
   9   5   2    8.40    2.73
  10   5   2    3.86    2.12
   9  -6  -2    0.84    1.92
  -9   6   2   -3.93    1.54
   8  -6  -2    6.21    2.25
  -8   6   2    7.11    2.66
   7  -6  -2   -0.23    1.19
  -7   6   2   -0.28    1.43
   6  -6  -2    3.84    1.51
  -6   6   2    7.87    2.19
   5  -6  -2   12.54    2.23
  -5   6   2   16.15    2.49
   4  -6  -2   24.14    2.66
  -4   6   2   28.52    2.43
  -4   6   2   27.99    3.18
   3  -6  -2   21.49    1.90
  -3   6   2   26.72    2.26
   2  -6  -2   59.92    3.08
  -2   6   2   55.76    3.60
  -1   6   2  127.01    5.47
  -1   6   2  129.55    6.42
   0   6   2    1.43    0.73
   0   6   2    1.06    0.93
   1   6   2   26.27    2.10
   1   6   2   28.99    3.12
   2   6   2   96.85    4.87
   2   6   2   91.78    5.43
   3   6   2   42.93    3.15
   3   6   2   39.34    3.38
   4   6   2   36.16    3.15
   4   6   2   33.22    3.54
   5   6   2   -0.40    0.95
   5   6   2    0.58    1.35
   6   6   2    4.82    1.89
   6   6   2    4.27    2.15
   7   6   2    0.27    1.38
   8   6   2    0.35    1.33
   9   6   2    2.88    1.80
  10   6   2   -0.88    2.09
  -9   7   2   -2.00    2.00
  -8   7   2   -1.52    1.60
   7  -7  -2    3.16    1.66
  -7   7   2    6.28    2.21
   6  -7  -2    1.66    1.08
  -6   7   2    1.61    1.47
   5  -7  -2    1.16    0.95
  -5   7   2   -0.26    0.90
   4  -7  -2    0.50    0.75
  -4   7   2    0.42    0.87
  -4   7   2   -0.18    0.97
   3  -7  -2   20.52    2.19
  -3   7   2   25.38    2.90
   2  -7  -2    2.54    0.74
  -2   7   2    0.15    0.90
  -1   7   2   15.93    2.30
  -1   7   2   14.71    1.57
   0   7   2    0.72    0.83
   0   7   2    0.21    0.83
   1   7   2    2.07    1.20
   1   7   2    1.87    1.29
   2   7   2   28.21    2.89
   2   7   2   38.02    4.05
   3   7   2   36.93    3.10
   3   7   2   37.56    4.08
   4   7   2    3.97    2.00
   4   7   2    4.69    1.76
   5   7   2    2.34    1.76
   5   7   2    3.72    1.94
   6   7   2    0.38    1.47
   6   7   2    1.11    2.02
   7   7   2    2.59    1.57
   8   7   2    1.92    1.77
   9   7   2    5.49    2.31
  10   7   2    9.28    3.21
  -8   8   2   -1.69    1.54
  -7   8   2    2.33    1.84
  -6   8   2   -1.19    1.06
  -5   8   2    1.84    1.29
   4  -8  -2   16.64    2.06
  -4   8   2   19.23    2.72
  -4   8   2   12.93    2.36
   3  -8  -2    0.51    0.64
  -3   8   2    1.44    1.18
  -2   8   2    5.69    1.61
  -2   8   2    7.42    1.38
  -1   8   2   10.61    1.50
  -1   8   2   12.59    2.32
   0   8   2   26.94    3.29
   0   8   2   25.07    2.12
   1   8   2   -0.26    1.19
   1   8   2    0.86    1.29
   2   8   2   84.70    4.87
   2   8   2   82.30    5.58
   3   8   2   10.81    2.66
   3   8   2    6.40    1.91
   4   8   2   56.08    4.26
   4   8   2   55.43    4.70
   5   8   2   31.67    3.98
   5   8   2   32.86    3.87
   6   8   2   -2.04    1.00
   6   8   2    2.61    1.80
   7   8   2    1.21    1.53
   8   8   2   10.88    2.93
   9   8   2    2.65    2.13
  -8   9   2    9.48    2.89
  -7   9   2    1.36    1.83
  -6   9   2    6.66    2.13
  -5   9   2    0.81    1.14
  -4   9   2    6.70    1.81
  -4   9   2   13.85    2.53
  -3   9   2    7.55    2.03
  -2   9   2   25.71    3.33
  -1   9   2    0.34    1.21
   0   9   2   11.49    2.46
   1   9   2   -0.12    1.49
   1   9   2    0.81    1.46
   2   9   2    3.59    1.94
   2   9   2    2.51    1.84
   3   9   2    0.45    1.74
   3   9   2    0.35    1.65
   4   9   2   11.04    2.48
   4   9   2   13.34    3.13
   5   9   2   -1.05    1.78
   5   9   2   -0.50    1.57
   6   9   2    2.81    1.77
   6   9   2    0.88    2.29
   7   9   2    4.69    2.24
   8   9   2    3.38    2.05
   9   9   2    2.37    1.97
  -8  10   2   -1.57    1.69
  -7  10   2   -0.57    1.65
  -6  10   2    0.39    1.41
  -5  10   2    1.39    1.25
  -4  10   2    0.67    1.44
  -3  10   2    6.64    1.99
  -2  10   2   -0.15    1.19
  -1  10   2    3.18    1.70
   0  10   2   23.36    3.61
   1  10   2   27.52    4.01
   2  10   2    6.49    2.43
   3  10   2    2.61    2.09
   4  10   2    2.37    1.80
   4  10   2    0.32    2.32
   5  10   2    2.04    2.46
   5  10   2    5.05    2.07
   6  10   2    7.08    2.98
   6  10   2   10.77    2.68
   7  10   2    3.93    1.88
   8  10   2    3.92    2.08
   9  10   2    5.81    2.79
  -7  11   2    0.01    1.82
  -6  11   2    1.67    1.57
  -5  11   2    6.37    1.87
  -4  11   2    3.04    1.79
  -3  11   2   -0.83    1.18
  -2  11   2   -1.75    1.20
  -1  11   2    8.41    2.40
   0  11   2   22.64    3.80
   1  11   2   32.62    4.43
   2  11   2    8.50    2.89
   3  11   2    0.43    1.93
   4  11   2    5.33    2.79
   5  11   2   -1.23    2.09
   6  11   2   -0.32    2.53
  -6  12   2    1.20    1.66
  -5  12   2    2.00    1.49
  -4  12   2    2.32    1.80
  -3  12   2   12.35    2.78
  -2  12   2    3.34    1.90
  -1  12   2   21.08    3.60
   0  12   2    2.91    1.98
   1  12   2    3.04    2.11
   2  12   2   -2.58    1.69
   3  12   2    2.56    2.42
   4  12   2    0.11    2.44
   5  12   2    1.04    2.66
   6  12   2   -0.84    2.54
  -5  13   2    2.54    1.54
  -4  13   2    3.12    2.26
  -3  13   2    2.67    2.08
  -2  13   2    5.71    2.47
  -1  13   2    7.10    2.56
   0  13   2   -0.33    1.58
   1  13   2    2.66    2.16
   2  13   2    0.07    2.10
   3  13   2    0.75    2.43
   4  13   2   -1.67    2.19
   5  13   2   -1.36    2.58
   6  13   2    2.53    3.16
  -3  14   2    7.22    2.67
  -2  14   2    1.03    1.86
  -1  14   2    1.49    2.19
   0  14   2    1.23    2.06
   1  14   2    4.95    2.65
   2  14   2   -0.85    2.21
   3  14   2    3.86    3.05
   4  14   2    3.04    2.98
   5  14   2    0.49    3.22
  -2  15   2    0.12    2.04
  -1  15   2    1.77    2.45
   0  15   2   -0.95    2.16
   1  15   2   -0.42    2.12
   2  15   2    2.80    2.88
   3  15   2    3.41    3.42
   4  15   2   -0.08    2.96
   1  15  -3    0.16    2.25
   0  15  -3    1.30    1.94
  -1  15  -3   -0.17    1.67
   4  14  -3   -1.64    2.82
   3  14  -3   -0.41    2.50
   2  14  -3    2.64    2.38
   1  14  -3    0.32    2.07
   0  14  -3    0.21    1.54
  -1  14  -3   -0.08    1.58
  -2  14  -3    0.83    1.90
  -3  14  -3   -1.62    1.62
  -4  14  -3    0.87    2.05
   5  13  -3   -2.68    2.24
   4  13  -3   -1.80    2.26
   3  13  -3    1.78    2.53
   2  13  -3    0.75    2.30
   1  13  -3    1.14    1.95
   0  13  -3   -0.27    1.47
  -1  13  -3    1.77    1.93
  -2  13  -3    6.51    2.36
  -3  13  -3    0.88    1.66
  -4  13  -3   -1.16    1.38
  -5  13  -3   -0.52    1.70
   6  12  -3    0.15    2.18
   5  12  -3   -0.02    2.51
   5  12  -3    6.27    2.81
   4  12  -3    0.46    2.28
   4  12  -3    2.02    2.63
   3  12  -3    4.52    2.66
   3  12  -3    0.71    2.02
   2  12  -3    6.91    2.53
   1  12  -3   10.82    2.96
   0  12  -3    0.26    1.54
  -1  12  -3    2.07    1.49
  -2  12  -3    7.33    2.22
  -3  12  -3    8.47    2.48
  -4  12  -3    0.04    1.27
  -5  12  -3    3.43    1.81
   7  11  -3    6.19    2.53
   6  11  -3    2.77    2.37
   5  11  -3   15.79    3.81
   5  11  -3   14.82    3.19
   4  11  -3    5.40    2.63
   4  11  -3    5.45    2.74
   3  11  -3   12.42    3.02
   3  11  -3   14.04    3.28
   2  11  -3   11.01    2.87
   2  11  -3    6.50    2.56
   1  11  -3    1.31    1.85
   1  11  -3    0.69    1.53
   0  11  -3    7.07    2.30
   0  11  -3    5.13    1.98
  -1  11  -3   -0.95    1.12
  -1  11  -3    0.91    1.70
  -2  11  -3   -0.33    1.12
  -3  11  -3   13.16    2.71
  -4  11  -3    4.26    1.77
  -5  11  -3   -1.07    1.31
   8  10  -3    4.11    2.46
   7  10  -3    7.02    2.50
   6  10  -3    0.21    2.00
   5  10  -3    5.08    2.60
   5  10  -3    3.97    2.51
   4  10  -3    2.30    2.09
   4  10  -3    1.26    2.16
   3  10  -3    2.15    2.15
   3  10  -3    3.49    2.17
   2  10  -3    3.74    2.15
   2  10  -3    0.74    1.72
   1  10  -3   -0.04    1.34
   1  10  -3   -0.20    1.74
   0  10  -3    1.08    1.61
   0  10  -3   -0.54    1.09
  -1  10  -3    4.51    1.76
  -1  10  -3    4.77    1.72
  -2  10  -3    1.81    1.43
  -2  10  -3    1.81    1.24
  -3  10  -3    0.44    1.10
  -3  10  -3    1.63    1.35
  -4  10  -3    6.46    1.74
  -4  10  -3    2.59    1.48
  -5  10  -3    2.12    1.55
  -5  10  -3    3.63    1.47
   8   9  -3    5.97    2.28
   7   9  -3    1.97    1.90
   6   9  -3    5.95    2.52
   5   9  -3   16.42    3.38
   5   9  -3   14.26    3.16
   4   9  -3   22.51    3.78
   4   9  -3   28.20    4.05
   3   9  -3    8.37    2.57
   3   9  -3   13.84    2.86
   2   9  -3   35.98    4.05
   2   9  -3   33.02    4.12
   1   9  -3    4.60    1.90
   1   9  -3    7.16    2.13
   0   9  -3    2.00    1.58
   0   9  -3    1.61    1.21
  -1   9  -3    8.47    1.85
  -1   9  -3   13.37    2.39
  -2   9  -3   24.34    2.90
  -2   9  -3   18.49    2.81
  -3   9  -3    7.15    1.81
  -3   9  -3    5.51    1.59
  -4   9  -3   15.29    2.48
  -4   9  -3   17.86    2.73
  -5   9  -3    2.03    1.16
  -5   9  -3    1.69    1.26
   5  -9   3    1.05    1.30
   6  -9   3   -0.78    1.30
   7  -9   3    1.08    1.61
   8   8  -3    3.73    2.16
   7   8  -3    2.99    2.15
   6   8  -3   11.05    2.93
   5   8  -3   -1.11    0.94
   5   8  -3   -0.11    1.81
   4   8  -3   -0.26    1.41
   4   8  -3   -3.25    1.82
   3   8  -3    3.84    2.10
   3   8  -3    4.77    1.89
   2   8  -3   16.18    2.71
   2   8  -3    6.01    2.06
   1   8  -3   -1.20    0.89
   1   8  -3   -1.09    1.28
   0   8  -3    5.02    1.51
   0   8  -3    4.94    1.69
  -1   8  -3   29.28    2.61
  -2   8  -3    1.86    1.12
  -3   8  -3   -0.91    0.87
   4  -8   3   -0.26    0.75
  -5   8  -3    6.07    1.54
   5  -8   3    1.04    1.13
  -6   8  -3    0.24    1.19
   6  -8   3    1.97    1.43
   7  -8   3    1.56    1.38
   8  -8   3    1.81    1.80
   9  -8   3    1.94    2.09
   9   7  -3    0.54    1.70
   8   7  -3    2.75    2.02
   7   7  -3    3.69    2.13
   6   7  -3    9.08    2.81
   5   7  -3    7.27    2.19
   5   7  -3    8.42    2.60
   4   7  -3    1.59    1.99
   4   7  -3    2.10    1.45
   3   7  -3    1.11    1.63
   3   7  -3    2.14    1.30
   2   7  -3   14.03    2.49
   2   7  -3   19.24    2.81
   1   7  -3   16.78    2.31
   1   7  -3   14.79    2.37
   0   7  -3   51.30    3.49
  -1   7  -3    6.07    1.41
  -2   7  -3   20.92    2.48
   3  -7   3   10.15    1.71
   4  -7   3   18.21    2.48
  -5   7  -3   35.88    3.12
   5  -7   3   28.49    3.30
  -6   7  -3    2.71    1.53
   6  -7   3    5.76    1.75
   7  -7   3    1.68    1.59
   8  -7   3    1.31    1.39
   9  -7   3    4.35    2.24
   9   6  -3    3.52    2.07
   8   6  -3    7.74    2.60
   7   6  -3   -1.14    1.58
   6   6  -3    6.84    2.54
   5   6  -3   43.89    3.72
   5   6  -3   41.43    4.64
   4   6  -3    2.12    1.27
   4   6  -3    4.54    2.19
   3   6  -3    1.94    1.66
   3   6  -3    3.80    1.36
   2   6  -3   16.44    2.38
   2   6  -3   10.99    2.18
   1   6  -3  102.02    5.30
   0   6  -3    1.00    0.91
  -1   6  -3   45.04    2.97
  -2   6  -3    5.29    1.24
   3  -6   3    6.17    1.34
   4  -6   3   10.91    1.88
  -5   6  -3    1.74    1.19
   5  -6   3    3.15    1.25
  -6   6  -3    3.45    1.57
   6  -6   3    2.71    1.29
   7  -6   3    3.25    1.67
   8  -6   3   10.08    2.54
   9  -6   3    1.78    1.58
  10  -6   3    1.08    1.89
   9   5  -3    4.16    2.18
   8   5  -3    0.43    1.53
   7   5  -3    1.92    1.77
   6   5  -3    0.69    1.66
   5   5  -3    2.79    2.11
   5   5  -3    0.12    1.25
   4   5  -3   22.25    3.26
   4   5  -3   31.67    3.20
   3   5  -3   16.64    2.58
   2   5  -3    5.48    1.41
   2   5  -3    5.51    1.58
   1   5  -3   21.89    2.37
   0   5  -3   17.37    1.91
  -1   5  -3   15.65    1.87
   2  -5   3    0.39    0.54
   3  -5   3   47.35    3.07
  -4   5  -3    0.83    0.73
   4  -5   3    0.90    0.84
  -5   5  -3   28.13    2.93
   5  -5   3   28.55    3.26
  -6   5  -3    8.04    2.08
   6  -5   3   14.35    2.58
   7  -5   3    2.54    1.58
   8  -5   3    2.35    1.65
   9  -5   3    4.44    1.98
  10  -5   3    2.39    2.04
  10   4  -3   -0.09    1.98
   9   4  -3    0.15    1.45
   8   4  -3    7.33    2.36
   7   4  -3    0.45    1.40
   6   4  -3   13.66    2.92
   5   4  -3   32.59    3.96
   5   4  -3   31.20    2.71
   4   4  -3   -2.27    1.10
   4   4  -3    0.41    0.90
   3   4  -3   86.93    4.49
   3   4  -3   76.94    4.85
   2   4  -3    6.26    1.57
   1   4  -3   66.91    3.68
   0   4  -3   41.47    2.57
  -1   4  -3  101.66    4.85
   2  -4   3   80.08    4.08
   3  -4   3   24.42    2.03
  -4   4  -3   -1.09    0.67
   4  -4   3   -0.11    0.54
  -5   4  -3   21.33    2.47
   5  -4   3   19.23    2.65
  -6   4  -3   -1.52    1.04
   6  -4   3   -0.48    0.75
   7  -4   3   13.25    2.54
   8  -4   3   19.94    3.43
   9  -4   3   -1.28    1.34
  10  -4   3    2.40    2.04
  10   3  -3    2.89    2.31
   9   3  -3    8.39    2.84
   8   3  -3   -0.15    1.58
   7   3  -3    6.91    2.37
   6   3  -3   35.72    4.40
   5   3  -3    5.52    1.92
   4   3  -3   49.75    3.76
   4   3  -3   47.70    2.94
   3   3  -3   80.91    4.74
   3   3  -3   79.58    4.08
   2   3  -3   55.07    3.45
   1   3  -3    1.03    0.85
   0   3  -3   64.94    3.32
  -1   3  -3   73.99    3.66
   2  -3   3   49.11    2.77
  -3   3  -3   16.12    1.41
   3  -3   3   17.78    2.02
  -4   3  -3    4.02    0.93
   4  -3   3    1.43    0.85
  -5   3  -3    0.46    0.95
   5  -3   3    1.71    1.06
  -6   3  -3    6.61    1.68
   6  -3   3    7.21    1.86
  -7   3  -3    3.55    1.74
   7  -3   3    2.73    1.45
   8  -3   3    3.28    1.73
   9  -3   3    0.59    1.50
  10  -3   3    6.12    2.56
  10   2  -3   -0.48    1.93
   9   2  -3    1.76    1.91
   8   2  -3    1.15    1.71
   7   2  -3    2.26    1.81
   6   2  -3    3.96    1.90
   5   2  -3    6.93    2.08
   4   2  -3   17.15    1.54
   4   2  -3   17.77    2.61
   3   2  -3   15.68    1.55
   3   2  -3   15.30    2.19
   2   2  -3    9.67    1.57
   1   2  -3   19.95    1.76
   0   2  -3  132.07    5.60
   1  -2   3   25.84    1.64
   2  -2   3  153.70    6.60
  -3   2  -3    1.80    0.69
   3  -2   3    0.70    0.64
  -4   2  -3   14.30    1.57
   4  -2   3   13.25    1.95
  -5   2  -3    3.57    1.15
   5  -2   3    0.42    0.73
  -6   2  -3    4.47    1.54
   6  -2   3    5.42    1.66
  -7   2  -3    0.53    1.37
   7  -2   3    0.32    1.10
   8  -2   3   14.53    2.87
   9  -2   3    2.02    1.73
  10  -2   3    1.82    1.86
  10   1  -3    0.52    1.95
   9   1  -3   13.26    3.31
   8   1  -3    5.18    2.20
  -8  -1   3    2.68    1.81
   7   1  -3    0.60    1.55
  -7  -1   3    2.19    1.49
   6   1  -3   -0.38    1.18
  -6  -1   3   -0.24    1.18
   5   1  -3   -1.06    1.06
  -5  -1   3    0.25    0.92
   4   1  -3    2.92    1.41
  -4  -1   3    4.14    1.29
   3   1  -3   32.23    2.65
  -3  -1   3   34.80    2.54
   2   1  -3  514.56   19.94
  -2  -1   3  519.21   19.91
   1   1  -3  184.91    7.51
  -1  -1   3  182.63    7.52
   0   1  -3   21.67    1.38
   1  -1   3    0.21    0.33
   1  -1   3    0.40    0.34
  -3   1  -3   81.54    3.71
   3  -1   3   86.13    4.32
   3  -1   3   83.44    3.85
  -4   1  -3   95.61    4.35
   4  -1   3   85.92    4.85
   4  -1   3   90.83    4.23
  -5   1  -3   11.61    1.67
   5  -1   3   11.93    2.05
   5  -1   3   12.39    1.47
  -6   1  -3   23.22    2.61
   6  -1   3   26.28    3.40
  -7   1  -3    7.51    1.79
   7  -1   3   11.21    2.44
   8  -1   3   -0.25    1.20
   9  -1   3   -0.27    1.39
  10  -1   3    0.96    1.68
  10   0  -3    2.45    2.02
   9   0  -3    8.09    2.69
  -9   0   3    4.89    2.21
   8   0  -3    0.34    1.47
  -8   0   3    1.17    1.44
   7   0  -3    5.45    2.18
  -7   0   3    9.31    2.26
   6   0  -3   13.74    2.65
  -6   0   3   14.62    2.46
   5   0  -3    6.36    1.77
  -5   0   3    5.49    1.58
   4   0  -3    0.37    0.95
  -4   0   3   -0.70    0.77
   3   0  -3    0.28    0.92
  -3   0   3   -0.91    0.64
   2   0  -3    0.53    0.84
  -2   0   3    1.04    0.82
   1   0  -3    8.73    1.17
  -1   0   3    7.10    0.99
   0   0  -3    3.05    0.48
   1   0   3  162.11    6.41
   1   0   3  154.19    6.26
   2   0   3    3.53    0.80
  -3   0  -3    4.16    0.81
   3   0   3    5.08    0.97
   3   0   3    4.86    1.08
  -4   0  -3  110.31    4.76
   4   0   3  106.75    5.40
   4   0   3   93.50    4.68
   5   0   3    4.70    1.44
  -6   0  -3    4.29    1.31
   6   0   3   -0.10    0.89
  -7   0  -3    0.80    1.09
   7   0   3   -1.01    1.01
   8   0   3   -0.58    1.12
   9   0   3    1.60    1.70
  10   0   3   -0.38    1.37
  10  -1  -3    1.39    2.04
 -10   1   3   -0.08    1.65
   9  -1  -3    0.78    1.81
  -9   1   3    0.90    1.61
   8  -1  -3    7.39    2.44
  -8   1   3    5.80    2.06
   7  -1  -3    3.59    1.78
  -7   1   3    3.00    1.68
   6  -1  -3    3.48    1.60
  -6   1   3    2.78    1.54
   5  -1  -3   11.66    2.06
  -5   1   3   12.86    2.33
   4  -1  -3   26.06    2.77
  -4   1   3   20.48    2.50
   3  -1  -3    1.50    0.93
  -3   1   3    1.00    0.88
  -2   1   3  115.16    5.29
   1  -1  -3    9.01    1.07
  -1   1   3    8.54    1.02
   0  -1  -3   25.60    1.21
   1   1   3  891.33   35.32
   1   1   3 1000.00   34.60
   2   1   3  248.16    9.86
   3   1   3    1.52    0.88
   3   1   3    1.56    0.74
   4   1   3   21.69    1.82
   4   1   3   21.94    2.48
   5   1   3  136.52    6.14
   5   1   3  134.68    6.95
   6   1   3    8.07    1.92
   7   1   3   52.29    4.27
   8   1   3    0.04    0.93
   9   1   3    1.57    1.57
  10   1   3    0.85    1.81
  10  -2  -3   -0.72    1.61
 -10   2   3    1.54    2.08
   9  -2  -3    6.54    2.71
  -9   2   3    9.54    2.75
   8  -2  -3    2.23    1.69
  -8   2   3    2.10    1.82
   7  -2  -3   23.02    3.50
  -7   2   3   15.82    2.93
   6  -2  -3   20.23    3.11
  -6   2   3   19.37    3.01
   5  -2  -3   13.07    2.17
  -5   2   3   11.07    2.16
   4  -2  -3   -0.12    0.74
  -4   2   3    0.52    0.99
   3  -2  -3   29.92    2.14
   2  -2  -3   49.57    2.70
  -2   2   3   52.51    2.99
   1  -2  -3  170.16    6.58
  -1   2   3  164.18    6.80
  -1   2   3  170.25    6.99
   0   2   3  261.26   10.29
   1   2   3  253.63    9.98
   1   2   3  245.08    9.42
   2   2   3  352.14   13.64
   2   2   3  353.11   13.91
   3   2   3    1.01    0.69
   3   2   3   -0.38    0.53
   4   2   3   64.91    3.94
   4   2   3   64.46    3.67
   5   2   3   42.53    2.89
   5   2   3   38.42    3.86
   6   2   3   48.26    3.91
   6   2   3   51.55    3.18
   7   2   3    3.62    1.53
   8   2   3   -0.09    1.01
   9   2   3    1.74    1.70
  10   2   3    1.68    1.46
  10  -3  -3    1.81    2.02
 -10   3   3    2.68    2.26
   9  -3  -3   -0.76    1.41
  -9   3   3   -0.29    1.79
   8  -3  -3    1.51    1.54
  -8   3   3   -1.05    1.56
   7  -3  -3    0.46    1.29
  -7   3   3    2.03    1.92
   6  -3  -3    0.02    1.02
  -6   3   3    0.43    1.45
   5  -3  -3   11.39    2.01
  -5   3   3    6.69    1.80
   4  -3  -3    8.01    1.58
  -4   3   3    9.30    1.78
  -4   3   3    9.24    1.12
   3  -3  -3    0.24    0.56
  -3   3   3   -0.13    0.67
  -3   3   3    1.91    0.83
   2  -3  -3   57.45    2.87
  -2   3   3   56.53    3.19
  -2   3   3   50.92    2.88
   1  -3  -3  116.01    4.72
  -1   3   3  119.81    5.29
   0   3   3  113.70    5.18
   1   3   3   12.49    1.64
   1   3   3   11.44    0.96
   2   3   3   12.07    1.67
   2   3   3   10.86    1.32
   3   3   3   16.20    1.83
   3   3   3    3.27    1.19
   4   3   3   14.23    2.09
   4   3   3   12.25    1.95
   5   3   3   61.41    4.15
   5   3   3   61.03    3.79
   6   3   3    6.83    1.73
   6   3   3    4.76    1.67
   7   3   3    9.76    2.42
   8   3   3   18.83    3.43
   9   3   3    0.72    1.15
  10   3   3    4.08    2.16
  10  -4  -3   -0.43    1.71
 -10   4   3    0.81    2.15
   9  -4  -3   -1.75    1.48
  -9   4   3    1.64    1.94
   8  -4  -3    1.15    1.58
  -8   4   3    1.79    2.16
   7  -4  -3   12.54    2.59
  -7   4   3   13.01    2.85
   6  -4  -3    4.96    1.67
  -6   4   3    8.82    2.26
   5  -4  -3   34.35    2.95
  -5   4   3   36.59    3.68
   4  -4  -3    0.66    0.69
  -4   4   3   -1.86    0.68
  -4   4   3    0.91    0.79
   3  -4  -3  179.80    7.97
  -3   4   3  188.36    8.39
  -3   4   3  182.73    7.82
   2  -4  -3   29.13    1.78
  -2   4   3   27.75    2.07
  -2   4   3   25.57    2.07
   1  -4  -3  103.21    4.26
  -1   4   3  108.55    5.09
   0   4   3   54.13    2.28
   0   4   3   55.26    3.25
   1   4   3   15.78    1.28
   1   4   3   18.20    2.11
   2   4   3   39.08    2.73
   2   4   3   33.76    2.21
   3   4   3    0.43    1.10
   3   4   3   -0.21    0.72
   4   4   3   75.65    4.43
   5   4   3    0.94    1.06
   5   4   3    1.17    1.52
   6   4   3   37.09    3.58
   6   4   3   34.28    3.93
   7   4   3   -0.10    1.16
   8   4   3    4.01    1.75
   9   4   3    1.66    1.51
  10   4   3   17.17    3.63
  10  -5  -3    2.61    1.97
 -10   5   3   -0.30    2.41
   9  -5  -3    1.36    1.71
  -9   5   3    2.26    2.37
   8  -5  -3   -0.70    1.21
  -8   5   3   -2.28    1.58
   7  -5  -3   14.00    2.66
  -7   5   3   12.56    2.83
   6  -5  -3    7.20    1.88
  -6   5   3    7.45    2.04
   5  -5  -3    1.33    0.80
  -5   5   3    3.68    1.47
   4  -5  -3   41.97    3.05
  -4   5   3   49.29    3.53
  -4   5   3   47.45    3.01
   3  -5  -3   38.56    2.47
  -3   5   3   36.43    2.56
  -3   5   3   31.47    2.65
   2  -5  -3    0.85    0.51
  -2   5   3   -0.41    0.73
  -1   5   3    2.81    1.04
   0   5   3    3.80    1.18
   0   5   3    2.49    0.63
   1   5   3   31.02    2.56
   1   5   3   30.51    1.97
   2   5   3   44.23    3.25
   2   5   3   44.37    2.70
   3   5   3    7.17    1.52
   3   5   3    5.92    1.64
   4   5   3   -0.32    0.96
   4   5   3    2.63    1.54
   5   5   3    1.56    1.64
   5   5   3    0.31    1.03
   6   5   3   -0.69    1.01
   6   5   3    2.00    1.81
   7   5   3   -0.32    1.23
   8   5   3    6.02    2.23
   9   5   3    3.83    1.98
  10   5   3    3.41    1.90
   9  -6  -3    1.49    1.93
  -9   6   3    0.24    2.15
   8  -6  -3    7.30    2.36
  -8   6   3    8.86    2.86
   7  -6  -3    0.16    1.22
  -7   6   3   -0.87    1.35
  -6   6   3    8.31    2.20
   5  -6  -3    2.18    1.10
  -5   6   3   -1.43    1.09
   4  -6  -3   29.63    2.46
  -4   6   3   29.20    3.23
  -4   6   3   30.71    2.62
   3  -6  -3    3.81    1.01
  -3   6   3    4.29    1.12
  -3   6   3    5.15    1.46
   2  -6  -3    4.83    0.89
  -2   6   3    2.15    1.16
  -1   6   3    5.97    0.88
  -1   6   3    5.51    1.47
   0   6   3    3.72    0.81
   0   6   3    3.84    1.34
   1   6   3    8.74    1.36
   1   6   3    8.25    1.77
   2   6   3   36.37    3.18
   2   6   3   41.15    2.67
   3   6   3   41.30    3.43
   3   6   3   43.39    3.09
   4   6   3   79.82    4.74
   4   6   3   69.22    4.74
   5   6   3    0.00    1.18
   5   6   3   -1.58    1.27
   6   6   3   -0.47    1.77
   6   6   3    0.36    1.30
   7   6   3    8.01    2.19
   8   6   3    1.52    1.49
   9   6   3   -0.09    1.67
  10   6   3    4.07    2.34
  -9   7   3    1.61    2.41
  -8   7   3   -0.75    1.77
  -7   7   3    2.93    1.79
   6  -7  -3    1.49    1.31
  -6   7   3    1.91    1.50
   5  -7  -3   -0.62    0.76
  -5   7   3    0.18    1.05
   4  -7  -3    6.07    1.39
  -4   7   3    8.04    1.80
  -4   7   3    8.26    1.80
   3  -7  -3   35.82    2.39
  -3   7   3   32.86    2.86
   2  -7  -3   10.16    1.27
  -2   7   3    8.91    1.84
  -1   7   3    4.39    0.88
  -1   7   3    3.01    1.34
   0   7   3   47.38    2.54
   0   7   3   42.34    3.45
   1   7   3   48.76    3.77
   1   7   3   50.41    2.94
   2   7   3   40.62    3.49
   2   7   3   37.62    2.73
   3   7   3  150.79    7.29
   3   7   3  154.10    8.09
   4   7   3    3.41    1.79
   4   7   3    1.83    1.41
   5   7   3    9.87    2.48
   5   7   3   11.44    2.36
   6   7   3   19.68    3.17
   7   7   3   -1.81    1.34
   8   7   3    1.15    1.79
   9   7   3    4.74    2.19
  10   7   3    0.25    2.24
  -9   8   3   -0.83    2.30
  -8   8   3    7.11    2.54
  -7   8   3   -1.13    1.38
  -6   8   3   -1.74    1.05
  -5   8   3    7.23    2.01
  -4   8   3   -0.41    0.87
  -4   8   3    0.26    1.29
  -3   8   3    1.87    1.45
  -2   8   3    9.12    2.11
  -1   8   3   21.95    2.90
  -1   8   3   17.75    1.79
   0   8   3    4.90    1.67
   0   8   3    3.07    1.07
   1   8   3    0.51    1.23
   1   8   3   -0.26    1.20
   2   8   3    2.42    1.57
   2   8   3    1.72    1.44
   3   8   3    2.55    1.81
   3   8   3   -0.21    1.41
   4   8   3    3.92    2.15
   4   8   3    5.01    1.85
   5   8   3    9.03    2.31
   5   8   3    3.56    2.29
   6   8   3    0.05    1.96
   6   8   3    1.55    1.56
   7   8   3    0.80    1.59
   8   8   3    1.37    1.62
   9   8   3    3.22    2.27
  -8   9   3    3.14    2.16
  -7   9   3    1.62    1.77
  -6   9   3    2.36    1.58
  -5   9   3    1.28    1.26
  -4   9   3   -0.05    1.35
  -4   9   3    1.30    1.12
  -3   9   3    0.32    1.29
  -2   9   3   -0.65    1.30
  -1   9   3    5.28    1.83
   0   9   3   12.28    2.54
   1   9   3   48.26    4.19
   2   9   3    1.94    1.83
   2   9   3    2.38    1.59
   3   9   3   62.98    4.26
   3   9   3   56.94    4.99
   4   9   3   18.41    3.63
   4   9   3   25.38    3.34
   5   9   3    1.99    1.82
   5   9   3    0.18    1.93
   6   9   3    5.87    2.14
   6   9   3    4.33    2.60
   7   9   3   13.39    2.86
   8   9   3    2.55    1.91
   9   9   3    8.78    2.75
  -8  10   3    0.05    2.04
  -7  10   3    3.64    2.03
  -6  10   3    0.96    1.48
  -5  10   3    0.75    1.33
  -4  10   3   21.42    3.26
  -4  10   3   11.77    2.47
  -3  10   3   12.15    2.57
  -2  10   3   14.99    2.88
  -1  10   3   30.20    3.85
   0  10   3    1.23    1.59
   1  10   3    1.85    1.63
   2  10   3    1.43    1.86
   3  10   3    1.86    2.22
   4  10   3    6.64    2.81
   5  10   3    6.93    2.62
   5  10   3    3.11    1.78
   6  10   3   -1.52    2.37
   6  10   3    1.22    1.68
   7  10   3    2.75    1.77
   8  10   3    5.85    2.46
   9  10   3    6.65    2.65
  -7  11   3    1.00    1.76
  -6  11   3   -1.11    1.19
  -5  11   3    5.01    1.83
  -4  11   3    8.99    2.44
  -3  11   3    3.31    1.78
  -2  11   3    1.74    1.53
  -1  11   3    1.59    1.73
   0  11   3    4.09    2.17
   1  11   3    1.38    1.88
   2  11   3    0.85    1.97
   3  11   3    8.84    3.06
   4  11   3    3.40    2.44
   5  11   3    0.55    2.38
   6  11   3    2.22    2.85
  -6  12   3    1.09    1.58
  -5  12   3    2.84    1.58
  -4  12   3   -0.73    1.69
  -3  12   3    4.36    2.00
  -2  12   3    2.20    1.94
  -1  12   3   11.82    3.00
   0  12   3   11.61    2.95
   1  12   3    2.30    2.06
   2  12   3    3.39    2.46
   3  12   3    7.43    3.19
   4  12   3   -1.66    2.05
   5  12   3   -1.66    2.35
   6  12   3    0.33    2.88
  -5  13   3    2.81    1.60
  -3  13   3    0.22    1.76
  -2  13   3    0.58    1.92
  -1  13   3    2.91    2.04
   0  13   3    1.71    1.94
   1  13   3    1.91    2.34
   2  13   3   10.05    3.46
   3  13   3    1.06    2.65
   4  13   3    6.10    3.31
   5  13   3   -0.17    2.84
   6  13   3    1.09    3.19
  -3  14   3   -0.99    1.91
  -2  14   3    3.19    2.36
  -1  14   3    1.60    2.29
   0  14   3    7.39    2.99
   1  14   3    0.27    2.10
   2  14   3    1.31    2.56
   3  14   3    1.94    2.97
   4  14   3    2.89    3.07
   5  14   3   -0.17    3.05
  -2  15   3    0.01    2.24
  -1  15   3    5.42    2.84
   0  15   3    0.57    2.31
   1  15   3   -1.17    1.94
   2  15   3    2.84    3.07
   3  15   3   -1.82    2.87
   4  15   3   -2.60    2.67
   0  15  -4    0.66    1.78
   3  14  -4   -2.79    2.46
   2  14  -4   -1.29    1.95
   1  14  -4    0.26    1.98
   0  14  -4   -1.02    1.55
  -1  14  -4    1.92    1.87
  -2  14  -4   -1.26    1.76
  -3  14  -4   -0.58    1.61
   5  13  -4   -1.26    2.65
   4  13  -4   -1.93    2.27
   3  13  -4    4.93    2.60
   2  13  -4    0.97    2.20
   1  13  -4    0.12    1.96
   0  13  -4    2.57    1.95
  -1  13  -4    1.14    1.48
  -2  13  -4    1.56    1.58
  -3  13  -4    2.93    1.96
  -4  13  -4    6.17    2.23
  -5  13  -4    1.26    1.71
   6  12  -4    4.59    2.55
   5  12  -4   -2.28    2.38
   5  12  -4    4.26    2.41
   4  12  -4    7.34    3.12
   4  12  -4    4.52    2.72
   3  12  -4    0.64    1.98
   3  12  -4   -0.43    2.25
   2  12  -4    3.05    2.41
   2  12  -4    5.02    2.78
   1  12  -4    0.15    2.08
   1  12  -4    1.25    1.89
   0  12  -4    0.30    1.44
  -1  12  -4   -1.24    1.11
  -2  12  -4   -1.19    1.16
  -3  12  -4   -0.49    1.14
  -4  12  -4    1.82    1.73
  -5  12  -4   -0.35    1.40
   7  11  -4    1.99    2.22
   6  11  -4    0.61    2.24
   5  11  -4    0.08    2.42
   5  11  -4    0.94    2.01
   4  11  -4    0.43    1.92
   4  11  -4    3.42    2.46
   3  11  -4    1.73    1.98
   3  11  -4    0.49    2.16
   2  11  -4    0.57    1.70
   2  11  -4   -0.20    1.94
   1  11  -4    1.15    1.80
   1  11  -4   -1.07    1.26
   0  11  -4    1.08    1.75
   0  11  -4    3.21    1.66
  -1  11  -4    5.13    1.89
  -1  11  -4    4.63    2.11
  -2  11  -4    1.88    1.65
  -2  11  -4    5.45    1.85
  -3  11  -4    2.04    1.55
  -3  11  -4    2.58    1.31
  -4  11  -4    9.64    2.32
  -5  11  -4    4.31    1.69
   7  10  -4   -0.89    1.62
   6  10  -4    5.54    2.61
   5  10  -4    0.51    2.16
   5  10  -4    3.74    2.46
   4  10  -4   24.90    3.97
   4  10  -4   29.11    4.34
   3  10  -4    3.58    2.25
   3  10  -4    5.16    2.44
   2  10  -4    1.47    1.57
   2  10  -4   -0.63    1.88
   1  10  -4    2.78    1.80
   1  10  -4    0.87    1.37
   0  10  -4   30.19    3.67
   0  10  -4   25.74    3.67
  -1  10  -4    5.43    1.97
  -1  10  -4    3.18    1.69
  -2  10  -4    5.03    1.64
  -2  10  -4    4.64    1.66
  -3  10  -4    1.65    1.30
  -3  10  -4    1.57    1.40
  -4  10  -4    2.11    1.51
  -4  10  -4    2.65    1.34
  -5  10  -4    4.30    1.67
  -5  10  -4    2.69    1.58
   6 -10   4    0.78    1.47
   8   9  -4    2.77    2.33
   7   9  -4    1.30    1.89
   6   9  -4    2.60    2.12
   5   9  -4   12.04    3.14
   5   9  -4    8.57    2.80
   4   9  -4   -1.37    1.85
   4   9  -4    0.93    1.71
   3   9  -4    2.62    2.01
   3   9  -4    3.19    1.90
   2   9  -4   10.76    2.55
   2   9  -4   13.38    2.77
   1   9  -4    4.52    1.96
   1   9  -4    2.47    1.56
   0   9  -4    5.30    1.78
   0   9  -4    3.01    1.57
  -1   9  -4    2.98    1.40
  -2   9  -4    1.90    1.32
  -3   9  -4    7.48    1.87
  -4   9  -4    0.28    1.14
   5  -9   4    1.85    1.43
   6  -9   4    0.93    1.38
   7  -9   4    0.88    1.54
   8  -9   4   -0.18    1.69
   8   8  -4    1.08    1.97
   7   8  -4    0.70    1.77
   6   8  -4    2.40    2.29
   5   8  -4    2.60    2.13
   5   8  -4    0.57    1.34
   4   8  -4    0.34    2.03
   4   8  -4    3.97    1.98
   3   8  -4    4.12    2.09
   3   8  -4    1.87    1.48
   2   8  -4    4.09    1.93
   2   8  -4    1.89    1.33
   1   8  -4   20.80    2.90
   1   8  -4   24.35    3.21
   0   8  -4   47.31    3.67
  -1   8  -4   20.66    2.63
  -2   8  -4    6.13    1.65
  -3   8  -4   13.64    2.29
   4  -8   4    0.71    0.95
  -5   8  -4    8.66    1.99
   5  -8   4    7.46    1.93
   6  -8   4   16.30    2.78
   7  -8   4    6.03    2.01
   8  -8   4    1.28    1.73
   9  -8   4    0.30    1.73
   9   7  -4    0.79    2.09
   8   7  -4    5.26    2.57
   7   7  -4   15.10    3.24
   6   7  -4    2.24    1.90
   5   7  -4    4.62    1.81
   5   7  -4    7.04    2.55
   4   7  -4    6.17    2.45
   4   7  -4    2.77    1.61
   3   7  -4    0.92    1.67
   3   7  -4    2.05    1.31
   2   7  -4   14.00    2.43
   2   7  -4   14.78    2.66
   1   7  -4   28.82    3.13
   0   7  -4   12.31    2.13
  -1   7  -4   13.03    2.02
  -2   7  -4   31.40    2.67
  -3   7  -4    8.12    1.75
   4  -7   4   -0.71    0.74
  -5   7  -4    1.84    1.07
   5  -7   4   -0.32    0.85
   6  -7   4    1.81    1.30
   7  -7   4   -0.38    1.16
   8  -7   4    2.90    1.70
   9  -7   4    1.85    1.75
   9   6  -4    6.98    2.55
   8   6  -4    1.91    1.81
   7   6  -4    1.74    1.90
   6   6  -4    3.83    2.31
   5   6  -4    1.87    1.93
   5   6  -4    1.86    1.39
   4   6  -4    1.63    2.03
   4   6  -4    2.80    1.48
   3   6  -4   15.63    2.45
   3   6  -4   10.71    2.50
   2   6  -4    0.41    0.85
   2   6  -4    4.71    1.69
   1   6  -4    1.23    1.14
   0   6  -4    4.56    1.38
  -1   6  -4   10.83    1.75
  -2   6  -4    7.87    1.58
   3  -6   4   16.65    2.19
   4  -6   4    4.20    1.35
  -5   6  -4   -0.28    1.10
   5  -6   4    2.92    1.24
   6  -6   4   23.87    3.31
   7  -6   4   11.84    2.59
   8  -6   4    0.44    1.55
   9  -6   4    1.25    1.73
  10  -6   4    1.05    2.03
   9   5  -4    3.40    1.78
   8   5  -4    2.12    1.59
   7   5  -4   26.57    4.13
   6   5  -4   -0.79    1.44
   5   5  -4   13.86    2.22
   5   5  -4   11.67    2.66
   4   5  -4   34.09    2.96
   4   5  -4   32.39    3.89
   3   5  -4    9.99    2.15
   2   5  -4   10.00    1.95
   1   5  -4   59.14    3.67
   0   5  -4   85.86    4.53
  -1   5  -4   25.82    2.21
  -2   5  -4  165.23    7.56
   3  -5   4    2.07    0.81
   4  -5   4    4.92    1.26
  -5   5  -4    0.36    0.90
   5  -5   4    0.58    0.94
  -6   5  -4   16.11    2.43
   6  -5   4   17.79    2.81
   7  -5   4   12.71    2.52
   8  -5   4   13.35    2.95
   9  -5   4    3.33    2.08
  10  -5   4   -1.43    1.46
   9   4  -4    2.61    2.34
   8   4  -4    7.17    2.62
   7   4  -4   -1.56    1.34
   6   4  -4    4.04    2.04
   5   4  -4   50.94    4.40
   4   4  -4    5.21    1.38
   4   4  -4    4.40    1.86
   3   4  -4    1.31    0.84
   3   4  -4   -0.30    1.29
   2   4  -4   -1.09    1.13
   1   4  -4  135.27    6.35
   0   4  -4   10.60    1.53
  -1   4  -4  100.81    4.96
   2  -4   4    2.22    0.76
   3  -4   4   18.91    2.17
  -4   4  -4    5.03    1.09
   4  -4   4    3.65    1.03
  -5   4  -4   -0.20    0.79
   5  -4   4    0.02    0.76
  -6   4  -4    2.86    1.30
   6  -4   4    1.43    1.11
   7  -4   4    0.48    1.05
   8  -4   4    1.33    1.54
   9  -4   4    1.01    1.68
  10  -4   4    0.91    1.79
  10   3  -4    1.19    2.06
   9   3  -4    1.49    2.05
   8   3  -4    5.12    2.25
   7   3  -4   19.58    3.66
   6   3  -4    1.00    1.72
   5   3  -4    0.55    1.76
   4   3  -4    0.16    1.28
   4   3  -4    2.28    0.97
   3   3  -4   22.07    2.83
   2   3  -4    1.92    1.21
   1   3  -4   10.58    1.56
   0   3  -4    9.77    1.39
  -1   3  -4   84.93    4.19
   2  -3   4    9.04    1.31
   3  -3   4   26.77    2.15
  -4   3  -4   33.00    2.26
   4  -3   4   32.62    2.61
  -5   3  -4    0.87    0.97
   5  -3   4    0.80    0.85
  -6   3  -4    9.46    1.90
   6  -3   4   12.41    2.33
   7  -3   4    0.05    1.03
   8  -3   4    4.05    1.75
   9  -3   4   11.31    2.85
  10  -3   4    7.39    2.65
  10   2  -4    3.38    2.42
   9   2  -4    3.64    2.24
   8   2  -4   18.19    3.59
   7   2  -4   15.97    3.19
   6   2  -4    4.98    2.03
   5   2  -4    6.84    2.04
   4   2  -4   19.08    2.73
   4   2  -4   17.00    1.53
  -4  -2   4   19.24    2.56
   3   2  -4    1.91    1.35
   2   2  -4  108.54    5.40
   1   2  -4  334.17   13.20
   0   2  -4   31.24    2.06
  -1   2  -4  337.82   13.22
   2  -2   4  124.21    5.56
  -3   2  -4    1.75    0.61
   3  -2   4    1.81    0.74
  -4   2  -4    2.76    0.87
   4  -2   4    4.50    1.19
  -5   2  -4   58.01    3.48
   5  -2   4   67.90    4.23
  -6   2  -4    6.82    1.63
   6  -2   4    4.35    1.53
   7  -2   4   -0.27    0.98
   8  -2   4    0.21    1.24
   9  -2   4    3.17    1.79
  10  -2   4    0.16    1.72
  10   1  -4    1.01    2.13
   9   1  -4   15.21    3.47
   8   1  -4   14.41    3.26
  -8  -1   4   17.07    3.20
   7   1  -4    1.98    1.71
  -7  -1   4   -1.13    1.23
   6   1  -4    1.94    1.70
  -6  -1   4   -0.04    1.25
   5   1  -4   -0.37    1.25
  -5  -1   4    1.75    1.17
   4   1  -4   50.83    3.73
  -4  -1   4   50.31    3.50
   3   1  -4   28.14    2.90
  -3  -1   4   25.68    2.61
   2   1  -4   18.21    2.09
  -2  -1   4   16.42    1.88
   1   1  -4    5.24    1.11
  -1  -1   4    2.34    0.90
   0   1  -4    4.97    0.87
   0  -1   4    3.23    0.62
   1  -1   4   31.99    1.86
   1  -1   4   31.56    1.87
   2  -1   4  245.99    9.75
   2  -1   4  234.04    9.65
  -3   1  -4   12.08    1.04
   3  -1   4   10.47    1.54
  -4   1  -4    1.16    0.79
   4  -1   4    2.56    0.83
   4  -1   4    1.29    0.76
  -5   1  -4    1.44    0.84
   5  -1   4   -0.22    0.59
   5  -1   4    0.17    0.60
  -6   1  -4   -0.17    0.96
   6  -1   4   -0.13    0.72
   6  -1   4    0.32    0.58
  -7   1  -4   -0.43    1.14
   7  -1   4   -0.29    0.95
   8  -1   4   -0.21    1.19
   9  -1   4    4.64    1.94
  10  -1   4    4.22    2.34
  10   0  -4    2.07    2.15
   9   0  -4    1.19    2.13
  -9   0   4    3.69    2.12
   8   0  -4    6.60    2.48
  -8   0   4    8.65    2.50
   7   0  -4    0.13    1.37
  -7   0   4    1.44    1.44
   6   0  -4    8.98    2.24
  -6   0   4    7.87    2.04
   5   0  -4   -0.47    1.10
  -5   0   4    2.05    1.27
   4   0  -4   -0.86    0.92
  -4   0   4   -0.43    0.87
   3   0  -4  189.33    8.24
  -3   0   4  172.48    8.06
   2   0  -4    4.04    1.27
  -2   0   4    4.84    1.18
   1   0  -4  331.33   12.94
  -1   0   4  350.07   12.84
  -1   0   4  324.45   13.09
   0   0  -4    6.83    0.88
   0   0   4    8.89    1.03
   1   0   4   63.27    3.00
   1   0   4   69.36    3.21
   2   0   4  455.86   17.26
   2   0   4  436.47   17.07
   3   0   4   21.39    1.55
  -4   0  -4    5.46    0.94
   4   0   4    5.00    1.23
   4   0   4    5.56    1.18
  -5   0  -4  154.34    6.78
   5   0   4  152.66    6.97
   5   0   4  163.71    7.86
  -6   0  -4   48.74    3.14
   6   0   4   46.00    2.92
   6   0   4   50.11    3.86
  -7   0  -4   15.20    2.24
   7   0   4   21.95    3.40
   8   0   4    8.43    2.39
   9   0   4    3.72    1.93
  10   0   4    0.57    1.53
  10  -1  -4    4.65    2.41
 -10   1   4   -0.73    1.55
   9  -1  -4    9.28    2.81
  -9   1   4   16.22    3.17
   8  -1  -4   12.80    3.11
  -8   1   4   14.66    2.99
   7  -1  -4    7.93    2.45
  -7   1   4    5.46    2.00
   6  -1  -4   51.73    4.23
  -6   1   4   53.44    4.23
   5  -1  -4   39.41    3.97
  -5   1   4   41.74    3.49
   4  -1  -4   76.44    4.45
  -4   1   4   67.71    4.38
   3  -1  -4   13.04    1.86
  -3   1   4   11.52    1.74
   1  -1  -4  116.17    5.04
  -1   1   4  120.62    5.06
  -1   1   4  123.36    5.27
   0  -1  -4    1.81    0.48
   0   1   4    0.32    0.63
   0   1   4    0.05    0.16
   1   1   4  251.18    9.49
   1   1   4  244.02    9.95
   2   1   4   47.51    2.58
   2   1   4   51.77    2.89
   3   1   4    0.65    0.61
   3   1   4    0.55    0.23
   4   1   4   26.15    2.66
   4   1   4   23.26    2.31
   5   1   4   14.45    1.89
   5   1   4   10.50    1.96
   6   1   4   33.79    3.71
   7   1   4    6.74    1.96
   8   1   4   -0.17    1.06
   9   1   4    1.25    1.55
  10   1   4    3.28    1.64
  10  -2  -4   -0.07    1.74
 -10   2   4   -0.60    1.59
   9  -2  -4    1.16    1.60
  -9   2   4    1.40    1.93
   8  -2  -4    5.18    2.19
  -8   2   4    3.36    2.06
   7  -2  -4    4.62    2.04
  -7   2   4    1.41    1.69
   6  -2  -4    9.55    2.32
  -6   2   4    8.00    2.34
   5  -2  -4    2.33    1.21
  -5   2   4    2.34    1.52
   4  -2  -4    8.67    1.77
  -4   2   4    7.64    1.73
  -3   2   4   10.44    1.66
   2  -2  -4   17.86    1.77
  -2   2   4   16.41    1.52
  -2   2   4   14.28    1.74
   1  -2  -4  238.15    9.13
  -1   2   4  234.00    9.47
  -1   2   4  238.01    9.59
   0  -2  -4  111.41    4.26
   0   2   4  109.54    5.00
   1   2   4  153.05    6.00
   1   2   4  154.14    6.67
   2   2   4   93.24    4.49
   2   2   4   85.62    4.06
   3   2   4   33.26    2.30
   4   2   4    5.30    1.42
   4   2   4    4.79    1.24
   5   2   4   82.32    4.27
   5   2   4   66.77    4.47
   6   2   4   46.32    3.74
   6   2   4   49.94    3.24
   7   2   4    4.95    1.70
   8   2   4   -0.45    1.00
   9   2   4    1.72    1.53
  10   2   4    2.17    1.67
  10  -3  -4    1.79    2.02
 -10   3   4    1.80    2.04
   9  -3  -4    1.48    1.75
  -9   3   4   -1.91    1.57
   8  -3  -4    5.45    2.23
  -8   3   4    2.85    2.18
   7  -3  -4    7.65    2.15
  -7   3   4    6.72    2.28
   6  -3  -4    0.93    1.21
  -6   3   4    0.69    1.63
   5  -3  -4   35.52    3.04
  -5   3   4   33.14    3.66
   3  -3  -4   17.51    1.98
  -3   3   4   16.21    1.59
  -3   3   4   16.89    2.17
   2  -3  -4  264.45   10.38
  -2   3   4  257.51   10.86
  -2   3   4  260.37   10.42
   1  -3  -4   30.12    1.64
  -1   3   4   35.51    2.21
  -1   3   4   32.58    2.22
   0   3   4   56.11    3.18
   1   3   4  162.68    7.03
   1   3   4  155.69    6.15
   2   3   4  173.81    7.21
   2   3   4  175.48    7.71
   3   3   4    2.36    0.91
   3   3   4    7.06    1.58
   4   3   4   30.23    2.90
   4   3   4   17.91    2.17
   5   3   4   22.65    2.69
   5   3   4   21.77    2.86
   6   3   4    1.95    1.29
   6   3   4    3.55    1.42
   7   3   4   13.37    2.62
   8   3   4    1.73    1.39
   9   3   4    3.84    1.82
  10   3   4    1.95    1.84
  10  -4  -4   -0.98    1.68
 -10   4   4    1.85    2.28
   9  -4  -4    3.00    2.14
  -9   4   4    1.57    2.00
   8  -4  -4    8.79    2.53
  -8   4   4    5.49    2.40
   7  -4  -4    1.48    1.35
  -7   4   4    1.59    1.85
   6  -4  -4   24.32    3.27
  -6   4   4   21.21    3.30
  -5   4   4   25.18    3.12
   4  -4  -4    1.07    0.83
  -4   4   4   -0.09    0.89
  -4   4   4    3.87    1.28
   3  -4  -4   21.64    2.26
  -3   4   4   23.78    2.14
  -3   4   4   23.35    2.59
   2  -4  -4    1.35    0.59
  -2   4   4    1.13    0.85
  -2   4   4    2.45    0.84
   1  -4  -4    5.34    0.64
  -1   4   4    8.21    1.40
   0   4   4  110.65    5.33
   1   4   4    5.64    0.74
   1   4   4    8.56    1.53
   2   4   4   22.31    2.44
   2   4   4   18.41    1.50
   3   4   4   40.62    2.58
   3   4   4   34.41    2.86
   4   4   4    2.24    1.02
   4   4   4    1.11    1.47
   5   4   4    4.85    1.87
   5   4   4    4.69    1.41
   6   4   4    0.35    1.11
   6   4   4    1.07    1.64
   7   4   4    2.93    1.62
   8   4   4    0.51    1.24
   9   4   4    3.26    1.70
  10   4   4    2.75    2.04
  10  -5  -4    1.28    2.18
   9  -5  -4    0.81    1.82
  -9   5   4    1.78    2.13
   8  -5  -4    2.07    1.75
  -8   5   4   -1.88    1.60
   7  -5  -4    0.42    1.21
  -7   5   4    0.73    1.59
   6  -5  -4    0.17    0.97
  -6   5   4    1.69    1.52
   5  -5  -4    2.56    1.22
  -5   5   4    3.46    1.50
   4  -5  -4   41.22    2.98
  -4   5   4   37.68    3.21
  -4   5   4   42.81    2.95
   3  -5  -4    1.41    0.69
  -3   5   4   -0.69    0.84
  -3   5   4    1.99    0.83
   2  -5  -4  170.95    7.27
  -2   5   4  187.70    8.07
   1  -5  -4    0.33    0.32
  -1   5   4   -0.22    0.82
   0   5   4   13.89    2.02
   1   5   4    4.96    1.40
   1   5   4    5.41    0.82
   2   5   4   10.52    1.42
   2   5   4   12.04    2.01
   3   5   4   38.17    2.64
   3   5   4   37.41    3.08
   4   5   4   48.76    3.32
   4   5   4   46.32    3.58
   5   5   4    1.43    1.06
   5   5   4   -0.72    0.65
   6   5   4    5.70    1.74
   6   5   4    8.68    2.32
   7   5   4    4.00    1.84
   8   5   4   13.59    2.98
   9   5   4   14.30    3.23
  10   5   4    0.72    1.58
  -9   6   4    2.36    2.28
   8  -6  -4    2.82    1.74
  -8   6   4    1.81    2.16
   7  -6  -4   -0.19    1.09
  -7   6   4   -0.24    1.54
   6  -6  -4    8.03    1.90
  -6   6   4    7.91    2.22
   5  -6  -4   22.92    2.74
  -5   6   4   12.99    2.59
   4  -6  -4    9.59    1.79
  -4   6   4    9.07    1.81
  -4   6   4    6.95    1.75
   3  -6  -4   21.71    1.86
  -3   6   4   27.32    2.99
  -3   6   4   27.50    2.82
   2  -6  -4   75.31    3.65
  -2   6   4   82.76    4.60
  -1   6   4   45.91    2.22
  -1   6   4   44.94    3.30
   0   6   4   -0.21    0.59
   0   6   4    0.52    0.97
   1   6   4  128.10    6.78
   1   6   4  132.37    5.49
   2   6   4    4.44    1.59
   2   6   4    3.98    1.13
   3   6   4   81.61    4.53
   3   6   4   91.07    5.26
   4   6   4  137.40    7.24
   4   6   4  135.41    6.83
   5   6   4    0.29    1.12
   5   6   4    2.90    1.89
   6   6   4   -3.92    1.60
   6   6   4    1.53    1.43
   7   6   4   -1.20    1.09
   8   6   4    3.38    1.92
   9   6   4    2.75    1.71
  10   6   4    1.08    1.85
  -9   7   4    3.31    2.58
  -8   7   4    1.50    1.92
  -7   7   4   11.51    2.87
  -6   7   4   -1.24    1.16
  -5   7   4    2.01    1.40
   4  -7  -4    1.85    0.83
  -4   7   4    0.51    1.20
  -4   7   4    1.54    1.10
   3  -7  -4    2.48    0.82
  -3   7   4    3.38    1.15
  -3   7   4    1.23    1.29
   2  -7  -4   13.80    1.39
  -2   7   4   11.44    2.08
  -1   7   4   12.83    1.13
  -1   7   4   12.38    2.15
   0   7   4   -0.28    0.96
   0   7   4    0.92    0.77
   1   7   4   -0.84    1.07
   1   7   4    0.39    0.94
   2   7   4   44.16    4.30
   2   7   4   32.95    2.48
   3   7   4   30.29    3.69
   3   7   4   27.29    2.45
   4   7   4    0.19    1.02
   4   7   4    2.61    1.89
   5   7   4    9.47    2.53
   5   7   4   10.35    2.19
   6   7   4   -3.08    0.91
   6   7   4    1.18    1.34
   7   7   4   -0.91    1.23
   8   7   4    5.28    1.99
   9   7   4    3.64    2.28
  10   7   4    1.74    2.16
  -8   8   4   -4.09    1.27
  -7   8   4   -0.85    1.31
  -6   8   4    2.14    1.60
  -5   8   4    7.36    1.97
  -4   8   4    2.64    1.51
  -4   8   4    3.59    1.42
  -3   8   4    7.11    1.88
  -2   8   4    2.67    1.57
  -1   8   4   29.09    3.46
   0   8   4    2.54    1.66
   1   8   4   17.70    2.03
   1   8   4   15.40    2.73
   2   8   4   46.09    4.04
   2   8   4   38.09    2.81
   3   8   4   13.39    2.87
   3   8   4   11.79    2.10
   4   8   4   46.31    3.64
   4   8   4   49.81    5.04
   5   8   4    3.11    2.09
   5   8   4    7.60    2.00
   6   8   4    4.45    1.85
   6   8   4    3.82    2.49
   7   8   4    9.07    2.40
   8   8   4   13.18    2.94
   9   8   4    2.60    2.06
  10   8   4    2.88    2.51
  -8   9   4    1.13    1.76
  -7   9   4   -1.36    1.48
  -6   9   4    9.31    2.48
  -5   9   4    0.77    1.18
  -4   9   4    3.64    1.53
  -4   9   4    5.56    1.87
  -3   9   4   23.33    3.17
  -2   9   4    0.56    1.42
  -1   9   4   11.04    2.46
   0   9   4    1.73    1.68
   1   9   4    0.32    1.49
   2   9   4    3.62    2.05
   3   9   4    3.49    2.25
   4   9   4    1.53    2.09
   4   9   4    8.06    2.19
   5   9   4    1.86    2.37
   5   9   4    1.38    1.52
   6   9   4   13.06    2.63
   6   9   4    3.09    2.62
   7   9   4    5.02    2.08
   8   9   4    3.88    1.92
   9   9   4    3.95    2.57
  -7  10   4   -2.24    1.30
  -6  10   4    1.06    1.54
  -5  10   4    1.39    1.52
  -4  10   4    3.67    1.53
  -4  10   4    2.59    1.86
  -3  10   4    3.30    1.89
  -2  10   4    4.07    1.91
  -1  10   4    1.92    1.70
   0  10   4    0.76    1.73
   1  10   4   -1.69    1.48
   2  10   4    3.15    2.36
   3  10   4    1.48    2.16
   4  10   4    1.83    2.24
   5  10   4    2.50    2.49
   6  10   4   -0.99    2.32
   7  10   4   -2.07    2.56
   8  10   4    4.62    2.11
   9  10   4    5.32    2.61
  -7  11   4    1.83    1.88
  -6  11   4    1.16    1.65
  -5  11   4    2.27    1.70
  -4  11   4    0.44    1.02
  -3  11   4    8.42    2.41
  -2  11   4   18.08    3.28
  -1  11   4    1.55    1.78
   0  11   4   17.79    3.42
   1  11   4    3.35    2.17
   2  11   4    4.00    2.49
   3  11   4   14.32    3.72
   4  11   4    0.55    2.27
   5  11   4   -1.45    2.24
   6  11   4   -2.06    2.42
   7  11   4   -3.57    2.70
  -6  12   4    0.58    1.63
  -5  12   4    1.35    1.46
  -4  12   4    2.47    1.47
  -3  12   4   11.18    2.88
  -2  12   4    0.36    1.75
  -1  12   4   11.82    3.10
   0  12   4    0.47    1.76
   1  12   4   -0.45    1.84
   2  12   4    4.68    2.80
   3  12   4    3.13    2.83
   4  12   4    1.48    2.58
   5  12   4   -3.07    2.18
   6  12   4   -0.03    2.94
   7  12   4    0.47    3.09
  -5  13   4    2.47    1.68
  -4  13   4    2.43    1.43
  -3  13   4    0.73    2.04
  -1  13   4    6.97    2.65
   0  13   4    1.85    2.22
   1  13   4   15.35    3.68
   2  13   4   -1.06    2.32
   3  13   4   -4.27    2.11
   4  13   4   -1.02    2.60
   5  13   4   -3.31    2.12
   6  13   4   -0.92    3.14
  -4  14   4    4.35    1.68
  -3  14   4    0.95    2.14
  -2  14   4    0.35    2.05
  -1  14   4   -1.79    1.80
   0  14   4   -3.71    1.69
   1  14   4   10.04    3.55
   2  14   4    1.08    2.70
   3  14   4    7.41    3.59
   4  14   4    2.56    2.99
   5  14   4   -3.73    2.58
  -2  15   4   -3.88    1.90
  -1  15   4    4.37    2.80
   0  15   4    0.41    2.66
   1  15   4    2.73    2.85
   2  15   4   -2.63    2.56
   3  15   4   -1.33    2.70
   4  15   4   -2.64    2.75
   3  14  -5    1.96    2.54
   2  14  -5   -0.35    2.09
   1  14  -5   -2.90    1.86
   0  14  -5   -0.34    1.92
  -1  14  -5   -0.94    1.58
  -2  14  -5   -0.82    1.59
  -3  14  -5   -0.39    1.54
   5  13  -5    2.91    2.67
   4  13  -5    2.79    2.83
   3  13  -5   -0.57    2.11
   2  13  -5   -3.18    1.76
   1  13  -5   -0.90    1.84
   0  13  -5    1.17    1.79
  -1  13  -5    1.20    1.45
  -2  13  -5   -0.86    1.46
  -3  13  -5    0.92    1.72
  -4  13  -5   -2.34    1.32
  -5  13  -5   -0.96    1.56
   6  12  -5    0.11    2.50
   5  12  -5    0.28    2.45
   5  12  -5    0.71    2.66
   4  12  -5   -0.26    2.04
   4  12  -5    4.25    2.87
   3  12  -5   -0.13    2.04
   3  12  -5   -0.03    2.35
   2  12  -5    1.60    2.13
   2  12  -5    6.12    2.88
   1  12  -5    2.17    2.25
   1  12  -5    1.39    1.70
   0  12  -5   -0.36    1.50
   0  12  -5   -0.08    1.85
  -1  12  -5   -3.56    1.49
  -1  12  -5    1.00    1.46
  -2  12  -5    9.34    2.54
  -3  12  -5    1.13    1.37
  -4  12  -5    3.13    1.73
  -5  12  -5    3.96    1.86
   7  11  -5    1.84    2.47
   6  11  -5    3.24    2.42
   5  11  -5    1.96    2.64
   5  11  -5    2.74    2.70
   4  11  -5    5.23    2.56
   4  11  -5    2.12    2.49
   3  11  -5   16.99    3.75
   3  11  -5   13.70    3.29
   2  11  -5    2.64    1.96
   2  11  -5    4.26    2.48
   1  11  -5    1.23    1.74
   1  11  -5    0.61    1.97
   0  11  -5    3.57    1.93
   0  11  -5    3.38    1.99
  -1  11  -5    6.56    1.92
  -1  11  -5    6.52    2.14
  -2  11  -5    3.25    1.82
  -2  11  -5    3.89    1.73
  -3  11  -5    6.27    1.98
  -3  11  -5    4.23    1.71
  -4  11  -5    5.65    1.95
  -4  11  -5    4.78    2.03
  -5  11  -5    1.14    1.48
   7  10  -5    2.29    2.31
   6  10  -5    2.72    2.42
   5  10  -5    0.89    2.13
   5  10  -5    4.42    2.52
   4  10  -5    1.66    1.85
   4  10  -5    2.75    2.54
   3  10  -5    3.01    2.34
   3  10  -5    3.16    2.17
   2  10  -5   -1.40    1.33
   2  10  -5    1.33    2.08
   1  10  -5    1.01    1.43
   1  10  -5   -1.89    1.46
   0  10  -5   12.69    2.68
   0  10  -5   13.84    2.80
  -1  10  -5   -0.46    1.30
  -1  10  -5    0.86    1.15
  -2  10  -5    4.24    1.75
  -3  10  -5    1.16    1.30
  -4  10  -5    1.44    1.52
  -5  10  -5    0.50    1.34
  -6  10  -5    1.70    1.57
   6 -10   5    1.20    1.57
   7 -10   5   -0.04    1.77
   8   9  -5   13.20    3.76
   7   9  -5    0.99    2.03
   6   9  -5   -0.08    1.91
   5   9  -5    2.84    2.03
   5   9  -5    2.62    2.41
   4   9  -5    0.22    1.87
   4   9  -5    4.77    2.38
   3   9  -5    0.61    1.56
   3   9  -5   -3.54    1.85
   2   9  -5   -0.41    1.32
   2   9  -5    1.62    2.16
   1   9  -5    0.61    1.29
   1   9  -5   -0.30    1.69
   0   9  -5    4.03    1.92
  -1   9  -5   21.90    2.87
  -2   9  -5    0.76    1.26
  -3   9  -5    8.72    1.97
  -4   9  -5   10.62    2.22
  -5   9  -5    4.07    1.71
   5  -9   5    6.19    1.88
   6  -9   5    1.69    1.57
   7  -9   5    1.87    1.74
   8  -9   5   -1.35    1.41
   8   8  -5    2.82    2.37
   7   8  -5    6.97    2.69
   6   8  -5    3.46    2.34
   5   8  -5    6.00    2.52
   5   8  -5    4.94    1.92
   4   8  -5   24.52    3.72
   3   8  -5    0.19    1.82
   3   8  -5   -0.34    1.19
   2   8  -5    0.86    1.21
   2   8  -5    0.87    1.75
   1   8  -5    1.56    1.56
   0   8  -5   21.61    2.88
  -1   8  -5    5.46    1.73
  -2   8  -5    2.27    1.22
  -3   8  -5   10.02    2.04
  -4   8  -5    7.77    1.99
   5  -8   5    4.79    1.62
   6  -8   5    0.09    1.17
   7  -8   5    1.41    1.46
   8  -8   5    0.26    1.71
   9  -8   5    1.56    1.90
   8   7  -5    5.32    2.44
   7   7  -5    0.18    1.92
   6   7  -5    2.81    2.06
   5   7  -5   10.57    2.92
   5   7  -5   11.29    2.33
   4   7  -5    0.81    1.15
   4   7  -5    2.07    2.06
   3   7  -5    1.21    1.86
   3   7  -5    0.63    1.17
   2   7  -5    2.17    1.26
   2   7  -5    2.02    1.80
   1   7  -5   16.23    2.59
   0   7  -5   12.30    2.21
  -1   7  -5    0.31    1.12
  -2   7  -5   19.25    2.56
  -3   7  -5    6.49    1.60
   4  -7   5   13.58    2.20
  -5   7  -5   24.29    2.80
   5  -7   5   20.74    2.95
   6  -7   5    0.41    1.25
   7  -7   5    1.63    1.49
   8  -7   5    0.71    1.55
   9  -7   5    1.78    1.72
   9   6  -5    2.54    1.98
   8   6  -5    6.93    2.35
   7   6  -5    5.55    2.39
   6   6  -5   26.01    4.13
   5   6  -5   -0.03    1.74
   4   6  -5    1.46    2.02
   4   6  -5    0.15    1.17
   3   6  -5    1.37    1.79
   3   6  -5    1.61    1.30
   2   6  -5    2.90    1.60
   1   6  -5   10.79    2.11
   0   6  -5   46.84    3.32
  -1   6  -5   41.92    3.01
  -2   6  -5    0.69    0.87
   3  -6   5    0.92    0.69
   4  -6   5    1.56    0.98
  -5   6  -5    3.49    1.31
   5  -6   5    0.85    0.94
   6  -6   5    9.45    2.29
   7  -6   5   12.01    2.59
   8  -6   5   -0.06    1.33
   9  -6   5   -1.22    1.44
  10  -6   5    1.71    2.14
   9   5  -5    2.89    1.97
   8   5  -5    0.22    1.51
   7   5  -5   17.62    3.52
   6   5  -5   -1.83    1.59
   5   5  -5    3.11    2.04
   4   5  -5    3.87    2.14
   4   5  -5    6.85    1.60
   3   5  -5   39.59    4.02
   2   5  -5   35.61    3.11
   1   5  -5    3.30    1.40
   0   5  -5   29.68    2.45
  -1   5  -5  132.09    6.39
  -2   5  -5   -0.07    0.75
   3  -5   5   22.68    2.48
   4  -5   5   32.60    2.78
  -5   5  -5   10.70    1.70
   5  -5   5   11.94    2.13
   6  -5   5    1.16    1.08
   7  -5   5    2.79    1.54
   8  -5   5   10.23    2.58
   9  -5   5    2.12    1.76
  10  -5   5    0.15    1.62
   9   4  -5    3.30    2.41
   8   4  -5    0.25    1.93
   7   4  -5    1.69    2.03
   6   4  -5   13.67    3.07
   5   4  -5   12.26    2.77
   4   4  -5    5.11    2.05
   4   4  -5    3.06    1.20
   3   4  -5    4.24    1.64
   2   4  -5    5.13    1.64
   1   4  -5    0.11    0.96
   0   4  -5   28.34    2.26
  -1   4  -5   20.92    2.27
  -2   4  -5    1.62    0.87
   2  -4   5    1.93    0.75
   3  -4   5   24.60    2.14
  -4   4  -5   10.32    1.49
   4  -4   5    9.39    1.75
  -5   4  -5    9.85    1.61
   5  -4   5   12.66    2.22
   6  -4   5    0.56    0.90
   7  -4   5   16.81    3.01
   8  -4   5    3.36    1.79
   9  -4   5   -0.02    1.31
  10  -4   5    3.21    1.99
   9   3  -5    4.89    2.63
   8   3  -5    3.76    2.34
   7   3  -5   29.08    4.27
   6   3  -5   -2.22    1.42
   5   3  -5    0.53    1.80
   4   3  -5    9.45    1.52
   4   3  -5   13.35    2.60
   3   3  -5  138.54    7.04
   2   3  -5   21.53    2.53
   1   3  -5  193.67    8.45
   0   3  -5  117.96    5.55
  -1   3  -5    7.22    1.32
   2  -3   5  182.54    7.94
   3  -3   5    1.86    0.75
  -4   3  -5   37.89    2.45
   4  -3   5   44.73    3.14
  -5   3  -5   -0.35    0.84
   5  -3   5    1.29    1.05
   6  -3   5   21.06    3.04
   7  -3   5   10.22    2.36
   8  -3   5    0.87    1.36
   9  -3   5   -0.64    1.40
  10  -3   5   -2.37    1.39
  10   2  -5   -1.27    1.92
   9   2  -5    2.47    2.14
   8   2  -5   17.18    3.49
   7   2  -5    1.90    1.92
   6   2  -5   -1.06    1.39
   5   2  -5    1.43    1.67
  -5  -2   5    2.06    1.45
   4   2  -5    7.09    1.13
   4   2  -5    8.39    2.10
  -4  -2   5    4.69    1.59
   3   2  -5   17.38    2.59
   2   2  -5    1.50    1.22
   1   2  -5    3.88    1.16
   0   2  -5   52.98    3.02
  -1   2  -5    2.91    0.88
   2  -2   5    1.90    0.63
  -3   2  -5   -0.55    0.48
   3  -2   5    0.41    0.50
  -4   2  -5   -1.68    0.54
   4  -2   5   -0.08    0.49
  -5   2  -5    1.87    0.91
   5  -2   5    1.73    0.98
   6  -2   5    0.63    1.01
   7  -2   5    0.53    1.10
   8  -2   5    6.60    2.22
   9  -2   5    7.96    2.48
  10  -2   5    1.05    1.82
  10   1  -5    1.60    2.30
   9   1  -5    9.67    2.99
   8   1  -5    0.32    1.76
  -8  -1   5    3.14    1.91
   7   1  -5   -1.01    1.34
  -7  -1   5    2.02    1.78
   6   1  -5    2.71    1.87
  -6  -1   5    2.91    1.57
   5   1  -5   -0.69    1.23
  -5  -1   5   -0.85    0.92
   4   1  -5    8.89    2.04
   4   1  -5    9.88    1.04
  -4  -1   5    9.80    1.85
   3   1  -5   33.28    2.84
  -3  -1   5   33.06    2.70
   2   1  -5  229.87    9.62
  -2  -1   5  222.31    9.64
   1   1  -5   44.78    2.69
  -1  -1   5   42.84    2.66
   0   1  -5   63.70    3.24
   0  -1   5   62.95    3.07
  -1   1  -5  167.31    6.84
   1  -1   5  153.88    6.76
   2  -1   5    2.75    0.80
   2  -1   5    3.39    0.80
   3  -1   5   80.68    4.27
   3  -1   5   82.31    4.11
  -4   1  -5  355.13   13.77
   4  -1   5  357.88   14.51
   4  -1   5  368.60   14.90
  -5   1  -5    5.06    1.10
   5  -1   5    6.96    1.64
   5  -1   5    4.87    1.23
  -6   1  -5   26.55    2.26
   6  -1   5   34.44    3.75
   6  -1   5   24.10    2.09
   7  -1   5    0.21    0.94
   8  -1   5    1.93    1.36
   9  -1   5    0.42    1.45
  10  -1   5    1.89    1.71
  10   0  -5    5.28    2.85
   9   0  -5    0.76    1.80
  -9   0   5    2.18    1.93
   8   0  -5   12.17    3.08
  -8   0   5   10.54    2.61
   7   0  -5    5.80    2.06
  -7   0   5    3.19    1.79
   6   0  -5   -0.87    1.19
  -6   0   5    0.34    1.31
   5   0  -5   16.78    2.81
  -5   0   5   14.87    2.47
   4   0  -5   21.67    2.86
  -4   0   5   24.19    2.78
   3   0  -5   14.18    2.09
  -3   0   5    7.68    1.51
   2   0  -5   77.51    4.26
  -2   0   5   84.94    3.54
  -2   0   5   79.76    4.31
   1   0  -5   48.35    2.71
  -1   0   5   49.38    2.84
  -1   0   5   47.91    2.43
   0   0  -5    0.64    0.57
   0   0   5    0.74    0.61
   0   0   5    0.62    0.53
   1   0   5   15.67    1.60
   1   0   5   14.55    1.15
   2   0   5  249.57   10.17
   2   0   5  255.86   10.32
   3   0   5    0.30    0.53
   3   0   5   -0.61    0.56
   4   0   5    4.65    1.18
   4   0   5    5.81    1.28
  -5   0  -5   13.19    1.51
   5   0   5   12.06    1.78
   5   0   5   14.70    2.22
  -6   0  -5    2.47    1.08
   6   0   5    2.42    1.32
   6   0   5    4.00    1.11
   7   0   5   -0.16    0.89
   8   0   5    8.77    2.27
   9   0   5    2.66    1.66
  10   0   5    0.95    1.75
  10  -1  -5    0.69    1.92
 -10   1   5   -0.67    1.81
   9  -1  -5    1.99    2.11
  -9   1   5    0.79    1.69
   8  -1  -5    7.46    2.42
  -8   1   5    4.94    2.20
   7  -1  -5    1.47    1.59
  -7   1   5    2.90    1.88
   6  -1  -5   22.07    3.30
  -6   1   5   18.37    2.96
   5  -1  -5    0.59    1.02
  -5   1   5   -0.17    1.20
   4  -1  -5    3.69    1.42
  -4   1   5    4.51    1.50
   3  -1  -5   38.49    2.85
  -3   1   5   37.48    2.82
  -2   1   5   79.16    4.17
  -2   1   5   74.53    3.37
   1  -1  -5   52.96    2.73
  -1   1   5   46.52    2.65
  -1   1   5   52.86    2.85
   0  -1  -5   29.26    1.63
   0   1   5   25.75    1.96
   1   1   5   31.03    2.19
   1   1   5   28.41    1.63
   2   1   5  738.48   27.19
   2   1   5  714.60   27.73
   3   1   5   48.62    2.87
   3   1   5   46.18    2.93
   4   1   5  141.64    6.50
   4   1   5  139.62    6.77
   5   1   5    5.35    1.51
   5   1   5    4.38    1.34
   6   1   5   27.28    2.75
   6   1   5   31.71    3.69
   7   1   5   18.71    3.04
   8   1   5    4.30    1.68
   9   1   5    8.91    2.50
  10   1   5    7.23    2.50
  10  -2  -5    0.06    1.87
 -10   2   5    2.81    2.23
   9  -2  -5    2.91    2.16
  -9   2   5    0.60    1.73
   8  -2  -5    2.79    1.92
  -8   2   5    5.03    2.22
   7  -2  -5    4.59    1.94
  -7   2   5    1.22    1.76
   6  -2  -5    3.72    1.68
  -6   2   5    5.29    2.06
   5  -2  -5   -0.12    1.02
  -5   2   5   -0.33    1.11
   4  -2  -5   31.37    3.15
  -4   2   5   29.46    3.21
   2  -2  -5   34.24    2.27
  -2   2   5   36.57    2.53
  -2   2   5   32.66    2.18
   1  -2  -5  183.08    7.38
  -1   2   5  182.04    7.73
  -1   2   5  187.74    7.82
   0  -2  -5   61.65    2.66
   0   2   5   58.59    3.37
   1   2   5  354.64   14.29
   1   2   5  360.80   13.42
   2   2   5  224.10    9.52
   2   2   5  259.93   10.21
   3   2   5   89.38    4.57
   3   2   5   84.41    4.38
   4   2   5    0.91    0.44
   4   2   5    2.30    0.92
   5   2   5   61.20    3.95
   5   2   5   56.12    3.61
   6   2   5    7.94    1.73
   6   2   5    8.97    1.99
   7   2   5    6.56    1.86
   8   2   5    0.98    1.36
   9   2   5    6.92    2.28
  10   2   5   10.72    3.01
  10  -3  -5    0.35    2.17
 -10   3   5    3.57    2.37
   9  -3  -5   -0.23    1.50
  -9   3   5   -0.43    1.78
   8  -3  -5   10.99    2.61
  -8   3   5    9.20    2.81
   7  -3  -5    0.52    1.50
  -7   3   5    0.34    1.63
   6  -3  -5   27.55    3.64
  -6   3   5   21.86    3.35
   5  -3  -5   37.85    3.82
  -5   3   5   34.11    3.80
  -4   3   5   22.27    2.77
   3  -3  -5  132.24    6.27
  -3   3   5  135.87    5.94
  -3   3   5  142.76    6.81
   2  -3  -5   -0.31    0.44
  -2   3   5    0.18    0.60
  -2   3   5    1.17    0.92
   1  -3  -5    1.12    0.53
  -1   3   5    2.03    0.73
  -1   3   5    2.51    1.07
   0   3   5   98.59    4.85
   1   3   5  134.53    6.32
   1   3   5  138.59    5.36
   2   3   5   25.92    1.74
   2   3   5   26.65    2.68
   3   3   5   10.26    1.83
   3   3   5    6.08    1.17
   4   3   5    4.14    1.17
   4   3   5    0.31    1.21
   5   3   5    7.17    1.68
   5   3   5   10.32    2.06
   6   3   5    4.46    1.67
   6   3   5    5.34    1.66
   7   3   5    6.08    1.88
   8   3   5    9.99    2.47
   9   3   5    2.42    1.52
  10   3   5    5.38    2.14
  10  -4  -5   -0.56    1.75
 -10   4   5   -0.20    2.07
   9  -4  -5    6.93    2.46
  -9   4   5    2.20    2.18
   8  -4  -5    0.38    1.54
  -8   4   5   -1.01    1.70
   7  -4  -5   -0.50    1.18
  -7   4   5   -0.10    1.50
   6  -4  -5   49.92    3.98
  -6   4   5   50.71    5.13
  -5   4   5   21.52    2.96
   4  -4  -5    9.73    1.72
  -4   4   5    6.48    1.66
   3  -4  -5   16.34    1.93
  -3   4   5   19.63    1.98
  -3   4   5   16.89    2.22
   2  -4  -5    1.06    0.58
  -2   4   5    2.58    1.05
  -2   4   5    1.41    0.80
   1  -4  -5   60.42    2.65
  -1   4   5   61.48    3.50
   0   4   5    1.02    1.01
   1   4   5   10.23    0.76
   1   4   5   13.97    1.96
   2   4   5   28.84    2.61
   2   4   5   28.28    1.81
   3   4   5   62.74    3.49
   3   4   5   62.38    3.93
   4   4   5    0.18    1.43
   4   4   5    0.14    0.77
   5   4   5   28.54    2.96
   6   4   5   31.85    3.53
   6   4   5   27.06    3.42
   7   4   5   18.35    3.05
   8   4   5    4.21    1.88
   9   4   5    0.64    1.63
  10   4   5   10.46    2.79
   9  -5  -5    0.29    1.89
  -9   5   5    1.34    2.11
   8  -5  -5    2.37    1.88
  -8   5   5    0.61    1.87
   7  -5  -5    4.53    1.78
  -7   5   5    2.94    2.00
   6  -5  -5    0.43    0.79
  -6   5   5    0.20    1.53
   5  -5  -5    5.18    1.45
  -5   5   5    6.51    1.80
   4  -5  -5   36.56    2.77
  -4   5   5   35.29    3.15
   3  -5  -5    3.17    0.99
  -3   5   5    4.29    1.24
  -3   5   5    3.80    1.30
   2  -5  -5   45.68    2.38
  -2   5   5   37.63    2.88
  -2   5   5   43.29    2.98
   1  -5  -5   96.69    3.87
  -1   5   5   98.89    5.03
   0   5   5    9.89    1.77
   1   5   5   46.03    3.30
   1   5   5   46.83    2.13
   2   5   5   96.98    5.33
   2   5   5   96.32    4.38
   3   5   5    1.31    1.48
   3   5   5   -0.20    0.64
   4   5   5   35.12    3.55
   4   5   5   33.92    2.69
   5   5   5    0.23    1.80
   5   5   5    1.92    1.18
   6   5   5    1.46    1.81
   6   5   5   -1.39    0.99
   7   5   5    1.66    1.44
   8   5   5    3.20    1.66
   9   5   5    1.97    1.61
  10   5   5    0.98    1.67
  -9   6   5    0.44    2.42
  -8   6   5   -0.95    1.84
  -7   6   5    2.56    1.95
   6  -6  -5    3.09    1.45
  -6   6   5    2.93    1.84
   5  -6  -5    2.28    1.09
  -5   6   5    3.01    1.49
   4  -6  -5    1.40    0.87
  -4   6   5    3.48    1.26
   3  -6  -5    4.14    1.02
  -3   6   5    5.49    1.58
  -3   6   5    2.27    1.15
   2  -6  -5   19.35    1.43
  -2   6   5   23.59    2.66
  -1   6   5    0.05    0.37
  -1   6   5    1.06    1.10
   0   6   5    2.58    1.32
   1   6   5  137.00    6.77
   1   6   5  126.85    5.23
   2   6   5   35.42    3.61
   2   6   5   28.29    1.95
   3   6   5   27.50    3.35
   3   6   5   24.82    2.45
   4   6   5    2.01    1.85
   4   6   5    1.88    1.18
   5   6   5   10.82    2.66
   5   6   5    8.54    1.94
   6   6   5   -0.04    1.19
   6   6   5   -1.31    0.75
   7   6   5    3.62    1.82
   8   6   5    9.91    2.59
   9   6   5    6.05    2.30
  10   6   5    4.27    2.23
  -9   7   5    1.92    2.31
  -8   7   5   -2.39    1.76
  -7   7   5   -1.10    1.50
  -6   7   5   -1.43    1.11
  -5   7   5   -0.32    1.22
  -4   7   5    0.22    1.05
  -3   7   5   14.30    2.29
  -3   7   5   20.70    2.72
  -2   7   5    2.14    1.45
  -1   7   5    2.84    1.50
   0   7   5   19.18    2.78
   1   7   5   11.89    1.23
   1   7   5   11.21    2.22
   2   7   5   85.96    5.30
   2   7   5   81.85    4.10
   3   7   5   64.64    3.79
   3   7   5   66.57    4.73
   4   7   5    0.03    0.95
   4   7   5   -0.32    1.65
   5   7   5    4.93    1.68
   5   7   5    8.66    2.51
   6   7   5    1.07    1.29
   6   7   5   -1.48    1.90
   7   7   5    1.35    1.42
   7   7   5    4.30    2.49
   8   7   5   13.78    2.97
   9   7   5    8.91    2.59
  10   7   5    4.38    2.40
  -8   8   5    0.73    2.08
  -7   8   5   -1.02    1.44
  -6   8   5    2.08    1.61
  -5   8   5    0.58    1.19
  -4   8   5    2.01    1.27
  -3   8   5    4.86    1.49
  -3   8   5    6.78    1.97
  -2   8   5   24.95    3.32
  -1   8   5    5.16    1.88
   0   8   5    2.63    1.59
   1   8   5   30.69    3.78
   2   8   5    2.57    1.09
   2   8   5    0.43    1.59
   3   8   5    7.60    2.43
   3   8   5   11.89    1.92
   4   8   5    3.78    2.15
   4   8   5   -0.14    1.14
   5   8   5    1.35    1.31
   5   8   5    3.80    2.29
   6   8   5    2.07    1.40
   6   8   5   -0.90    2.21
   7   8   5    1.61    1.56
   7   8   5   -2.34    1.17
   8   8   5    3.62    1.99
   9   8   5    4.12    2.18
  10   8   5    1.65    2.15
  -8   9   5   -1.13    1.73
  -7   9   5   -2.20    1.22
  -6   9   5    1.48    1.61
  -5   9   5    1.09    1.26
  -4   9   5    9.24    2.19
  -3   9   5    0.00    1.45
  -2   9   5    4.37    1.84
  -1   9   5   30.28    3.78
   0   9   5   15.74    3.05
   1   9   5    4.80    2.15
   2   9   5    6.04    2.40
   3   9   5   17.24    3.38
   4   9   5   18.16    3.61
   5   9   5    4.48    2.64
   5   9   5    5.50    1.83
   6   9   5    8.64    3.04
   6   9   5    9.56    2.39
   7   9   5    6.56    3.18
   7   9   5   11.91    2.69
   8   9   5    7.74    2.40
   9   9   5   15.65    3.53
  -7  10   5    2.48    2.06
  -6  10   5    0.28    1.55
  -5  10   5    0.65    1.28
  -4  10   5   10.70    2.38
  -3  10   5   -1.20    1.40
  -2  10   5   31.71    4.04
  -1  10   5   28.69    3.95
   0  10   5    3.06    2.13
   1  10   5   11.82    2.94
   2  10   5    0.54    2.00
   3  10   5    5.53    2.57
   4  10   5    1.06    2.30
   5  10   5   10.21    3.22
   6  10   5    1.58    2.57
   7  10   5   -0.92    2.69
  -7  11   5   -0.74    1.73
  -6  11   5    0.18    1.39
  -5  11   5    4.32    1.83
  -4  11   5    0.99    1.28
  -3  11   5    8.27    2.61
  -2  11   5    1.35    1.83
  -1  11   5   -0.53    1.51
   0  11   5    5.78    2.69
   1  11   5    2.81    2.08
   2  11   5    0.25    2.18
   3  11   5    2.48    2.52
   4  11   5    1.69    2.45
   5  11   5    2.20    2.50
   6  11   5    1.02    2.77
   7  11   5    4.09    3.45
  -6  12   5    0.74    1.62
  -5  12   5   -1.30    0.97
  -4  12   5   -0.36    1.05
  -3  12   5   -0.63    1.92
  -2  12   5   -1.01    1.72
  -1  12   5   17.73    3.59
   0  12   5    4.40    2.40
   1  12   5    3.46    2.46
   2  12   5    2.69    2.64
   3  12   5    0.47    2.33
   4  12   5    2.62    2.70
   5  12   5    4.17    2.98
   6  12   5    2.75    3.12
   7  12   5   -3.83    2.96
  -5  13   5    1.53    1.80
  -4  13   5    1.66    1.26
  -3  13   5   -0.33    2.13
  -2  13   5    0.60    1.99
  -1  13   5   -0.36    2.17
   0  13   5    6.24    2.71
   1  13   5    6.96    3.17
   2  13   5   12.47    3.77
   3  13   5   -3.36    2.14
   4  13   5    3.42    3.10
   5  13   5   -1.33    2.71
   6  13   5   -0.81    3.20
   7  13   5   -2.08    3.47
  -4  14   5    0.73    1.11
  -3  14   5    0.05    2.22
  -2  14   5    1.02    2.29
  -1  14   5    1.52    2.54
   0  14   5   -2.06    1.88
   1  14   5   -0.99    2.28
   2  14   5   -2.96    2.14
   3  14   5    3.20    3.11
   4  14   5   -3.73    2.61
   5  14   5   -3.62    2.75
  -2  15   5   -2.30    2.39
  -1  15   5    0.33    2.46
   0  15   5    0.37    2.60
   1  15   5   -0.01    2.51
   2  15   5    1.82    2.91
   3  15   5   -2.67    2.62
   4  15   5   -2.39    3.15
   2  14  -6   -1.20    2.15
   1  14  -6   -1.11    2.09
   0  14  -6   -1.58    1.73
  -1  14  -6    1.00    1.73
  -2  14  -6    2.78    1.92
   4  13  -6    1.23    2.56
   4  13  -6    2.52    2.70
   3  13  -6    0.11    2.19
   3  13  -6    0.78    2.63
   2  13  -6    1.01    2.22
   1  13  -6    1.23    1.75
   0  13  -6    0.83    1.75
  -1  13  -6   -0.86    1.25
  -2  13  -6    0.72    1.47
  -3  13  -6    1.26    1.70
  -4  13  -6    2.12    1.84
   5  12  -6    4.35    3.01
   5  12  -6    0.82    2.85
   4  12  -6    1.51    2.27
   4  12  -6    4.36    2.92
   3  12  -6    1.16    2.21
   3  12  -6    0.44    2.48
   2  12  -6    4.31    2.24
   2  12  -6   -0.13    2.30
   1  12  -6    1.74    2.28
   1  12  -6    0.91    1.77
   0  12  -6   -0.79    1.39
   0  12  -6   -0.62    1.86
  -1  12  -6    0.75    1.98
  -1  12  -6    0.63    1.23
  -2  12  -6   -1.81    1.76
  -2  12  -6    1.47    1.32
  -3  12  -6    0.39    1.27
  -4  12  -6    2.04    1.56
  -5  12  -6    0.22    1.35
   6  11  -6    3.79    2.60
   5  11  -6    3.60    2.64
   5  11  -6    2.36    2.47
   4  11  -6    0.01    1.91
   4  11  -6    2.14    2.63
   3  11  -6   -0.82    2.35
   3  11  -6    1.03    2.01
   2  11  -6    2.02    1.85
   2  11  -6    1.11    2.08
   1  11  -6    0.72    2.00
   1  11  -6    3.43    1.94
   0  11  -6    3.84    2.26
   0  11  -6    3.36    1.82
  -1  11  -6   -0.61    1.18
  -1  11  -6   -0.59    1.56
  -2  11  -6    1.03    1.52
  -2  11  -6    3.44    1.57
  -3  11  -6    2.83    1.83
  -4  11  -6    8.91    2.33
  -5  11  -6    1.52    1.44
  -5  11  -6    2.38    1.87
   7  10  -6    6.65    2.77
   6  10  -6   -0.60    2.22
   5  10  -6    4.17    2.46
   5  10  -6   -1.18    1.99
   4  10  -6   13.92    3.35
   4  10  -6    6.80    3.00
   3  10  -6    4.03    2.46
   3  10  -6    8.43    2.49
   2  10  -6    0.26    2.02
   2  10  -6   -0.60    1.25
   1  10  -6    9.32    2.41
   1  10  -6    5.46    2.23
   0  10  -6   12.13    2.62
   0  10  -6   11.14    2.66
  -1  10  -6    7.41    2.26
  -2  10  -6   24.34    3.35
  -3  10  -6    1.76    1.48
  -4  10  -6    2.43    1.53
  -5  10  -6    4.50    1.89
  -6  10  -6    2.63    1.83
   7 -10   6   -0.02    1.74
   7   9  -6    2.50    2.24
   6   9  -6    2.74    2.28
   5   9  -6    1.11    2.14
   4   9  -6   -0.55    1.73
   4   9  -6   -0.66    1.88
   3   9  -6    0.23    2.08
   3   9  -6    1.76    1.63
   2   9  -6   -0.44    1.14
   2   9  -6    0.76    1.98
   1   9  -6    7.38    2.24
   0   9  -6   10.47    2.46
  -1   9  -6   17.44    2.74
  -2   9  -6   -0.54    1.14
  -3   9  -6    1.63    1.37
  -4   9  -6    1.14    1.28
  -5   9  -6    6.83    2.27
   6  -9   6    0.69    1.59
   7  -9   6    0.50    1.59
   8  -9   6   -0.34    1.71
   8   8  -6    4.71    2.50
   7   8  -6    0.20    1.83
   6   8  -6   -0.03    2.03
   5   8  -6    4.71    2.50
   4   8  -6    9.38    2.85
   4   8  -6    7.04    2.24
   3   8  -6   17.91    3.46
   3   8  -6   24.31    3.51
   2   8  -6   -2.14    0.86
   2   8  -6    0.28    1.87
   1   8  -6   16.00    2.81
   0   8  -6   16.98    2.83
  -1   8  -6    6.34    1.79
  -3   8  -6   18.79    2.77
  -4   8  -6    1.55    1.27
   5  -8   6   13.51    2.46
   6  -8   6    9.51    2.31
   7  -8   6    1.34    1.48
   8  -8   6    2.35    1.84
   9  -8   6    0.75    1.93
   8   7  -6    9.16    2.89
   7   7  -6    4.72    2.59
   6   7  -6    2.32    2.05
   5   7  -6   23.68    3.90
   4   7  -6    1.25    1.03
   4   7  -6   -1.75    1.67
   3   7  -6    0.79    1.99
   3   7  -6    0.64    1.21
   2   7  -6   -0.20    1.67
   1   7  -6   21.28    2.92
   0   7  -6   17.03    2.68
  -1   7  -6   26.01    3.07
  -2   7  -6   11.75    2.18
  -3   7  -6    2.88    1.42
   4  -7   6    3.29    1.30
   5  -7   6    9.59    2.14
   6  -7   6    3.21    1.57
   7  -7   6    4.33    1.81
   8  -7   6    1.43    1.61
   9  -7   6   -1.05    1.54
   8   6  -6   -1.31    1.50
   7   6  -6    0.55    1.79
   6   6  -6    1.44    2.01
   5   6  -6   -0.81    1.83
   4   6  -6    1.60    2.08
   4   6  -6   -0.39    1.73
   3   6  -6    2.63    1.85
   2   6  -6   -0.55    1.52
   1   6  -6    4.85    1.64
   0   6  -6   14.08    2.27
  -1   6  -6    4.49    1.39
  -2   6  -6   -0.04    0.80
  -3   6  -6   47.89    3.63
   4  -6   6   10.98    1.97
   5  -6   6    9.68    2.00
   6  -6   6   15.22    2.69
   7  -6   6    3.74    1.84
   8  -6   6    1.17    1.58
   9  -6   6    0.28    1.49
   9   5  -6    0.27    2.26
   8   5  -6    6.34    2.59
   7   5  -6    7.48    2.59
   6   5  -6   -0.71    1.73
   5   5  -6   -1.45    1.70
   4   5  -6    2.62    1.42
   4   5  -6    2.38    1.93
   3   5  -6   10.31    2.56
   2   5  -6   18.64    2.71
   1   5  -6   60.70    3.97
   0   5  -6   38.56    2.92
  -1   5  -6    7.61    1.52
  -2   5  -6    1.39    0.93
   3  -5   6   -0.13    0.56
   4  -5   6    5.81    1.45
   5  -5   6   26.34    3.21
   6  -5   6    9.19    2.07
   7  -5   6    7.65    2.14
   8  -5   6   13.65    3.06
   9  -5   6    0.19    1.51
  10  -5   6    0.70    1.96
   9   4  -6    4.80    2.59
   8   4  -6    2.10    2.36
   7   4  -6    1.29    2.02
   6   4  -6    1.85    2.18
   5   4  -6    4.62    2.18
   4   4  -6   21.09    2.44
   4   4  -6   16.63    3.01
   3   4  -6    4.38    1.80
   2   4  -6   84.17    4.97
   1   4  -6    8.73    1.78
   0   4  -6   37.03    2.69
  -1   4  -6   13.22    1.89
  -2   4  -6   11.84    1.88
   3  -4   6   17.21    2.19
  -4   4  -6   17.09    1.77
   4  -4   6   15.46    2.23
   5  -4   6   12.63    2.24
   6  -4   6    1.57    1.21
   7  -4   6    1.51    1.30
   8  -4   6    3.07    1.66
   9  -4   6    0.50    1.60
  10  -4   6    0.38    1.89
   9   3  -6    1.07    1.79
   8   3  -6    1.81    2.05
   7   3  -6    0.31    1.95
   6   3  -6    2.62    2.13
   5   3  -6   -0.22    1.71
   4   3  -6    0.51    1.67
   3   3  -6   20.38    2.83
   2   3  -6   31.94    2.83
   1   3  -6   98.17    5.11
   0   3  -6    1.48    0.88
  -1   3  -6    1.47    0.90
   2  -3   6   33.08    2.33
   3  -3   6    9.20    1.53
  -4   3  -6   -0.94    0.53
   4  -3   6    2.17    0.99
   5  -3   6   -0.48    0.66
   6  -3   6   12.97    2.40
   7  -3   6    1.12    1.24
   8  -3   6    1.06    1.31
   9  -3   6   15.49    3.35
  10  -3   6    1.38    1.78
   9   2  -6    8.91    3.15
   8   2  -6    3.48    2.15
   7   2  -6    2.84    1.95
   6   2  -6    3.41    1.99
   5   2  -6    3.44    1.99
  -5  -2   6    3.83    1.73
   4   2  -6  100.93    5.95
  -4  -2   6  101.72    5.90
   3   2  -6   44.31    3.46
  -3  -2   6   34.45    3.11
   2   2  -6  171.67    7.94
   1   2  -6   65.50    3.72
   0   2  -6   33.24    2.36
  -1   2  -6   80.93    4.19
   2  -2   6   31.44    2.21
   2  -2   6   33.30    2.25
  -3   2  -6    0.18    0.44
   3  -2   6    0.92    0.63
   3  -2   6   -0.27    0.51
   4  -2   6   99.62    5.21
   4  -2   6  115.31    5.76
  -5   2  -6   28.14    1.97
   5  -2   6   25.03    3.05
   6  -2   6   24.70    3.32
   7  -2   6    3.17    1.58
   8  -2   6   -0.73    1.12
   9  -2   6    0.19    1.37
  10  -2   6   -1.25    1.57
   9   1  -6    4.27    2.32
   8   1  -6   -0.83    1.38
  -8  -1   6    2.65    1.77
   7   1  -6    4.06    2.22
  -7  -1   6    1.79    1.62
   6   1  -6    8.00    2.51
  -6  -1   6   13.99    2.69
   5   1  -6   -0.16    1.37
  -5  -1   6   -0.03    1.04
   4   1  -6   17.15    2.64
  -4  -1   6   15.02    2.28
   3   1  -6   43.56    3.33
  -3  -1   6   35.02    2.90
   2   1  -6   23.03    2.52
  -2  -1   6   20.48    2.29
   1   1  -6    0.58    0.90
  -1  -1   6    0.59    0.72
   0   1  -6   49.70    2.84
   0  -1   6   47.32    2.63
  -1   1  -6   34.40    2.29
   1  -1   6   36.36    2.27
   2  -1   6    9.03    1.42
   2  -1   6    7.33    1.18
   3  -1   6   24.29    2.45
   3  -1   6   22.05    1.90
  -4   1  -6   14.42    1.20
   4  -1   6   14.47    2.06
  -5   1  -6    0.68    0.71
   5  -1   6    0.86    0.79
   5  -1   6    0.10    0.67
   6  -1   6    6.60    1.75
   6  -1   6    5.45    1.40
   7  -1   6    0.81    1.08
   8  -1   6    8.31    2.29
   9  -1   6    6.15    2.21
  10  -1   6    0.92    1.75
  10   0  -6    5.34    2.78
   9   0  -6   -0.56    1.61
  -9   0   6    2.39    2.13
   8   0  -6    1.54    1.73
  -8   0   6    0.68    1.74
   7   0  -6   16.90    3.20
  -7   0   6   15.66    2.96
   6   0  -6    0.49    1.54
  -6   0   6    0.68    1.44
   5   0  -6    0.86    1.61
  -5   0   6    3.74    1.61
   4   0  -6   44.57    3.56
  -4   0   6   47.65    3.56
   3   0  -6   36.12    2.89
  -3   0   6   34.88    2.85
   2   0  -6   87.76    4.43
  -2   0   6   79.10    4.41
  -2   0   6   82.59    3.73
   1   0  -6    2.35    0.95
  -1   0   6    0.72    0.51
  -1   0   6    0.41    0.77
   0   0  -6    0.52    0.60
   0   0   6    0.59    0.61
   0   0   6    0.14    0.67
  -1   0  -6   -0.29    0.48
   1   0   6   -0.57    0.53
   2   0   6  163.40    6.90
   2   0   6  159.16    7.11
   3   0   6   11.01    1.56
   3   0   6    9.42    1.48
   5   0   6  103.30    5.76
   5   0   6  105.05    5.38
   6   0   6    3.02    1.09
   6   0   6    0.89    0.86
   7   0   6   11.10    2.23
   8   0   6    2.20    1.36
   9   0   6    6.34    2.04
  10   0   6    2.36    1.69
  10  -1  -6    1.50    2.24
 -10   1   6    4.29    2.47
   9  -1  -6    9.50    3.04
  -9   1   6    4.31    2.29
   8  -1  -6   13.52    3.15
  -8   1   6    9.84    2.62
   7  -1  -6   -0.30    1.36
  -7   1   6   -1.34    1.14
   6  -1  -6    7.44    2.08
  -6   1   6    2.29    1.76
   5  -1  -6   39.89    4.10
  -5   1   6   36.46    3.85
   4  -1  -6    8.08    1.86
  -4   1   6    4.36    1.53
   3  -1  -6   72.73    4.19
  -3   1   6   70.44    3.13
  -3   1   6   65.91    4.19
  -2   1   6   15.98    1.99
  -2   1   6   14.06    1.25
   1  -1  -6   28.64    1.92
  -1   1   6   25.67    2.00
  -1   1   6   22.17    1.81
   0  -1  -6    0.69    0.58
   0   1   6   -0.54    0.71
   0   1   6    0.53    0.40
   1   1   6   18.48    1.29
   1   1   6   20.68    2.08
   2   1   6   20.24    2.11
   2   1   6   16.41    1.42
   3   1   6   95.44    4.90
   3   1   6  108.51    5.15
   4   1   6   33.87    2.58
   5   1   6    0.88    0.97
   5   1   6    1.51    0.94
   6   1   6    7.38    1.80
   6   1   6    5.76    1.43
   7   1   6    3.98    1.62
   8   1   6    5.15    1.75
   9   1   6    2.24    1.49
  10   1   6    4.65    2.00
  10  -2  -6    1.12    2.04
 -10   2   6    2.16    2.19
   9  -2  -6    5.21    2.43
  -9   2   6   -0.28    1.75
   8  -2  -6    3.21    2.14
  -8   2   6   -0.18    1.77
   7  -2  -6   -0.49    1.35
  -7   2   6   -0.83    1.58
   6  -2  -6   -0.38    1.15
  -6   2   6    0.25    1.56
   5  -2  -6   -0.69    0.94
  -5   2   6   -0.12    1.27
   4  -2  -6    0.95    1.02
  -4   2   6    1.51    1.30
  -3   2   6   72.13    4.39
  -3   2   6   71.20    3.36
   2  -2  -6    2.57    1.06
  -2   2   6    1.43    0.87
  -2   2   6    2.69    1.03
   1  -2  -6   21.53    1.70
  -1   2   6   18.91    1.97
  -1   2   6   21.06    1.79
   0  -2  -6    3.96    0.78
   0   2   6    3.49    1.26
   1   2   6    4.92    1.41
   1   2   6    5.43    0.73
   2   2   6   23.65    2.44
   2   2   6   23.16    1.61
   3   2   6   59.59    3.32
   3   2   6   58.56    3.62
   4   2   6   -0.03    1.02
   4   2   6    1.09    0.79
   5   2   6   -0.28    0.75
   5   2   6    0.22    1.04
   6   2   6   16.58    2.42
   6   2   6   22.27    3.04
   7   2   6    0.58    1.05
   8   2   6   20.32    3.54
   9   2   6    2.65    1.59
  10   2   6    1.66    1.89
  10  -3  -6    0.96    2.09
 -10   3   6   -0.05    2.03
   9  -3  -6   -0.17    1.71
  -9   3   6    0.22    1.98
  -8   3   6    2.79    1.99
   7  -3  -6   13.68    2.93
  -7   3   6   16.21    3.21
   6  -3  -6    7.11    2.10
  -6   3   6    9.32    2.44
   5  -3  -6   39.71    3.30
  -5   3   6   39.29    4.16
   4  -3  -6    5.64    1.40
  -4   3   6    6.57    1.79
   3  -3  -6  109.06    5.21
  -3   3   6  103.13    4.84
  -3   3   6   95.00    5.47
   2  -3  -6   32.87    2.19
  -2   3   6   37.01    2.54
  -2   3   6   31.56    2.51
   1  -3  -6    0.70    0.63
  -1   3   6    2.06    0.81
  -1   3   6    0.79    1.08
   0  -3  -6    0.16    0.41
   0   3   6    0.20    1.13
   1   3   6  140.62    6.62
   1   3   6  140.16    5.53
   2   3   6  421.59   15.43
   2   3   6  381.66   16.22
   3   3   6   27.14    2.06
   3   3   6   30.87    3.02
   4   3   6   37.62    2.80
   4   3   6   43.89    3.36
   5   3   6    0.88    0.51
   5   3   6    1.19    0.97
   6   3   6    1.50    1.16
   6   3   6    4.48    1.65
   7   3   6    2.96    1.43
   8   3   6   31.18    4.26
   9   3   6   -0.15    1.27
  10   3   6   13.34    3.26
   9  -4  -6    1.23    1.96
  -9   4   6   -0.03    2.03
   8  -4  -6   -1.16    1.53
  -8   4   6   -0.18    1.70
   7  -4  -6    6.48    2.14
  -7   4   6    7.49    2.55
   6  -4  -6    0.69    1.22
  -6   4   6    4.08    1.96
   5  -4  -6    8.64    1.94
  -5   4   6    9.05    2.18
   4  -4  -6    6.59    1.49
  -4   4   6    5.61    1.58
   3  -4  -6   23.54    2.40
  -3   4   6   20.15    2.65
  -3   4   6   26.13    2.44
   2  -4  -6    2.66    0.79
  -2   4   6    1.91    0.87
  -2   4   6    3.95    1.26
   1  -4  -6   24.40    1.39
  -1   4   6   21.92    2.40
  -1   4   6   25.10    2.03
   0   4   6  101.60    5.24
   1   4   6    1.51    1.24
   1   4   6    3.17    0.47
   2   4   6    1.68    0.60
   2   4   6    4.32    1.49
   3   4   6   23.62    2.84
   3   4   6   20.72    1.79
   4   4   6    4.71    1.23
   4   4   6    3.06    1.63
   5   4   6   -1.97    1.35
   5   4   6    1.70    1.08
   6   4   6   -0.05    1.49
   6   4   6    0.17    0.81
   7   4   6    2.94    1.55
   8   4   6    1.33    1.27
   9   4   6    0.33    1.17
  10   4   6    1.82    1.77
  -9   5   6   -3.65    1.79
   8  -5  -6    2.03    1.70
  -8   5   6    1.16    1.98
   7  -5  -6   -0.17    1.29
  -7   5   6    0.74    1.71
   6  -5  -6    0.03    1.01
  -6   5   6    3.34    1.88
   5  -5  -6    2.48    1.22
  -5   5   6    3.98    1.72
   4  -5  -6    3.69    1.91
  -4   5   6    0.83    1.27
   3  -5  -6    0.27    0.63
  -3   5   6    0.63    1.18
  -3   5   6   -0.03    0.86
   2  -5  -6   15.43    1.52
  -2   5   6   14.38    2.11
  -2   5   6   13.24    2.01
  -1   5   6    7.35    1.64
   0   5   6   14.62    2.15
   1   5   6   68.34    4.24
   2   5   6  109.98    4.82
   2   5   6  112.46    5.99
   3   5   6   29.69    3.31
   3   5   6   27.87    2.06
   4   5   6   17.71    2.81
   4   5   6   22.79    2.51
   5   5   6    1.75    1.00
   5   5   6    0.14    1.64
   6   5   6    1.03    1.01
   6   5   6    0.13    0.80
   7   5   6    0.83    1.84
   7   5   6    1.37    1.35
   8   5   6   22.12    3.62
   9   5   6    6.40    2.37
  10   5   6    1.66    1.92
  -9   6   6   -0.48    2.16
  -8   6   6    1.80    2.04
  -7   6   6   -0.72    1.62
  -6   6   6   25.09    3.56
   5  -6  -6    5.73    1.54
  -5   6   6    4.66    1.77
   4  -6  -6    0.48    0.74
  -4   6   6   -0.02    0.90
   3  -6  -6   18.80    1.92
  -3   6   6   15.14    2.34
  -3   6   6   15.70    2.31
   2  -6  -6    0.06    0.43
  -2   6   6    2.41    1.30
  -2   6   6    1.48    0.86
  -1   6   6   13.72    2.16
   0   6   6   17.65    2.52
   1   6   6  213.18    9.86
   2   6   6    2.04    0.74
   2   6   6    1.45    1.52
   3   6   6   30.62    3.61
   3   6   6   27.97    2.14
   4   6   6    9.75    1.80
   4   6   6   13.05    2.68
   5   6   6    3.44    1.46
   5   6   6    1.08    2.04
   6   6   6    1.65    2.01
   6   6   6    0.91    1.26
   7   6   6   12.67    2.63
   7   6   6   13.71    2.94
   8   6   6    3.48    1.69
   9   6   6    7.41    2.49
  10   6   6    1.28    1.75
  -9   7   6   -0.91    2.26
  -8   7   6   -0.60    1.87
  -7   7   6    4.62    2.16
  -6   7   6   -0.81    1.23
  -5   7   6    1.44    1.29
  -4   7   6   19.42    2.87
  -3   7   6   11.95    2.12
  -3   7   6   14.71    2.37
  -2   7   6   17.39    2.54
  -1   7   6    2.65    1.49
   0   7   6    6.38    1.83
   1   7   6   -1.06    1.16
   2   7   6   -0.40    1.38
   2   7   6    0.57    0.65
   3   7   6    5.41    2.29
   3   7   6    6.33    1.34
   4   7   6    2.03    2.14
   4   7   6    4.23    1.35
   5   7   6    1.97    1.28
   5   7   6    1.61    2.05
   6   7   6    2.26    2.48
   6   7   6    5.53    1.78
   7   7   6    0.13    1.23
   7   7   6   -2.19    1.00
   8   7   6   11.44    2.72
   9   7   6    3.16    1.85
  10   7   6   -0.08    1.98
  -8   8   6    3.13    2.32
  -7   8   6    1.90    1.99
  -6   8   6   -0.04    1.51
  -5   8   6    4.59    1.83
  -4   8   6   16.73    2.80
  -3   8   6    1.70    1.20
  -3   8   6    3.10    1.76
  -2   8   6    1.45    1.50
  -1   8   6   19.59    2.91
   0   8   6    2.26    1.60
   1   8   6   39.94    4.35
   2   8   6    2.91    1.90
   3   8   6   18.91    3.32
   4   8   6   18.99    2.49
   4   8   6   20.30    3.50
   5   8   6   25.17    3.98
   5   8   6   29.13    3.37
   6   8   6    4.72    1.68
   6   8   6    5.64    2.77
   7   8   6    6.55    3.03
   7   8   6   23.65    3.59
   8   8   6    3.92    2.12
   9   8   6    3.87    2.09
  10   8   6    5.35    2.57
  -8   9   6   -2.51    1.80
  -7   9   6   -0.31    1.57
  -6   9   6   10.26    2.61
  -5   9   6    1.04    1.35
  -4   9   6   18.07    2.95
  -3   9   6   13.19    2.44
  -3   9   6   20.01    3.04
  -2   9   6    2.41    1.79
  -1   9   6   22.77    3.46
   0   9   6   13.22    2.70
   1   9   6    2.08    1.78
   2   9   6    9.43    2.69
   3   9   6    4.74    2.50
   4   9   6   -1.75    1.87
   5   9   6    1.65    2.48
   6   9   6   17.84    3.79
   7   9   6    4.71    1.95
   7   9   6    6.81    3.10
   8   9   6    0.81    1.68
   9   9   6    2.14    2.12
  -7  10   6   -0.05    1.88
  -6  10   6    1.09    1.66
  -5  10   6   -1.10    1.19
  -4  10   6    0.75    1.13
  -3  10   6    4.08    2.01
  -2  10   6    5.39    2.27
  -1  10   6    1.04    1.95
   0  10   6   -2.32    1.55
   1  10   6    3.81    2.17
   2  10   6    3.34    2.24
   3  10   6    0.94    2.35
   4  10   6   -0.54    2.20
   5  10   6   -0.33    2.31
   6  10   6    3.89    2.96
   7  10   6   -0.21    2.77
  -7  11   6   -0.75    1.68
  -6  11   6    0.58    1.59
  -5  11   6    2.52    1.56
  -4  11   6    1.96    1.27
  -3  11   6    5.56    2.44
  -2  11   6   11.39    2.87
  -1  11   6    1.58    1.94
   0  11   6   36.76    4.75
   1  11   6    1.75    2.16
   2  11   6    2.40    2.29
   3  11   6   15.67    3.74
   4  11   6    0.89    2.50
   5  11   6   -0.86    2.35
   6  11   6    1.51    2.98
   7  11   6    3.18    3.26
  -6  12   6    0.12    1.90
  -5  12   6    1.09    1.41
  -4  12   6    7.88    2.12
  -3  12   6   -2.57    1.62
  -2  12   6   -0.76    1.88
  -1  12   6   -1.10    1.89
   0  12   6    6.73    2.73
   1  12   6   -1.07    1.99
   2  12   6    4.67    2.56
   3  12   6    4.71    2.88
   4  12   6   -0.28    2.60
   5  12   6   -1.44    2.52
   6  12   6    2.56    3.04
   7  12   6   -5.45    2.78
  -5  13   6   -0.95    1.33
  -4  13   6    1.64    1.35
  -3  13   6    1.57    2.40
  -2  13   6    1.78    2.32
  -1  13   6   -0.66    2.05
   0  13   6    2.75    2.49
   1  13   6    5.82    2.88
   2  13   6    0.66    2.29
   3  13   6   -4.14    2.24
   4  13   6    4.83    3.30
   5  13   6    0.46    3.04
   6  13   6    3.68    3.75
   7  13   6   -2.75    3.36
  -4  14   6    4.18    1.94
  -3  14   6   -3.36    2.01
  -2  14   6   -1.39    2.21
  -1  14   6   -2.20    1.95
   0  14   6   -0.68    2.25
   1  14   6    1.74    2.57
   2  14   6   -1.40    2.18
   3  14   6    4.33    3.19
   4  14   6    1.39    3.08
   5  14   6   -1.06    2.99
  -2  15   6   -2.94    2.11
  -1  15   6   -2.56    2.42
   0  15   6   -3.25    2.34
   1  15   6    1.11    2.82
   2  15   6    0.16    2.55
   3  15   6    2.60    3.33
   4  15   6   -0.60    3.20
   1  14  -7    1.01    2.31
   0  14  -7    1.23    2.13
  -1  14  -7    0.02    1.72
  -2  14  -7   -2.50    1.37
   4  13  -7   -1.89    2.82
   4  13  -7   -0.76    2.42
   3  13  -7   -1.10    2.36
   3  13  -7    0.38    2.61
   2  13  -7   -2.94    2.44
   2  13  -7   -1.00    1.90
   1  13  -7   -2.28    2.36
   1  13  -7    1.95    2.09
   0  13  -7   -0.02    1.61
  -1  13  -7    0.20    1.42
  -2  13  -7    2.26    1.59
  -3  13  -7    1.11    1.60
  -4  13  -7    3.43    1.76
   5  12  -7    0.61    2.78
   4  12  -7   -2.44    2.56
   4  12  -7    0.75    2.14
   3  12  -7   -0.75    2.00
   2  12  -7    3.34    2.69
   2  12  -7    3.16    2.16
   1  12  -7    0.15    1.53
   1  12  -7    3.68    2.42
   0  12  -7    0.80    2.21
   0  12  -7    1.46    1.68
  -1  12  -7    3.14    1.75
  -1  12  -7    3.07    2.35
  -2  12  -7    2.27    1.58
  -2  12  -7    0.26    1.95
  -3  12  -7    1.02    2.01
  -3  12  -7    1.67    1.48
  -4  12  -7    5.38    1.96
  -5  12  -7    2.74    1.63
   6  11  -7    3.54    2.73
   5  11  -7   -0.18    2.59
   4  11  -7    0.43    2.49
   4  11  -7   -0.78    2.23
   3  11  -7    7.10    3.01
   3  11  -7   13.41    3.18
   2  11  -7    7.46    2.53
   2  11  -7    4.52    2.59
   1  11  -7   -0.77    1.30
   1  11  -7   -1.06    1.93
   0  11  -7    7.95    2.45
   0  11  -7    6.24    2.08
  -1  11  -7   -0.81    1.79
  -2  11  -7    7.20    2.21
  -3  11  -7    5.32    2.08
  -4  11  -7    1.32    1.64
  -5  11  -7    2.88    1.89
  -6  11  -7    1.08    1.84
   6  10  -7    1.47    2.29
   5  10  -7    7.04    3.02
   4  10  -7    1.18    2.15
   4  10  -7    3.86    2.63
   3  10  -7    0.67    1.62
   3  10  -7   -1.06    2.28
   2  10  -7    1.97    1.80
   2  10  -7    2.94    2.26
   1  10  -7    8.29    2.74
   1  10  -7    6.98    2.21
   0  10  -7   12.99    2.91
  -1  10  -7    0.15    1.62
  -2  10  -7    2.24    1.71
  -3  10  -7   -1.19    1.25
  -4  10  -7    2.10    1.54
  -5  10  -7   -0.90    1.18
  -6  10  -7    2.59    1.88
  -7  10  -7    2.03    1.84
   7 -10   7   -0.05    1.47
   7   9  -7   -1.49    1.77
   6   9  -7    0.94    2.35
   5   9  -7   -0.41    1.97
   4   9  -7    2.32    1.92
   4   9  -7    3.46    2.41
   3   9  -7    2.67    2.35
   3   9  -7    3.45    2.05
   2   9  -7    4.50    1.88
   2   9  -7    2.85    2.19
   1   9  -7    1.43    1.86
   0   9  -7    0.27    1.65
  -1   9  -7   20.92    3.04
  -2   9  -7    0.82    1.38
  -3   9  -7    9.92    2.25
  -4   9  -7   10.37    2.36
  -5   9  -7    0.28    1.30
   6  -9   7    0.53    1.39
   7  -9   7   -0.77    1.39
   8  -9   7    0.41    1.69
   7   8  -7    6.65    2.89
   6   8  -7    0.31    2.08
   5   8  -7    4.59    2.60
   4   8  -7    6.30    2.64
   4   8  -7   11.96    2.73
   3   8  -7    1.95    1.61
   3   8  -7   -2.48    1.90
   2   8  -7    2.42    2.11
   1   8  -7    2.96    1.77
   0   8  -7    6.39    2.11
  -1   8  -7    3.95    1.53
  -2   8  -7    1.34    1.32
  -3   8  -7    6.38    1.85
  -4   8  -7    1.08    1.31
  -5   8  -7    6.21    1.98
   5  -8   7    1.96    1.40
   6  -8   7    7.06    2.19
   7  -8   7    0.48    1.44
   8  -8   7   -0.22    1.58
   9  -8   7    0.57    1.74
   8   7  -7    2.42    2.03
   7   7  -7    0.67    2.05
   6   7  -7    2.56    2.10
   5   7  -7    0.19    1.95
   4   7  -7   13.29    3.22
   3   7  -7    3.06    2.19
   2   7  -7    1.72    1.84
   1   7  -7    5.76    1.91
   0   7  -7   17.27    2.74
  -1   7  -7    3.80    1.63
  -2   7  -7    7.14    1.77
  -3   7  -7    5.20    1.63
  -4   7  -7    7.36    2.03
   5  -7   7    1.85    1.20
   6  -7   7    0.90    1.36
   7  -7   7    0.24    1.36
   8  -7   7    0.71    1.53
   9  -7   7    0.54    1.59
   8   6  -7    3.52    2.26
   7   6  -7   11.22    3.09
   6   6  -7   10.23    2.90
   5   6  -7    0.51    2.02
   4   6  -7    0.66    1.09
   4   6  -7   -1.15    1.85
   3   6  -7   26.61    3.79
   2   6  -7    0.39    1.57
   1   6  -7   44.82    3.77
   0   6  -7   59.27    4.18
  -1   6  -7   -0.96    0.85
  -2   6  -7    0.63    0.97
  -3   6  -7    1.51    1.17
   4  -6   7    3.42    1.38
   5  -6   7    2.24    1.28
   6  -6   7   20.60    3.16
   7  -6   7    7.31    2.06
   8  -6   7   -0.19    1.40
   9  -6   7    0.14    1.52
   8   5  -7    5.04    2.80
   7   5  -7    2.60    2.22
   6   5  -7    1.90    1.99
   5   5  -7   -1.25    1.77
   4   5  -7    5.19    1.52
   4   5  -7    4.67    2.25
   3   5  -7    2.95    2.00
   2   5  -7   37.85    3.92
   1   5  -7   52.24    3.82
   0   5  -7   14.91    2.28
  -1   5  -7   45.13    3.25
  -2   5  -7    2.14    1.07
  -3   5  -7   13.65    2.23
   3  -5   7   12.21    1.93
   4  -5   7   12.94    2.20
   5  -5   7   -0.14    0.83
   6  -5   7    1.30    1.17
   7  -5   7    3.79    1.69
   8  -5   7    7.40    2.29
   9  -5   7    1.71    1.59
  10  -5   7    2.52    2.24
   9   4  -7    2.69    2.51
   8   4  -7    0.95    2.08
   7   4  -7   -0.05    1.83
   6   4  -7    3.85    2.37
   5   4  -7    2.26    1.93
   4   4  -7   -1.83    1.58
   3   4  -7   10.93    2.45
   2   4  -7    7.94    1.92
   1   4  -7   85.19    4.91
   0   4  -7   53.63    3.51
  -1   4  -7   38.41    2.88
  -2   4  -7    4.83    1.33
   3  -4   7    5.82    1.32
   4  -4   7   10.69    1.87
   5  -4   7    1.27    0.92
   6  -4   7   17.13    2.86
   7  -4   7   20.24    3.30
   8  -4   7    0.80    1.41
   9  -4   7    1.87    1.74
  10  -4   7    2.53    2.12
   9   3  -7    0.29    1.81
   8   3  -7    4.75    2.37
   7   3  -7    3.57    2.41
   6   3  -7   -0.87    1.70
   5   3  -7    0.22    1.75
   4   3  -7   27.93    3.70
   3   3  -7  174.72    8.58
   2   3  -7   47.97    3.57
   1   3  -7   45.77    3.25
   0   3  -7    8.50    1.58
  -1   3  -7   -0.32    0.65
  -2   3  -7   77.96    4.39
   3  -3   7   89.54    4.85
  -4   3  -7    8.93    1.14
   4  -3   7    9.97    1.73
   5  -3   7   31.32    3.51
   6  -3   7   -0.14    0.81
   7  -3   7   24.61    3.42
   8  -3   7   -0.04    1.33
   9  -3   7    2.17    1.72
  10  -3   7    0.07    1.66
   9   2  -7    1.14    2.00
   8   2  -7    5.63    2.47
   7   2  -7    0.36    2.00
   6   2  -7   13.80    3.07
   5   2  -7    0.90    1.89
  -5  -2   7   -2.43    1.04
   4   2  -7    3.13    1.89
  -4  -2   7    2.84    1.39
   3   2  -7   11.65    2.29
  -3  -2   7   10.46    2.03
   2   2  -7    7.83    1.87
   1   2  -7    6.05    1.48
   0   2  -7   19.05    2.18
  -1   2  -7   74.62    4.08
   2  -2   7    5.03    1.13
   2  -2   7    4.95    1.07
   3  -2   7   12.91    1.78
   3  -2   7   20.10    2.26
  -4   2  -7    3.13    0.72
   4  -2   7    3.12    1.14
   4  -2   7    3.59    1.07
   5  -2   7    6.33    1.59
   6  -2   7    0.28    0.93
   7  -2   7    7.52    2.03
   8  -2   7    0.19    1.15
   9  -2   7   -0.32    1.35
  10  -2   7    2.22    1.76
   9   1  -7    1.77    2.17
   8   1  -7    1.41    1.68
  -8  -1   7    2.14    1.85
   7   1  -7    0.20    1.74
  -7  -1   7    0.74    1.51
   6   1  -7    1.42    1.89
  -6  -1   7    1.51    1.55
   5   1  -7    1.66    1.76
  -5  -1   7   -0.11    1.14
   4   1  -7   15.15    2.53
  -4  -1   7   11.80    2.22
   3   1  -7   46.28    3.54
  -3  -1   7   40.62    3.25
   2   1  -7    4.46    1.44
  -2  -1   7    3.58    1.17
   1   1  -7    2.11    1.07
  -1  -1   7    2.51    0.95
  -1  -1   7    4.07    0.84
   0   1  -7    0.26    0.75
   0  -1   7   -0.46    0.40
   0  -1   7    1.62    0.78
  -1   1  -7   23.83    1.96
   1  -1   7   24.49    1.90
   2  -1   7    9.38    1.48
   2  -1   7   13.38    1.63
   3  -1   7  104.38    5.33
   3  -1   7  111.29    5.41
   4  -1   7   27.58    2.39
   4  -1   7   31.85    2.57
   5  -1   7    0.59    0.52
   5  -1   7    6.95    1.60
   6  -1   7   13.77    2.41
   6  -1   7    9.01    1.75
   7  -1   7    3.05    1.36
   8  -1   7   -0.03    1.00
   9  -1   7    7.34    2.38
  10  -1   7    4.17    2.36
   9   0  -7    0.42    1.82
  -9   0   7    0.26    1.72
   8   0  -7   25.26    4.08
  -8   0   7   21.41    3.66
   7   0  -7   14.48    3.19
  -7   0   7   11.73    2.66
   6   0  -7    0.53    1.56
  -6   0   7    0.15    1.44
   5   0  -7    5.49    1.95
  -5   0   7    3.49    1.69
   4   0  -7   26.66    3.21
  -4   0   7   24.44    3.00
   3   0  -7   62.40    3.94
  -3   0   7   54.18    3.80
   2   0  -7  141.65    6.65
  -2   0   7  141.47    6.05
  -2   0   7  144.07    6.81
   1   0  -7    8.98    1.47
  -1   0   7   10.33    1.30
  -1   0   7    8.74    1.42
   0   0  -7    7.01    1.22
   0   0   7    7.73    1.19
   0   0   7    5.43    1.12
  -1   0  -7   36.79    2.33
   1   0   7   36.26    2.46
   2   0   7    0.74    0.55
   2   0   7    0.92    0.80
   3   0   7    1.60    0.91
   3   0   7    1.32    0.73
   4   0   7   42.12    3.02
   4   0   7   46.99    3.16
   5   0   7   30.32    3.27
   6   0   7    2.50    1.15
   6   0   7    1.52    1.03
   7   0   7    7.53    1.96
   8   0   7    4.16    1.73
   9   0   7   -0.44    1.13
  10   0   7   -0.17    1.46
  10  -1  -7    0.55    1.96
 -10   1   7   -1.48    1.82
   9  -1  -7    0.41    1.89
  -9   1   7    2.54    2.06
   8  -1  -7    3.37    2.16
  -8   1   7    0.07    1.53
   7  -1  -7    0.60    1.49
  -7   1   7    1.24    1.57
   6  -1  -7   -0.03    1.34
  -6   1   7   -1.07    1.43
   5  -1  -7    0.36    1.41
  -5   1   7    3.08    1.55
   4  -1  -7    5.37    1.66
  -4   1   7    6.02    1.87
   3  -1  -7    1.34    1.21
  -3   1   7    1.98    0.60
  -3   1   7    1.12    1.09
  -2   1   7    7.18    1.49
  -2   1   7    9.61    1.25
   1  -1  -7   22.02    1.78
  -1   1   7   21.12    1.74
  -1   1   7   22.67    2.20
   0  -1  -7   89.93    4.03
   0   1   7   84.25    4.04
   0   1   7   82.08    4.29
  -1  -1  -7    0.26    0.40
   1   1   7    0.52    0.47
   1   1   7    0.84    0.90
   2   1   7   27.58    2.31
   2   1   7   31.04    1.97
   3   1   7  115.23    5.68
   3   1   7  111.97    5.42
   4   1   7  159.55    7.31
   4   1   7  145.23    7.15
   5   1   7    0.90    0.43
   5   1   7    1.47    0.94
   6   1   7    0.03    0.71
   6   1   7   -0.93    0.86
   7   1   7    5.64    1.71
   8   1   7    0.36    1.18
   9   1   7   35.05    4.66
  10   1   7   11.90    3.01
   9  -2  -7    0.79    2.00
  -9   2   7    1.22    1.93
   8  -2  -7   10.23    2.78
  -8   2   7    2.72    1.93
   7  -2  -7   10.84    2.66
  -7   2   7   13.78    2.95
   6  -2  -7    3.50    1.68
  -6   2   7    2.55    1.78
   5  -2  -7    8.68    2.12
  -5   2   7   11.77    2.48
   4  -2  -7   88.31    5.15
  -4   2   7   90.32    5.52
   3  -2  -7   11.05    1.82
  -3   2   7   12.73    2.08
  -3   2   7   15.21    1.36
   2  -2  -7    9.97    1.59
  -2   2   7   10.51    1.69
  -2   2   7    8.17    1.30
   1  -2  -7   49.67    2.80
  -1   2   7   48.48    3.00
  -1   2   7   51.22    3.08
   0  -2  -7    7.83    1.12
   0   2   7    7.76    1.56
  -1  -2  -7    5.50    0.93
   1   2   7    4.32    0.80
   1   2   7    5.52    1.43
   2   2   7   61.27    3.06
   2   2   7   53.99    3.56
   3   2   7   82.24    4.22
   3   2   7   82.60    4.62
   4   2   7   55.44    3.64
   4   2   7   55.55    3.49
   5   2   7   20.17    2.60
   6   2   7    3.40    1.40
   6   2   7    2.72    1.33
   7   2   7   10.09    2.25
   7   2   7    5.06    1.49
   8   2   7   -0.23    1.00
   9   2   7   12.64    2.98
  10   2   7   -0.64    1.36
   9  -3  -7    1.88    1.88
  -9   3   7   -0.29    1.81
   8  -3  -7    3.18    2.01
  -8   3   7    2.01    1.93
   7  -3  -7    1.40    1.62
  -7   3   7    0.77    1.78
   6  -3  -7    3.78    1.79
  -6   3   7    2.81    1.89
   5  -3  -7    3.17    1.32
  -5   3   7   16.85    2.90
   4  -3  -7    9.71    1.89
  -4   3   7   13.92    2.38
   3  -3  -7    0.09    0.75
  -3   3   7    0.53    0.96
  -3   3   7   -0.29    0.86
   2  -3  -7   42.47    2.69
  -2   3   7   49.55    3.10
  -2   3   7   43.34    3.13
   1  -3  -7    5.28    1.03
  -1   3   7    5.84    1.20
  -1   3   7    7.25    1.51
   0  -3  -7    7.04    0.90
   0   3   7    7.09    1.19
   0   3   7    6.00    1.59
   1   3   7  154.15    7.45
   1   3   7  164.86    6.37
   2   3   7   42.68    2.29
   2   3   7   34.92    2.97
   3   3   7    3.60    1.56
   3   3   7    2.52    0.83
   4   3   7    0.75    0.74
   4   3   7    1.30    1.34
   5   3   7    4.92    1.48
   5   3   7    6.48    1.73
   6   3   7    0.70    0.95
   6   3   7   -0.01    1.29
   7   3   7    4.36    1.69
   7   3   7    3.12    1.46
   8   3   7    3.11    1.56
   9   3   7    1.06    1.46
  10   3   7    1.40    1.67
   9  -4  -7    1.81    2.11
  -9   4   7    2.14    2.23
   8  -4  -7    2.84    1.92
  -8   4   7    2.39    2.15
   7  -4  -7    0.64    1.46
  -7   4   7    2.15    1.94
  -6   4   7   25.19    3.82
   5  -4  -7    0.37    1.01
  -5   4   7   -0.23    1.30
   4  -4  -7   27.72    2.47
  -4   4   7   26.90    3.30
   3  -4  -7    0.98    0.84
  -3   4   7    0.73    1.22
  -3   4   7    1.46    0.99
   2  -4  -7    5.84    1.10
  -2   4   7    5.03    1.31
  -2   4   7    5.53    1.62
   1  -4  -7   98.85    4.21
  -1   4   7  104.49    5.18
  -1   4   7   95.66    5.20
   0   4   7   67.02    4.16
   1   4   7    4.75    1.55
   1   4   7    5.28    0.60
   2   4   7  162.64    6.64
   2   4   7  157.91    7.74
   3   4   7   45.35    3.60
   3   4   7   47.88    2.82
   4   4   7  106.78    5.89
   4   4   7   97.61    5.24
   5   4   7   16.87    2.41
   5   4   7   12.23    2.47
   6   4   7   29.56    3.51
   7   4   7   39.35    4.45
   7   4   7   33.30    3.87
   8   4   7    0.46    1.21
   9   4   7    1.36    1.58
  10   4   7    2.92    2.07
  -9   5   7   -0.66    2.34
  -8   5   7   -0.58    1.93
   7  -5  -7    0.04    1.09
  -7   5   7   -1.11    1.66
   6  -5  -7   -0.14    1.29
  -6   5   7    1.83    1.83
   5  -5  -7   27.61    3.18
  -5   5   7   28.76    3.71
   4  -5  -7   16.60    2.19
  -4   5   7   14.33    2.46
   3  -5  -7   11.03    1.56
  -3   5   7    6.24    1.56
  -3   5   7    8.13    1.81
   2  -5  -7    4.62    0.93
  -2   5   7    5.82    1.61
  -2   5   7    5.57    1.39
  -1   5   7   11.79    2.06
  -1   5   7    9.21    1.62
   0   5   7    7.21    1.79
   1   5   7  109.70    5.90
   2   5   7  194.80    8.98
   2   5   7  185.68    7.59
   3   5   7    8.33    2.20
   3   5   7    7.30    1.28
   4   5   7   11.53    1.76
   4   5   7   11.09    2.55
   5   5   7    0.49    1.82
   5   5   7    0.58    0.92
   6   5   7    0.70    1.12
   6   5   7   -0.17    1.59
   7   5   7   10.86    2.64
   7   5   7   11.07    2.39
   8   5   7   11.85    2.66
   9   5   7   -0.56    1.28
  10   5   7    3.75    2.37
  -9   6   7    1.95    2.62
  -8   6   7   -2.49    1.64
  -7   6   7    2.81    2.18
  -6   6   7    2.94    1.72
  -5   6   7    2.20    1.49
  -4   6   7    1.69    1.19
  -3   6   7   35.69    3.30
  -3   6   7   43.40    3.38
  -2   6   7    0.32    0.71
  -2   6   7    1.10    1.41
  -1   6   7    3.83    1.57
   0   6   7    6.02    1.79
   1   6   7   39.16    3.40
   2   6   7   14.50    2.62
   2   6   7   10.44    1.23
   3   6   7   -0.26    1.60
   3   6   7    0.92    0.69
   4   6   7    0.66    1.86
   4   6   7    0.50    0.82
   5   6   7    6.34    2.50
   5   6   7    8.58    1.70
   6   6   7    2.42    1.26
   6   6   7    4.08    2.35
   7   6   7    0.94    1.56
   7   6   7    1.43    1.41
   8   6   7    0.85    1.40
   9   6   7    5.50    2.14
  10   6   7    0.65    1.62
  -8   7   7   -1.14    1.90
  -7   7   7    1.64    1.96
  -6   7   7    0.40    1.59
  -5   7   7    9.61    2.42
  -4   7   7   -0.48    0.99
  -3   7   7   11.52    2.23
  -3   7   7   12.25    2.35
  -2   7   7    0.37    1.49
  -2   7   7    1.78    1.01
  -1   7   7   35.93    3.74
   0   7   7   40.47    3.58
   1   7   7    0.12    1.45
   2   7   7   46.14    4.53
   3   7   7    6.68    1.30
   3   7   7    8.06    2.45
   4   7   7    1.80    1.02
   4   7   7    0.96    1.94
   5   7   7   37.46    3.70
   5   7   7   30.86    4.26
   6   7   7   13.29    2.37
   6   7   7   12.60    3.24
   7   7   7    1.52    2.05
   7   7   7    3.03    1.48
   8   7   7   32.93    4.35
   9   7   7    1.81    1.84
  10   7   7    3.22    2.23
  -8   8   7    1.79    2.30
  -7   8   7    1.88    1.88
  -6   8   7    6.08    2.13
  -5   8   7    4.78    1.86
  -4   8   7   -0.92    0.90
  -3   8   7    6.36    2.15
  -3   8   7    5.54    1.71
  -2   8   7   15.86    2.74
  -1   8   7    5.89    2.09
   0   8   7    4.11    1.99
   1   8   7    0.27    1.66
   2   8   7    0.20    1.75
   3   8   7   -0.67    1.99
   4   8   7    2.33    2.31
   5   8   7    0.71    2.32
   5   8   7    3.48    1.58
   6   8   7    6.51    3.00
   6   8   7    6.84    1.91
   7   8   7    2.75    2.61
   7   8   7    1.57    1.43
   8   8   7    0.97    1.39
   9   8   7    1.89    1.92
  10   8   7    3.36    2.43
  -8   9   7   -0.60    1.95
  -7   9   7   -2.60    1.21
  -6   9   7    1.53    1.65
  -5   9   7   -1.53    1.01
  -4   9   7    0.25    1.10
  -3   9   7    2.41    1.89
  -3   9   7    1.98    1.27
  -2   9   7    6.04    2.25
  -1   9   7    0.59    1.71
   0   9   7    1.32    1.60
   1   9   7    4.69    2.14
   2   9   7   11.76    2.98
   3   9   7    3.78    2.26
   4   9   7   11.90    3.33
   5   9   7    2.69    2.45
   6   9   7   15.89    3.63
   7   9   7   -2.08    2.59
  -7  10   7    2.16    2.05
  -6  10   7    0.10    1.45
  -5  10   7    5.35    2.06
  -4  10   7    1.81    1.43
  -3  10   7    6.19    2.29
  -3  10   7    4.57    1.64
  -2  10   7   40.78    4.61
  -1  10   7   21.95    3.47
   0  10   7    1.96    2.05
   1  10   7   12.65    3.05
   2  10   7    1.02    2.02
   3  10   7    4.33    2.90
   4  10   7   13.86    3.56
   5  10   7    9.78    3.20
   6  10   7    1.27    2.75
   7  10   7    6.91    3.55
  -6  11   7    0.68    1.63
  -5  11   7    3.07    1.78
  -4  11   7    0.88    1.26
  -3  11   7    1.08    1.12
  -3  11   7    1.55    1.99
  -2  11   7    4.40    2.24
  -1  11   7    2.84    2.25
   0  11   7   -0.49    1.91
   1  11   7   19.51    3.80
   2  11   7   -2.41    1.95
   3  11   7   14.76    3.64
   4  11   7   -3.85    2.17
   5  11   7    3.42    2.77
   6  11   7   -2.04    2.79
   7  11   7    0.03    3.14
  -6  12   7    1.02    1.74
  -5  12   7    0.28    1.34
  -4  12   7    1.17    1.43
  -3  12   7    3.83    1.49
  -3  12   7    0.55    2.08
  -2  12   7    0.24    2.00
  -1  12   7    9.57    2.97
   0  12   7    0.62    2.17
   1  12   7    5.32    2.75
   2  12   7    0.50    2.26
   3  12   7   -1.09    2.35
   4  12   7    5.55    3.16
   5  12   7    7.72    3.45
   6  12   7    1.18    3.23
   7  12   7   -0.71    3.09
  -5  13   7    0.31    1.55
  -4  13   7    2.15    1.42
  -3  13   7    1.77    2.30
  -2  13   7    2.34    2.29
  -1  13   7    0.08    2.21
   0  13   7   10.52    3.28
   1  13   7   11.48    3.51
   2  13   7    2.79    3.01
   3  13   7   -0.14    2.76
   4  13   7   -2.58    2.59
   5  13   7    3.23    3.24
   6  13   7    4.99    3.68
   7  13   7   -3.08    3.44
  -4  14   7    3.87    1.84
  -2  14   7    4.87    2.74
  -1  14   7    1.28    2.29
   0  14   7    2.34    2.64
   1  14   7   -2.84    2.05
   2  14   7   -0.89    2.41
   3  14   7    2.81    3.29
   4  14   7   -2.76    2.69
   5  14   7   -1.58    3.07
  -2  15   7   -3.77    2.24
  -1  15   7   -1.85    2.56
   0  15   7   -1.89    2.42
   1  15   7   -2.54    2.46
   2  15   7   -1.38    2.76
   3  15   7   -0.27    3.10
   4  15   7   -3.12    3.17
   3  13  -8   -0.63    2.38
   3  13  -8    1.35    2.84
   2  13  -8    2.27    2.17
   2  13  -8   -0.67    2.69
   1  13  -8   -0.35    1.68
   1  13  -8   -0.32    2.61
   0  13  -8   -1.13    1.56
   0  13  -8   -0.91    2.32
  -1  13  -8   -1.79    2.12
  -1  13  -8    1.46    1.53
  -2  13  -8    2.18    1.70
  -3  13  -8    0.99    1.57
  -4  13  -8    1.73    1.88
   4  12  -8   -1.12    2.24
   4  12  -8    1.97    2.68
   3  12  -8    2.52    2.89
   3  12  -8    2.40    2.08
   2  12  -8    0.57    2.33
   2  12  -8   -0.19    1.84
   1  12  -8    0.79    1.63
   1  12  -8    4.98    2.62
   0  12  -8    0.24    2.18
   0  12  -8    1.13    1.68
  -1  12  -8    7.91    2.30
  -1  12  -8    3.53    2.35
  -2  12  -8    2.97    1.78
  -2  12  -8    0.17    1.95
  -3  12  -8    0.97    1.97
  -4  12  -8   -1.81    1.60
  -5  12  -8    1.91    1.53
   5  11  -8    1.91    2.60
   4  11  -8   -1.32    2.41
   4  11  -8   -0.21    2.11
   3  11  -8    0.20    1.86
   3  11  -8   -0.47    2.35
   2  11  -8    1.43    2.19
   2  11  -8   -1.24    1.57
   1  11  -8    4.53    2.06
   1  11  -8    4.37    2.63
   0  11  -8    2.01    1.60
   0  11  -8    1.55    1.96
  -1  11  -8   -1.10    1.75
  -2  11  -8    0.43    1.50
  -3  11  -8    2.80    1.82
  -4  11  -8    0.96    1.59
  -5  11  -8    2.09    1.86
  -6  11  -8   -0.08    1.81
   6  10  -8    2.65    2.52
   5  10  -8    4.91    2.90
   4  10  -8    4.16    2.15
   4  10  -8    2.89    2.52
   3  10  -8    0.92    2.33
   3  10  -8    1.06    1.71
   2  10  -8    5.41    2.60
   2  10  -8    3.01    1.86
   1  10  -8   11.70    2.92
   0  10  -8    4.82    2.16
  -1  10  -8    3.64    2.14
  -2  10  -8   21.17    3.37
  -3  10  -8   -0.32    1.31
  -4  10  -8    4.67    1.99
  -5  10  -8    2.99    1.80
  -6  10  -8    2.78    1.82
  -7  10  -8    0.59    1.85
   7   9  -8   -0.20    2.18
   6   9  -8    0.95    2.11
   5   9  -8    0.44    2.34
   4   9  -8   -0.17    1.74
   4   9  -8   -1.02    2.18
   3   9  -8    3.64    1.83
   3   9  -8    0.83    2.31
   2   9  -8   -2.93    1.84
   1   9  -8    1.64    1.98
   0   9  -8   -0.09    1.58
  -1   9  -8   12.18    2.61
  -2   9  -8    2.26    1.60
  -3   9  -8    0.90    1.36
  -4   9  -8    1.99    1.48
  -5   9  -8    2.65    1.78
  -6   9  -8    6.81    2.28
   7  -9   8   -1.05    1.54
   8  -9   8   -2.34    1.57
   7   8  -8    0.31    2.02
   6   8  -8   -0.75    2.05
   5   8  -8   -0.41    2.14
   4   8  -8    2.02    2.23
   4   8  -8    1.83    1.71
   3   8  -8    0.44    1.42
   3   8  -8    4.93    2.65
   2   8  -8    8.82    2.67
   1   8  -8    4.16    2.03
   0   8  -8    1.10    1.81
  -1   8  -8    6.13    2.06
  -2   8  -8   17.57    2.76
  -3   8  -8   13.45    2.52
  -4   8  -8    1.05    1.35
  -5   8  -8    4.18    1.77
   6  -8   8   -0.28    1.30
   7  -8   8    0.29    1.37
   8  -8   8    3.01    1.89
   7   7  -8    2.92    2.29
   6   7  -8    5.88    2.59
   5   7  -8    3.53    2.56
   4   7  -8    1.75    0.99
   4   7  -8    0.16    2.04
   3   7  -8   15.11    3.26
   2   7  -8   27.75    3.84
   1   7  -8    2.64    1.77
   0   7  -8    7.85    2.22
  -1   7  -8   12.48    2.43
  -2   7  -8    0.04    1.07
  -3   7  -8   -0.16    1.19
  -4   7  -8    1.02    1.50
   5  -7   8    7.51    1.98
   6  -7   8    1.65    1.32
   7  -7   8    2.61    1.72
   8  -7   8    0.18    1.65
   9  -7   8    1.34    1.99
   8   6  -8    3.29    2.32
   7   6  -8    2.28    2.18
   6   6  -8    5.59    2.63
   5   6  -8    3.04    2.23
   4   6  -8   14.90    2.50
   4   6  -8   11.95    3.10
   3   6  -8    9.13    2.59
   2   6  -8    2.21    1.90
   1   6  -8   13.94    2.70
   0   6  -8   17.36    2.79
  -1   6  -8    2.74    1.36
  -2   6  -8    1.24    1.17
  -3   6  -8   12.33    2.19
   4  -6   8   -0.08    0.75
   5  -6   8    0.75    1.09
   6  -6   8    1.78    1.30
   7  -6   8    5.80    2.00
   8  -6   8   -0.49    1.24
   9  -6   8    0.73    1.65
   8   5  -8    4.02    2.46
   7   5  -8   -0.20    1.73
   6   5  -8   -0.86    1.83
   5   5  -8   -0.71    1.86
   4   5  -8    5.00    2.33
   3   5  -8    2.73    2.06
   2   5  -8   27.52    3.59
   1   5  -8    7.68    1.98
   0   5  -8    2.89    1.37
  -1   5  -8   29.57    3.20
  -2   5  -8    4.70    1.46
  -3   5  -8   -0.98    0.92
   4  -5   8   39.70    3.29
   5  -5   8    5.08    1.61
   6  -5   8    1.16    1.17
   7  -5   8    1.35    1.30
   8  -5   8   10.37    2.72
   9  -5   8    0.45    1.76
   9   4  -8   -0.05    2.06
   8   4  -8    2.81    2.38
   7   4  -8    4.39    2.28
   6   4  -8    5.50    2.50
   5   4  -8    9.39    2.80
   4   4  -8    5.60    2.57
   3   4  -8   16.62    3.02
   2   4  -8   25.04    3.27
   1   4  -8    9.80    1.99
   0   4  -8   22.68    2.70
  -1   4  -8    3.88    1.30
  -2   4  -8    0.38    0.87
   3  -4   8   16.24    2.17
   4  -4   8   15.26    2.29
   5  -4   8   14.22    2.40
   6  -4   8    6.23    1.84
   7  -4   8    0.47    1.27
   8  -4   8    1.69    1.44
   9  -4   8    1.32    1.59
  10  -4   8    1.83    1.96
   9   3  -8    2.04    2.11
   8   3  -8   -0.22    1.98
   7   3  -8    3.67    2.29
   6   3  -8    2.20    2.04
   5   3  -8   -0.82    1.76
   4   3  -8   -0.07    1.77
   3   3  -8    0.51    1.64
   2   3  -8   25.66    3.12
   1   3  -8   79.01    4.69
   0   3  -8    1.09    0.98
  -1   3  -8    0.31    0.89
  -2   3  -8    6.10    1.54
   3  -3   8   34.41    2.69
   4  -3   8    0.27    0.70
   5  -3   8    3.98    1.34
   6  -3   8    2.43    1.28
   7  -3   8    0.35    1.29
   8  -3   8    1.70    1.50
   9  -3   8    2.20    1.56
  10  -3   8    1.04    1.76
   9   2  -8    1.08    1.83
   8   2  -8    2.61    2.05
   7   2  -8   -0.14    1.87
   6   2  -8   11.81    2.97
   5   2  -8   45.69    4.84
  -5  -2   8   33.09    4.16
   4   2  -8    3.11    2.01
  -4  -2   8    2.28    1.51
   3   2  -8    4.73    1.85
  -3  -2   8    5.28    1.65
   2   2  -8   49.05    3.60
   1   2  -8    4.49    1.42
   0   2  -8   50.74    3.29
  -1   2  -8   33.06    2.58
   1  -2   8   32.45    2.34
  -2   2  -8  104.04    5.43
   2  -2   8  105.80    5.27
   3  -2   8   70.20    4.05
   3  -2   8   69.33    4.05
   4  -2   8   40.51    2.93
   4  -2   8   41.46    3.10
   5  -2   8    1.60    0.84
   5  -2   8   -0.70    0.68
   6  -2   8    6.60    1.81
   7  -2   8   15.75    2.89
   8  -2   8    0.17    1.21
   9  -2   8   -0.42    1.33
  10  -2   8    4.43    2.23
   9   1  -8    0.75    1.89
   8   1  -8    2.82    2.05
  -8  -1   8    1.39    1.65
   7   1  -8    6.22    2.39
  -7  -1   8   11.03    2.65
   6   1  -8   26.07    3.93
  -6  -1   8   25.73    3.72
   5   1  -8   -0.62    1.71
  -5  -1   8    0.43    1.36
   4   1  -8    6.86    2.26
  -4  -1   8    6.52    1.84
   3   1  -8   23.24    3.03
  -3  -1   8   24.55    2.87
   2   1  -8   29.60    3.11
  -2  -1   8   29.54    2.58
   1   1  -8    9.88    1.73
  -1  -1   8    6.65    1.33
  -1  -1   8    8.24    1.26
   0   1  -8    0.35    0.78
   0  -1   8    0.40    0.54
   0  -1   8    0.36    0.73
  -1   1  -8   54.78    3.29
   1  -1   8   52.23    3.16
   2  -1   8   35.63    2.45
   2  -1   8   40.32    2.73
   3  -1   8    5.49    1.22
   3  -1   8    6.44    1.38
   4  -1   8    3.75    1.22
   4  -1   8    4.91    1.33
   5  -1   8    0.37    0.67
   5  -1   8    0.38    0.82
   6  -1   8   -0.78    0.64
   6  -1   8    0.00    0.82
   7  -1   8    1.25    0.97
   7  -1   8   -0.61    0.93
   8  -1   8    6.58    2.15
   9  -1   8    0.69    1.39
  10  -1   8    0.03    1.51
   9   0  -8    1.25    2.11
  -9   0   8    1.65    2.06
   8   0  -8    2.55    1.90
  -8   0   8    3.18    1.96
   7   0  -8    0.61    1.74
  -7   0   8    0.16    1.42
   6   0  -8    3.30    1.95
  -6   0   8    0.86    1.54
   5   0  -8   -1.79    1.29
  -5   0   8    0.86    1.26
   4   0  -8    0.07    1.52
  -4   0   8    0.54    1.30
   3   0  -8    4.83    1.74
  -3   0   8    1.89    1.21
   2   0  -8   16.55    2.29
  -2   0   8   16.05    1.37
  -2   0   8   12.52    2.02
   1   0  -8    1.88    1.05
  -1   0   8   -0.53    0.72
  -1   0   8   -0.60    0.44
   0   0  -8    8.20    1.36
   0   0   8    6.54    1.19
   0   0   8    5.68    1.20
  -1   0  -8    0.30    0.71
   1   0   8    0.37    0.57
   1   0   8    0.39    0.65
   2   0   8   88.51    4.48
   2   0   8   94.75    4.86
   3   0   8    2.03    0.83
   3   0   8    0.40    0.95
   4   0   8   95.61    5.19
   4   0   8   94.36    5.15
   5   0   8   33.00    3.46
   5   0   8   29.18    2.58
   6   0   8    0.45    0.95
   6   0   8    2.10    1.16
   7   0   8   14.86    2.27
   7   0   8   16.99    2.89
   8   0   8    9.48    2.37
   9   0   8    1.78    1.41
  10   0   8    5.41    2.22
   9  -1  -8    3.75    2.44
  -9   1   8   -0.14    1.49
   8  -1  -8    2.12    1.97
  -8   1   8    0.53    1.73
   7  -1  -8    1.04    1.78
  -7   1   8   -0.16    1.57
   6  -1  -8   10.05    2.48
  -6   1   8   11.10    2.68
   5  -1  -8   -0.80    1.37
  -5   1   8    0.09    1.30
   4  -1  -8   95.88    5.61
  -4   1   8   95.79    5.92
   3  -1  -8  116.74    6.05
  -3   1   8  123.40    5.23
  -3   1   8  111.10    6.35
   2  -1  -8   -0.68    0.47
  -2   1   8    2.65    1.13
  -2   1   8    1.70    0.74
   1  -1  -8   12.41    1.62
  -1   1   8   16.73    1.82
  -1   1   8   15.03    1.88
   0  -1  -8    1.00    0.73
   0   1   8    2.32    0.82
   0   1   8   -0.02    0.72
  -1  -1  -8    0.41    0.39
   1   1   8   -0.70    0.49
   1   1   8    1.01    0.84
   2   1   8   70.49    3.58
   2   1   8   67.27    4.00
   3   1   8  346.47   13.93
   3   1   8  339.99   14.33
   4   1   8    1.56    0.87
   4   1   8    3.92    1.35
   5   1   8    6.67    1.60
   5   1   8    7.54    1.68
   6   1   8    6.77    1.73
   6   1   8    7.53    1.76
   7   1   8    2.23    1.20
   7   1   8    3.06    1.45
   8   1   8    2.54    1.50
   9   1   8    1.08    1.39
  10   1   8    4.42    2.26
   9  -2  -8    0.47    2.10
  -9   2   8    0.32    1.75
   8  -2  -8    7.03    2.51
  -8   2   8    6.57    2.60
   7  -2  -8    7.13    2.25
  -7   2   8    2.22    1.88
   6  -2  -8    0.48    1.30
  -6   2   8   -0.80    1.51
   5  -2  -8   -0.62    1.26
  -5   2   8    0.56    1.53
   4  -2  -8   -0.59    0.96
  -4   2   8    1.56    1.37
   3  -2  -8    3.95    1.33
  -3   2   8    1.11    1.19
  -3   2   8    3.88    0.90
   2  -2  -8   15.74    2.07
  -2   2   8   17.72    1.94
  -2   2   8   16.65    2.18
   1  -2  -8   80.50    4.11
  -1   2   8   87.16    4.40
  -1   2   8   86.30    4.49
   0  -2  -8    4.25    0.97
   0   2   8    3.38    1.19
  -1  -2  -8   16.50    1.44
   1   2   8   16.32    1.34
   1   2   8   16.86    2.23
   2   2   8    9.64    1.24
   2   2   8    7.70    1.63
   3   2   8    4.51    1.46
   3   2   8    6.52    1.24
   4   2   8   29.64    2.89
   4   2   8   18.72    2.56
   5   2   8    1.04    1.20
   5   2   8    1.70    0.81
   6   2   8    6.97    1.52
   6   2   8   10.31    2.03
   7   2   8    0.88    1.10
   7   2   8    0.66    0.90
   8   2   8    6.93    2.01
   9   2   8   -0.15    1.22
  10   2   8    2.31    1.82
   9  -3  -8    0.78    1.80
  -9   3   8    0.51    1.88
   8  -3  -8    1.77    1.89
  -8   3   8   -1.66    1.56
   7  -3  -8    4.34    1.99
  -7   3   8    1.46    1.90
   6  -3  -8    1.79    1.40
  -6   3   8    1.51    1.87
   5  -3  -8    1.62    0.83
  -5   3   8    2.97    1.60
   4  -3  -8   14.18    2.24
  -4   3   8   17.67    2.83
   3  -3  -8   59.30    3.84
  -3   3   8   70.68    3.70
  -3   3   8   76.35    4.62
   2  -3  -8    0.23    0.84
  -2   3   8    0.42    0.89
  -2   3   8   -1.05    0.91
   1  -3  -8   19.82    1.74
  -1   3   8   23.46    2.06
  -1   3   8   21.70    2.49
   0  -3  -8    8.18    1.08
   0   3   8    9.24    1.34
   0   3   8    7.41    1.70
  -1  -3  -8  131.76    5.47
   1   3   8  125.02    6.41
   2   3   8   -0.14    0.39
   2   3   8   -0.79    1.10
   3   3   8    0.43    0.56
   3   3   8    1.09    1.36
   4   3   8    1.56    0.83
   4   3   8    0.13    1.22
   5   3   8   23.16    2.78
   5   3   8   18.25    2.77
   6   3   8    0.90    0.51
   6   3   8    2.39    1.16
   7   3   8   11.97    2.43
   7   3   8   17.21    2.88
   8   3   8   15.02    2.86
   9   3   8    7.24    2.30
  10   3   8    2.92    1.94
  -9   4   8    1.74    2.29
   8  -4  -8    1.10    1.62
  -8   4   8    1.12    2.16
   7  -4  -8    6.14    2.29
  -7   4   8    6.96    2.75
   6  -4  -8    1.21    1.06
  -6   4   8    2.99    2.01
   5  -4  -8    6.60    1.75
  -5   4   8    4.71    1.98
   4  -4  -8   34.55    2.86
  -4   4   8   32.48    3.67
   3  -4  -8    4.02    1.14
  -3   4   8    4.95    1.50
  -3   4   8    5.61    1.54
   2  -4  -8   22.82    1.83
  -2   4   8   26.29    2.79
  -2   4   8   25.29    2.72
   1  -4  -8   20.54    1.56
  -1   4   8   21.92    2.62
  -1   4   8   25.64    2.21
   0  -4  -8   46.56    2.20
   0   4   8   44.28    2.89
   0   4   8   47.16    3.45
  -1  -4  -8    4.55    0.78
   1   4   8    5.57    1.73
   2   4   8   79.18    3.74
   2   4   8   82.28    4.94
   3   4   8    7.43    1.28
   3   4   8    8.18    2.16
   4   4   8   23.52    2.49
   4   4   8   18.33    2.91
   5   4   8    4.26    1.37
   5   4   8    3.88    1.84
   6   4   8    0.55    1.61
   6   4   8    2.87    1.28
   7   4   8    2.94    1.34
   7   4   8    0.06    1.52
   8   4   8    4.17    1.80
   9   4   8    1.64    1.49
  10   4   8    6.05    2.42
  -9   5   8    0.25    2.16
  -8   5   8    1.36    2.15
  -7   5   8    1.27    1.85
  -6   5   8    0.86    1.82
   5  -5  -8    0.85    0.95
  -5   5   8    0.67    1.32
   4  -5  -8   19.59    2.46
  -4   5   8   18.67    2.84
   3  -5  -8    1.14    0.75
  -3   5   8   -0.02    1.43
  -3   5   8   -0.30    0.79
   2  -5  -8    5.03    0.94
  -2   5   8    3.28    1.71
  -2   5   8    4.04    1.30
   1  -5  -8  135.23    5.35
  -1   5   8  133.13    6.66
  -1   5   8  134.82    6.84
   0   5   8    0.68    1.40
   1   5   8    7.89    2.12
   2   5   8   13.88    1.21
   2   5   8   12.39    2.50
   3   5   8   43.72    3.79
   3   5   8   42.78    2.60
   4   5   8   -0.26    0.73
   4   5   8   -0.18    1.63
   5   5   8   -0.39    0.87
   5   5   8    2.38    1.99
   6   5   8    0.22    0.87
   6   5   8   -1.03    1.77
   7   5   8    4.72    1.56
   7   5   8    3.34    1.60
   8   5   8    9.00    2.36
   9   5   8    2.19    1.59
  10   5   8    3.16    1.83
  -9   6   8    0.33    2.33
  -8   6   8   -1.22    1.64
  -7   6   8    6.33    2.56
  -6   6   8   21.34    3.57
  -5   6   8    3.95    1.87
  -4   6   8    2.82    1.44
  -3   6   8   -1.00    1.57
  -3   6   8   -1.64    0.70
  -2   6   8    8.47    2.14
  -2   6   8    6.45    1.59
  -1   6   8    4.18    1.75
   0   6   8   84.97    5.20
   1   6   8   25.91    3.20
   2   6   8   51.37    2.57
   2   6   8   53.76    4.20
   3   6   8   46.96    4.06
   3   6   8   41.20    2.61
   4   6   8   -0.70    0.70
   4   6   8   -0.35    1.80
   5   6   8    1.12    2.07
   5   6   8    0.99    1.01
   6   6   8   18.02    3.42
   6   6   8   24.83    3.14
   7   6   8   23.97    3.39
   8   6   8    2.76    1.74
   9   6   8    8.02    2.47
  10   6   8    3.21    2.16
  -8   7   8   -2.30    1.69
  -7   7   8    2.30    2.18
  -6   7   8    0.77    1.60
  -5   7   8   17.02    2.97
  -4   7   8   14.02    2.53
  -3   7   8    3.15    1.88
  -3   7   8    3.24    1.50
  -2   7   8   53.87    4.16
  -2   7   8   52.09    3.90
  -1   7   8    6.31    2.05
   0   7   8    2.91    1.86
   1   7   8    2.59    1.92
   2   7   8    2.12    1.82
   3   7   8   -2.74    1.53
   4   7   8    0.08    0.84
   4   7   8    1.73    2.19
   5   7   8    0.99    1.07
   5   7   8   -0.94    2.13
   6   7   8    1.71    2.30
   6   7   8    2.37    1.40
   7   7   8    0.97    1.31
   7   7   8    4.35    2.66
   8   7   8    1.09    1.40
   9   7   8    1.35    1.74
  10   7   8    2.14    2.14
  -8   8   8   -0.72    2.02
  -7   8   8    0.94    1.88
  -6   8   8    1.80    1.70
  -5   8   8   -0.51    1.24
  -4   8   8    2.29    1.49
  -3   8   8    6.22    2.25
  -3   8   8    5.79    1.73
  -2   8   8    1.11    1.70
  -2   8   8   -0.03    0.81
  -1   8   8   -0.53    1.67
   0   8   8   30.09    3.83
   1   8   8    5.17    2.24
   2   8   8   -1.08    1.70
   3   8   8    3.95    2.41
   4   8   8    3.55    2.34
   5   8   8   14.39    3.52
   6   8   8    6.24    1.74
   6   8   8    5.18    2.68
   7   8   8   15.70    3.62
   7   8   8   34.16    3.99
   8   8   8    1.05    1.67
   9   8   8   12.78    3.03
  10   8   8    2.58    2.35
  -7   9   8    0.52    1.69
  -6   9   8   -0.45    1.49
  -5   9   8    1.38    1.44
  -4   9   8   16.12    2.90
  -3   9   8   -0.20    1.85
  -3   9   8    0.40    0.99
  -2   9   8    4.74    2.20
  -1   9   8   27.43    3.84
   0   9   8    5.39    2.32
   1   9   8   13.39    3.05
   2   9   8    6.30    2.51
   3   9   8    8.94    3.01
   4   9   8    4.57    2.89
   5   9   8    6.24    2.90
   6   9   8    4.58    2.86
   7   9   8    1.87    2.88
  -7  10   8   -0.96    1.62
  -6  10   8    1.64    1.73
  -5  10   8    3.00    1.83
  -4  10   8    0.71    1.32
  -3  10   8    4.39    1.61
  -3  10   8    6.73    2.52
  -2  10   8    0.19    1.90
  -1  10   8   -1.97    1.62
   0  10   8    3.70    2.29
   1  10   8    3.31    2.37
   2  10   8    5.54    2.65
   3  10   8    3.54    2.71
   4  10   8    1.60    2.65
   5  10   8    8.33    3.26
   6  10   8    1.12    2.79
   7  10   8   -5.23    2.71
  -6  11   8    0.77    1.82
  -5  11   8    0.04    1.34
  -4  11   8   -0.88    1.09
  -3  11   8    8.97    2.83
  -3  11   8    7.96    2.08
  -2  11   8    2.68    2.16
  -1  11   8    0.27    2.24
   0  11   8    5.45    2.76
   1  11   8   -2.15    1.80
   2  11   8    1.47    2.26
   3  11   8    1.93    2.51
   4  11   8   -0.84    2.49
   5  11   8    2.06    2.88
   6  11   8    3.88    3.15
   7  11   8    4.70    3.59
  -5  12   8    2.08    1.72
  -4  12   8    3.55    1.85
  -3  12   8   -0.12    2.15
  -3  12   8    0.51    1.18
  -2  12   8   -2.62    1.88
  -1  12   8    4.26    2.65
   0  12   8    2.17    2.60
   1  12   8    0.69    2.27
   2  12   8    5.65    2.98
   3  12   8    0.40    2.66
   4  12   8    7.96    3.52
   5  12   8    1.18    2.95
   6  12   8   -1.43    2.95
   7  12   8    0.52    3.49
  -5  13   8    0.69    1.53
  -4  13   8    0.40    1.21
  -3  13   8    0.07    1.05
  -2  13   8   -0.11    2.20
  -1  13   8   -2.49    2.17
   0  13   8    0.71    2.42
   1  13   8   -2.46    2.10
   2  13   8   -0.31    2.51
   3  13   8   -2.62    2.33
   4  13   8    7.88    3.63
   5  13   8   -0.64    2.92
   6  13   8    0.49    3.35
  -3  14   8    2.48    1.58
  -2  14   8    0.21    2.64
  -1  14   8   -4.00    2.26
   0  14   8   -1.10    2.36
   1  14   8   -0.10    2.64
   2  14   8    2.37    3.11
   3  14   8    4.98    3.64
   4  14   8   -2.25    2.89
   5  14   8    2.44    3.37
  -2  15   8   -4.00    2.50
  -1  15   8   -1.67    2.77
   0  15   8    2.94    3.12
   1  15   8    4.35    3.01
   2  15   8   -2.39    2.59
   3  15   8   -1.66    3.06
   4  15   8   -0.83    3.49
   2  13  -9    1.32    2.14
   2  13  -9    1.61    3.16
   1  13  -9    0.41    2.64
   1  13  -9    1.00    2.26
   0  13  -9   -1.02    1.59
   0  13  -9   -0.53    2.57
  -1  13  -9   -0.23    2.20
  -1  13  -9    0.43    1.34
  -2  13  -9    1.88    2.53
  -2  13  -9    3.17    2.04
  -3  13  -9    1.50    1.65
   4  12  -9    2.73    3.08
   4  12  -9   -0.22    2.56
   3  12  -9    2.33    2.35
   3  12  -9    0.49    2.82
   2  12  -9    1.41    2.77
   2  12  -9   -1.26    1.71
   1  12  -9    0.66    2.37
   1  12  -9    0.73    1.68
   0  12  -9   -0.19    2.12
   0  12  -9    3.97    1.93
  -1  12  -9    0.62    2.26
  -1  12  -9    3.33    1.81
  -2  12  -9    1.02    2.07
  -3  12  -9   -0.70    1.71
  -4  12  -9   -1.30    1.81
  -5  12  -9   -0.16    1.96
   5  11  -9   -1.00    2.83
   4  11  -9   -0.61    2.65
   4  11  -9    1.38    2.26
   3  11  -9    0.72    2.04
   3  11  -9   -1.27    2.59
   2  11  -9    1.72    1.86
   2  11  -9    0.62    2.50
   1  11  -9    6.18    2.97
   1  11  -9    6.15    2.25
   0  11  -9   11.81    3.01
  -1  11  -9   -2.38    1.80
  -2  11  -9    6.42    2.48
  -3  11  -9    2.37    2.04
  -4  11  -9   -2.26    1.45
  -5  11  -9    1.02    1.87
  -6  11  -9    0.82    1.96
   5  10  -9    3.40    2.78
   4  10  -9   -1.48    2.18
   4  10  -9    0.84    2.03
   3  10  -9    0.50    1.76
   3  10  -9   -0.83    2.52
   2  10  -9    0.61    1.47
   2  10  -9    2.13    2.30
   1  10  -9    4.09    2.42
   0  10  -9   -1.45    1.87
  -1  10  -9    0.87    1.63
  -2  10  -9    2.60    1.87
  -3  10  -9   -0.89    1.49
  -4  10  -9    1.17    1.66
  -5  10  -9    4.46    2.03
  -6  10  -9    1.00    1.72
  -7  10  -9    4.29    2.37
   6   9  -9    0.52    2.28
   5   9  -9   -0.03    2.27
   4   9  -9   -0.33    2.29
   4   9  -9    0.49    1.96
   3   9  -9    5.32    2.81
   3   9  -9    3.73    1.91
   2   9  -9    4.11    2.46
   1   9  -9    4.34    2.26
   0   9  -9    2.58    2.04
  -1   9  -9   -0.75    1.47
  -2   9  -9    0.07    1.21
  -3   9  -9   25.16    3.54
  -4   9  -9    9.72    2.46
  -5   9  -9    1.99    1.52
  -6   9  -9    0.92    1.53
  -7   9  -9    2.16    1.73
   7  -9   9    0.61    1.56
   8  -9   9   -0.12    1.82
   7   8  -9    4.42    2.89
   6   8  -9    0.65    2.16
   5   8  -9   -1.17    2.24
   4   8  -9    3.73    2.45
   4   8  -9    3.24    1.73
   3   8  -9    5.88    2.61
   2   8  -9   13.67    3.17
   1   8  -9   12.69    2.90
   0   8  -9    4.41    2.18
  -1   8  -9    0.13    1.38
  -2   8  -9    2.02    1.42
  -3   8  -9    1.92    1.50
  -4   8  -9   -0.07    1.36
  -5   8  -9    5.65    1.96
   6  -8   9    5.07    1.94
   7  -8   9    1.17    1.65
   8  -8   9    1.25    1.64
   7   7  -9   -1.29    1.89
   6   7  -9    1.32    2.05
   5   7  -9   -2.52    2.12
   4   7  -9    5.82    2.64
   4   7  -9    2.41    1.06
   3   7  -9    0.65    2.02
   2   7  -9   -0.40    1.73
   1   7  -9    4.94    2.13
   0   7  -9   -0.12    1.62
  -1   7  -9    2.84    1.67
  -2   7  -9    3.89    1.62
  -3   7  -9    4.41    1.67
  -4   7  -9    2.19    1.62
  -5   7  -9    0.43    1.33
   5  -7   9   -0.41    1.01
   6  -7   9    1.36    1.43
   7  -7   9    1.44    1.60
   8  -7   9    0.84    1.70
   9  -7   9    1.98    2.03
   8   6  -9    2.46    2.53
   7   6  -9    2.56    2.12
   6   6  -9    1.42    2.00
   5   6  -9    2.06    2.29
   4   6  -9    5.25    2.55
   3   6  -9   14.93    3.30
   2   6  -9   -0.94    1.83
   1   6  -9   45.67    3.99
   0   6  -9   12.67    2.64
  -1   6  -9    3.53    1.52
  -2   6  -9    3.77    1.55
  -3   6  -9    0.17    1.05
  -4   6  -9    7.10    2.07
   5  -6   9    5.37    1.70
   6  -6   9   19.47    3.18
   7  -6   9    0.72    1.31
   8  -6   9   -0.68    1.38
   9  -6   9    1.48    1.79
   8   5  -9    0.41    2.32
   7   5  -9    1.60    2.12
   6   5  -9    1.93    2.26
   5   5  -9    1.59    2.34
   4   5  -9   10.22    2.93
   3   5  -9    0.30    1.90
   2   5  -9   25.04    3.43
   1   5  -9    1.10    1.56
   0   5  -9    9.01    2.07
  -1   5  -9    9.56    2.02
  -2   5  -9    6.66    1.76
  -3   5  -9    6.88    1.94
   4  -5   9    4.01    1.34
   5  -5   9    3.02    1.33
   6  -5   9    0.75    1.05
   7  -5   9    1.27    1.34
   8  -5   9   -0.11    1.29
   9  -5   9    0.99    1.60
   8   4  -9    1.98    2.24
   7   4  -9   -0.38    1.76
   6   4  -9    1.42    1.98
   5   4  -9    2.75    2.23
   4   4  -9   -0.33    2.04
   3   4  -9    7.94    2.50
   2   4  -9    4.96    2.03
   1   4  -9   23.30    3.14
   0   4  -9   11.34    2.14
  -1   4  -9    1.94    1.21
  -2   4  -9   -0.49    0.82
  -3   4  -9    9.28    1.96
   4  -4   9    0.66    0.89
   5  -4   9   10.10    2.07
   6  -4   9   20.54    3.06
   7  -4   9   14.39    2.78
   8  -4   9    2.90    1.72
   9  -4   9    3.78    2.00
   9   3  -9    3.51    2.46
   8   3  -9    3.67    2.40
   7   3  -9    1.55    2.11
   6   3  -9   -0.49    1.91
   5   3  -9    2.72    1.99
   4   3  -9    9.11    2.69
   3   3  -9   25.37    3.57
   2   3  -9   16.85    2.71
   1   3  -9   20.80    2.75
   0   3  -9    0.19    0.98
  -1   3  -9    5.60    1.48
  -2   3  -9   21.86    2.72
   3  -3   9  129.99    6.55
   4  -3   9   34.48    2.92
   5  -3   9   37.63    3.28
   6  -3   9    5.08    1.67
   7  -3   9    4.57    1.78
   8  -3   9   10.02    2.53
   9  -3   9   10.70    2.80
  10  -3   9   -0.40    1.63
   9   2  -9    3.73    2.42
   8   2  -9    3.22    2.10
   7   2  -9    1.68    2.06
   6   2  -9   15.72    3.36
   5   2  -9    0.61    1.87
  -5  -2   9   -0.53    1.40
   4   2  -9    0.04    1.92
  -4  -2   9    2.26    1.48
   3   2  -9    4.14    1.91
  -3  -2   9    5.85    1.74
   2   2  -9    1.51    1.49
   1   2  -9    2.78    1.35
   0   2  -9    6.31    1.48
  -1   2  -9   22.18    2.54
   1  -2   9   25.36    2.10
  -2   2  -9    6.11    1.47
   2  -2   9    3.79    1.08
   3  -2   9    1.73    0.93
   3  -2   9    2.28    0.87
   4  -2   9   11.74    1.90
   4  -2   9    8.30    1.62
   5  -2   9    2.12    1.11
   5  -2   9    1.57    1.00
   6  -2   9    8.41    2.05
   7  -2   9    5.16    1.73
   8  -2   9   -0.13    1.09
   9  -2   9   -0.02    1.39
  10  -2   9   -0.88    1.51
   9   1  -9    1.33    1.89
   8   1  -9    2.39    2.23
  -8  -1   9    3.22    1.91
   7   1  -9    1.34    1.88
  -7  -1   9    1.45    1.69
   6   1  -9   -0.04    1.69
  -6  -1   9    3.98    1.93
   5   1  -9    4.51    2.16
  -5  -1   9    7.45    2.24
   4   1  -9   15.41    2.89
  -4  -1   9   16.19    2.65
   3   1  -9   15.05    2.59
  -3  -1   9   11.49    2.13
   2   1  -9    9.76    2.02
  -2  -1   9   14.00    2.12
   1   1  -9   -0.53    0.98
  -1  -1   9    0.39    0.89
  -1  -1   9    1.45    0.71
   0   1  -9   28.87    2.42
   0  -1   9   23.93    2.04
   0  -1   9   26.40    2.19
  -1   1  -9   -0.44    0.66
   1  -1   9    0.27    0.63
  -2   1  -9   47.22    3.23
   2  -1   9   48.40    3.22
   3  -1   9   59.59    3.65
   3  -1   9   60.61    3.84
   4  -1   9    1.27    0.84
   4  -1   9    1.94    1.09
   5  -1   9   20.75    2.68
   5  -1   9   15.23    2.46
   6  -1   9    0.80    0.60
   6  -1   9    2.13    1.20
   7  -1   9    0.80    1.16
   7  -1   9    1.03    0.94
   8  -1   9    4.00    1.73
   9  -1   9    8.82    2.54
  10  -1   9    0.03    1.41
   9   0  -9    3.64    2.16
  -9   0   9    2.47    2.17
   8   0  -9    3.08    2.10
  -8   0   9    0.22    1.76
   7   0  -9    7.71    2.46
  -7   0   9    3.43    1.81
   6   0  -9    1.53    1.80
  -6   0   9    1.32    1.72
   5   0  -9   25.76    3.61
  -5   0   9   29.31    3.72
   4   0  -9    4.61    2.00
  -4   0   9    3.53    1.63
   3   0  -9   78.94    4.92
  -3   0   9   74.90    4.86
   2   0  -9   98.68    5.56
  -2   0   9  105.62    5.67
  -2   0   9  110.11    5.03
   1   0  -9   12.20    1.86
  -1   0   9   10.32    1.74
  -1   0   9   12.64    1.68
   0   0  -9    0.02    0.83
   0   0   9    0.07    0.54
   0   0   9    0.56    0.75
  -1   0  -9   -0.06    0.64
   1   0   9    0.00    0.57
   1   0   9    0.50    0.76
   2   0   9   13.31    1.96
   2   0   9   13.30    1.69
   3   0   9   83.83    4.54
   3   0   9   86.75    4.85
   4   0   9   10.76    1.84
   4   0   9   11.32    2.02
   5   0   9    0.91    0.85
   5   0   9    0.01    0.82
   6   0   9    6.09    1.68
   7   0   9    2.94    1.28
   7   0   9   -0.82    0.86
   8   0   9    2.13    1.55
   9   0   9    0.96    1.48
  10   0   9    1.14    1.74
   9  -1  -9    0.89    2.03
  -9   1   9    3.29    2.28
   8  -1  -9    1.96    1.96
  -8   1   9    0.92    1.82
   7  -1  -9    2.53    2.02
  -7   1   9    2.15    1.85
   6  -1  -9   -0.40    1.50
  -6   1   9    0.87    1.54
   5  -1  -9    5.83    2.04
  -5   1   9    3.73    1.91
   4  -1  -9   -0.23    1.42
  -4   1   9    2.88    1.63
   3  -1  -9   -1.22    1.16
  -3   1   9    2.11    1.39
  -3   1   9    1.15    0.60
  -2   1   9    8.46    1.37
  -2   1   9   10.03    1.86
   1  -1  -9   -0.33    0.53
  -1   1   9   -0.24    0.76
  -1   1   9    0.00    0.72
   0  -1  -9    0.68    0.69
   0   1   9    1.74    0.86
   0   1   9    0.11    0.70
  -1  -1  -9   -0.07    0.41
   1   1   9   -0.72    0.76
   1   1   9    0.02    0.57
   2   1   9   14.62    1.72
   2   1   9   13.96    2.09
   3   1   9   31.15    2.72
   3   1   9   32.68    2.38
   4   1   9   87.91    5.04
   4   1   9   91.52    4.99
   5   1   9    7.50    1.76
   5   1   9    8.33    1.75
   6   1   9    9.98    2.10
   7   1   9    5.47    1.60
   7   1   9    4.84    1.64
   8   1   9    3.19    1.46
   9   1   9   15.78    3.23
  10   1   9    6.11    2.36
   9  -2  -9    1.12    2.12
  -9   2   9    0.00    1.90
   8  -2  -9   -0.61    1.52
  -8   2   9    1.90    1.86
   7  -2  -9    7.70    2.40
  -7   2   9    5.06    2.42
   6  -2  -9   -0.05    1.39
  -6   2   9   -1.43    1.36
   5  -2  -9   36.63    4.01
  -5   2   9   31.76    4.12
  -4   2   9   21.09    3.12
   3  -2  -9    0.49    1.15
  -3   2   9    1.97    1.45
  -3   2   9    2.54    0.90
   2  -2  -9    0.76    1.14
  -2   2   9   -1.11    0.81
  -2   2   9    0.67    0.78
   1  -2  -9   41.34    2.65
  -1   2   9   34.67    2.67
  -1   2   9   37.30    2.75
   0  -2  -9   13.79    1.66
   0   2   9    7.97    1.30
   0   2   9   11.09    1.82
  -1  -2  -9    4.47    1.03
   1   2   9    6.68    1.06
   1   2   9    6.62    1.53
   2   2   9   27.38    1.70
   2   2   9   28.88    1.97
   2   2   9   30.43    3.09
   3   2   9    0.39    1.05
   3   2   9    2.15    0.82
   4   2   9   32.46    2.88
   4   2   9   32.01    2.59
   5   2   9   33.86    3.52
   5   2   9   29.11    3.36
   6   2   9   16.43    2.60
   6   2   9   13.93    2.47
   7   2   9    4.09    1.57
   7   2   9    2.29    1.31
   8   2   9    8.37    2.33
   9   2   9    4.24    2.02
  10   2   9    5.13    2.25
   9  -3  -9    2.95    2.46
  -9   3   9    5.14    2.55
   8  -3  -9    2.20    1.97
  -8   3   9    1.80    2.07
   7  -3  -9   -0.19    1.57
  -7   3   9    3.68    2.26
   6  -3  -9    0.69    1.31
  -6   3   9    4.09    2.09
   5  -3  -9    2.00    0.86
  -5   3   9   -0.06    1.41
   4  -3  -9    6.29    1.71
  -4   3   9    2.38    1.66
   3  -3  -9    8.44    1.71
  -3   3   9   10.01    2.13
  -3   3   9    8.57    1.55
   2  -3  -9   15.66    2.01
  -2   3   9   14.53    2.15
  -2   3   9   12.92    1.92
   1  -3  -9   21.65    2.03
  -1   3   9   21.48    2.35
  -1   3   9   19.35    2.47
   0  -3  -9   17.97    1.69
   0   3   9   15.43    2.31
  -1  -3  -9   49.50    2.69
   1   3   9   45.08    3.51
   1   3   9   48.29    2.79
   2   3   9   18.81    2.63
   2   3   9   17.81    1.45
   3   3   9    0.37    0.61
   3   3   9    0.77    1.21
   4   3   9    2.67    1.51
   4   3   9    0.68    0.77
   5   3   9   -0.23    0.68
   5   3   9    0.01    1.29
   6   3   9    0.46    0.84
   6   3   9    1.97    1.45
   7   3   9    2.94    1.42
   7   3   9    1.71    1.45
   8   3   9    4.86    1.82
   9   3   9    1.54    1.35
  10   3   9    2.44    1.90
  -9   4   9    3.10    2.40
  -8   4   9   -0.28    1.87
   7  -4  -9    1.30    1.64
  -7   4   9    1.49    2.07
   6  -4  -9    6.38    1.94
  -6   4   9    8.19    2.52
   5  -4  -9   10.73    2.23
  -5   4   9    9.33    2.42
   4  -4  -9    1.19    0.96
  -4   4   9    4.08    1.68
   3  -4  -9    1.75    1.00
  -3   4   9    1.94    1.36
  -3   4   9    2.43    1.29
   2  -4  -9    4.92    1.16
  -2   4   9    3.11    1.23
  -2   4   9    5.90    1.66
   1  -4  -9   15.80    1.63
  -1   4   9   14.01    2.03
  -1   4   9   15.11    2.37
   0  -4  -9  144.60    5.78
   0   4   9  140.61    7.15
   0   4   9  139.73    6.65
  -1  -4  -9    8.64    1.12
   1   4   9    9.66    2.20
   2   4   9  174.79    7.12
   2   4   9  168.72    8.43
   3   4   9   37.86    3.97
   3   4   9   37.22    2.45
   4   4   9   34.47    3.72
   4   4   9   27.53    2.81
   5   4   9    2.58    1.85
   5   4   9    4.88    1.38
   6   4   9    5.61    1.63
   6   4   9    6.41    2.11
   7   4   9    1.20    1.17
   7   4   9    1.75    0.71
   8   4   9   11.33    2.58
   9   4   9    0.51    1.28
  10   4   9    3.22    2.06
  -9   5   9   -1.03    2.00
  -8   5   9    8.71    3.08
  -7   5   9    0.70    1.75
  -6   5   9    0.56    1.82
  -5   5   9    3.93    1.89
  -4   5   9   -0.23    1.15
   3  -5  -9    1.85    0.84
  -3   5   9    1.33    1.21
  -3   5   9    3.63    1.78
   2  -5  -9   13.67    1.55
  -2   5   9   12.04    2.02
  -2   5   9   15.43    2.44
   1  -5  -9   26.06    1.55
  -1   5   9   25.83    3.15
  -1   5   9   25.52    2.74
   0   5   9   14.44    2.49
  -1  -5  -9   90.64    3.71
   1   5   9   84.75    5.37
   2   5   9   32.71    3.65
   2   5   9   28.35    1.75
   3   5   9    1.47    1.79
   3   5   9    0.40    0.63
   4   5   9    2.57    1.00
   4   5   9    3.54    1.99
   5   5   9   10.17    1.85
   5   5   9   12.29    2.83
   6   5   9    1.99    1.13
   6   5   9    0.97    1.94
   7   5   9   19.80    3.24
   7   5   9   46.46    4.59
   8   5   9   25.60    3.83
   9   5   9    5.10    2.04
  10   5   9    1.61    1.66
  -8   6   9   -1.25    1.94
  -7   6   9    0.57    1.71
  -6   6   9    1.67    1.84
  -5   6   9    0.92    1.44
  -4   6   9   13.51    2.55
  -3   6   9    3.31    1.97
  -3   6   9    3.70    1.48
  -2   6   9   18.58    2.85
  -2   6   9   14.30    2.30
  -1   6   9    2.55    1.14
  -1   6   9    1.65    1.67
   0   6   9    6.42    2.08
   1   6   9    0.34    1.66
   2   6   9    0.69    1.77
   3   6   9    0.10    0.62
   3   6   9    0.91    1.91
   4   6   9    1.93    0.96
   4   6   9    1.99    2.11
   5   6   9    0.10    2.10
   5   6   9    3.09    1.31
   6   6   9   14.43    2.47
   6   6   9   18.63    3.48
   7   6   9    0.40    1.04
   7   6   9    1.93    2.22
   8   6   9    0.31    1.30
   9   6   9    4.08    2.00
  10   6   9    5.26    2.52
  -8   7   9    0.53    2.20
  -7   7   9   -1.84    1.56
  -6   7   9    3.15    1.95
  -5   7   9    4.74    2.00
  -4   7   9    1.49    1.35
  -3   7   9    0.31    1.91
  -3   7   9    1.83    1.28
  -2   7   9    2.22    1.89
  -2   7   9    3.19    1.28
  -1   7   9   38.18    4.10
   0   7   9   -3.33    1.45
   1   7   9   36.10    4.12
   2   7   9    2.42    2.06
   3   7   9   17.10    3.25
   4   7   9    4.74    2.59
   5   7   9   19.45    2.57
   5   7   9   22.52    3.74
   6   7   9    3.15    1.49
   6   7   9    6.91    2.85
   7   7   9   29.94    3.80
   7   7   9   22.98    3.96
   8   7   9   19.68    3.37
   9   7   9    1.94    1.84
  10   7   9    1.77    1.86
  -8   8   9    0.14    2.09
  -7   8   9   -1.98    1.65
  -6   8   9    2.14    1.71
  -5   8   9    4.79    2.00
  -4   8   9    3.15    1.59
  -3   8   9    5.48    2.30
  -3   8   9    3.87    1.57
  -2   8   9   11.74    2.61
  -2   8   9    8.75    2.02
  -1   8   9    7.99    2.43
   0   8   9   11.88    2.86
   1   8   9   -0.57    1.77
   2   8   9    2.44    2.20
   3   8   9    2.61    2.28
   4   8   9    4.02    2.63
   5   8   9   -0.28    2.47
   6   8   9   -1.76    2.32
   7   8   9    0.79    2.75
  -7   9   9   -1.95    1.34
  -6   9   9   -1.33    1.45
  -5   9   9    1.88    1.70
  -4   9   9    0.23    1.38
  -3   9   9    0.98    2.13
  -3   9   9    1.04    1.16
  -2   9   9    4.42    2.25
  -2   9   9    1.90    1.27
  -1   9   9    2.20    2.00
   0   9   9    8.33    2.61
   1   9   9    1.91    2.19
   2   9   9   -2.09    1.92
   3   9   9    0.83    2.42
   4   9   9    9.12    3.22
   5   9   9   10.42    3.32
   6   9   9   10.86    3.40
   7   9   9   -5.98    2.27
  -7  10   9    2.26    2.21
  -6  10   9   -1.74    1.27
  -5  10   9    3.74    1.85
  -4  10   9    3.48    1.66
  -3  10   9    1.72    1.37
  -3  10   9    1.72    2.15
  -2  10   9   26.61    3.59
  -2  10   9   29.34    4.01
  -1  10   9    1.59    2.20
   0  10   9   14.08    3.26
   1  10   9    5.48    2.77
   2  10   9    3.66    2.68
   3  10   9    4.03    2.91
   4  10   9   16.21    3.94
   5  10   9    4.32    2.92
   6  10   9    2.48    2.87
   7  10   9    3.39    3.16
  -6  11   9    1.86    1.98
  -5  11   9   -1.81    1.07
  -4  11   9    2.55    1.57
  -3  11   9    2.48    1.28
  -2  11   9    1.46    2.27
  -1  11   9   -2.37    1.78
   0  11   9   18.02    3.66
   1  11   9   10.35    3.16
   2  11   9    1.82    2.44
   3  11   9    5.35    3.05
   4  11   9   -0.44    2.67
   5  11   9   -3.02    2.66
   6  11   9   -3.99    2.49
   7  11   9   -0.84    3.20
  -5  12   9   -0.09    1.58
  -4  12   9    1.72    1.35
  -3  12   9    2.47    1.37
  -2  12   9    0.42    2.26
  -1  12   9   -4.25    1.93
   0  12   9    0.05    2.24
   1  12   9    1.63    2.57
   2  12   9    5.95    3.05
   3  12   9   -2.11    2.43
   4  12   9   11.87    4.08
   5  12   9   10.85    4.00
   6  12   9    3.81    3.22
   7  12   9   -3.28    3.29
  -4  13   9    0.60    1.50
  -3  13   9    0.15    1.25
  -2  13   9    0.09    2.54
  -1  13   9   -0.76    2.36
   0  13   9    2.09    2.63
   1  13   9    5.38    3.04
   2  13   9   -3.58    2.11
   3  13   9   -0.40    2.90
   4  13   9    1.33    3.06
   5  13   9    0.03    3.09
   6  13   9    6.11    3.83
  -3  14   9    1.65    1.41
  -2  14   9    2.14    2.71
  -1  14   9   -2.77    2.50
   0  14   9    1.32    2.66
   1  14   9    2.10    2.98
   2  14   9    6.19    3.15
   3  14   9    1.00    3.23
   4  14   9    1.94    3.35
   5  14   9    0.09    3.56
  -1  15   9   -2.57    2.46
   0  15   9   -2.01    2.64
   1  15   9    0.02    2.98
   2  15   9   -0.05    3.08
   3  15   9   -1.96    3.27
   1  13 -10    0.76    2.13
   1  13 -10    0.45    2.75
   0  13 -10    2.55    2.89
   0  13 -10   -0.73    1.52
  -1  13 -10    2.70    1.93
  -1  13 -10   -3.04    2.21
  -2  13 -10    0.34    1.20
  -2  13 -10   -0.92    2.23
   3  12 -10    0.91    2.18
   3  12 -10   -3.88    2.55
   2  12 -10    0.62    2.74
   2  12 -10   -0.80    1.80
   1  12 -10    0.37    2.48
   1  12 -10    0.90    1.65
   0  12 -10    0.83    2.40
   0  12 -10    3.53    1.87
  -1  12 -10    3.64    2.76
  -2  12 -10   -0.07    2.29
  -3  12 -10    3.40    2.41
  -4  12 -10   -1.25    1.78
   4  11 -10    1.87    2.31
   4  11 -10    1.33    2.93
   3  11 -10   -1.29    2.40
   3  11 -10    2.10    2.05
   2  11 -10    0.90    1.74
   2  11 -10   -0.75    2.40
   1  11 -10    1.57    2.39
   0  11 -10    1.96    2.26
  -1  11 -10   -1.22    1.81
  -2  11 -10    1.17    1.86
  -3  11 -10    0.43    1.90
  -4  11 -10    2.54    2.12
  -5  11 -10    3.61    2.10
  -6  11 -10   -0.59    1.89
   5  10 -10    2.16    2.89
   4  10 -10   -0.77    1.97
   4  10 -10    1.52    2.68
   3  10 -10    0.74    1.58
   3  10 -10   -3.99    2.06
   2  10 -10    5.27    2.91
   1  10 -10    6.56    2.64
   0  10 -10   -1.85    1.85
  -1  10 -10    6.54    2.57
  -2  10 -10   10.72    2.58
  -3  10 -10    0.43    1.57
  -4  10 -10    7.92    2.31
  -5  10 -10    4.12    2.09
  -6  10 -10    1.48    1.85
   6   9 -10    4.40    2.86
   5   9 -10    3.17    2.92
   4   9 -10    2.30    1.83
   4   9 -10    2.64    2.80
   3   9 -10    2.22    1.63
   3   9 -10   -0.09    2.66
   2   9 -10    3.89    2.48
   1   9 -10    0.84    1.97
   0   9 -10    1.31    2.07
  -1   9 -10    0.40    1.76
  -2   9 -10   -1.74    1.24
  -3   9 -10    3.40    1.81
  -4   9 -10    2.92    1.74
  -5   9 -10    3.92    1.93
  -6   9 -10    2.31    1.73
  -7   9 -10    3.05    2.05
   6   8 -10    0.72    2.45
   5   8 -10    0.80    2.54
   4   8 -10    0.41    2.15
   4   8 -10   -0.88    1.28
   3   8 -10    0.36    2.47
   2   8 -10    1.17    2.05
   1   8 -10    0.69    1.78
   0   8 -10    2.20    2.02
  -1   8 -10   20.14    3.32
  -2   8 -10   10.36    2.41
  -3   8 -10    3.13    1.62
  -4   8 -10    2.22    1.67
  -5   8 -10    2.75    1.68
  -6   8 -10    0.56    1.67
   7  -8  10   -2.33    1.14
   8  -8  10    3.96    2.23
   7   7 -10    0.11    2.23
   6   7 -10    1.36    2.36
   5   7 -10    2.13    2.59
   4   7 -10    0.17    2.23
   3   7 -10   44.38    5.24
   2   7 -10   19.42    3.51
   1   7 -10    0.98    1.72
   0   7 -10    6.22    2.27
  -1   7 -10    0.96    1.42
  -2   7 -10    2.78    1.63
  -3   7 -10    6.40    2.00
  -4   7 -10    3.08    1.73
  -5   7 -10   -0.13    1.41
   6  -7  10    0.46    1.45
   7  -7  10    0.60    1.39
   8  -7  10   -0.53    1.29
   7   6 -10    2.74    2.78
   6   6 -10    2.87    2.52
   5   6 -10   -0.92    2.19
   4   6 -10    8.53    2.87
   3   6 -10   24.30    3.99
   2   6 -10   -0.83    1.69
   1   6 -10   12.23    2.89
   0   6 -10    2.38    1.80
  -1   6 -10    1.40    1.41
  -2   6 -10    1.95    1.28
  -3   6 -10    1.23    1.34
  -4   6 -10    6.18    1.97
   5  -6  10   13.62    2.56
   6  -6  10    0.56    1.28
   7  -6  10   -0.83    1.12
   8  -6  10    3.30    1.86
   9  -6  10    2.15    2.01
   8   5 -10    0.84    2.26
   7   5 -10    1.73    2.22
   6   5 -10   -0.78    2.21
   5   5 -10    5.68    2.71
   4   5 -10   -2.22    1.81
   3   5 -10    8.90    2.87
   2   5 -10   23.02    3.48
   1   5 -10    3.84    1.96
   0   5 -10   10.70    2.37
  -1   5 -10    4.94    1.66
  -2   5 -10    0.68    1.20
  -3   5 -10    1.93    1.30
  -4   5 -10   15.80    2.75
   4  -5  10    8.96    1.92
   5  -5  10   -0.39    0.97
   6  -5  10    1.61    1.28
   7  -5  10    3.77    1.68
   8  -5  10    4.07    1.88
   9  -5  10    1.40    1.58
   8   4 -10    0.86    1.94
   7   4 -10    1.13    2.19
   6   4 -10    5.06    2.54
   5   4 -10    8.62    2.78
   4   4 -10    0.64    2.17
   3   4 -10   13.17    3.08
   2   4 -10    4.25    2.08
   1   4 -10    5.56    2.07
   0   4 -10   32.94    3.71
  -1   4 -10   36.99    3.26
  -2   4 -10    9.56    2.05
  -3   4 -10   20.67    2.90
   4  -4  10   11.52    2.14
   5  -4  10   29.40    3.52
   6  -4  10    8.25    2.09
   7  -4  10    0.44    0.98
   8  -4  10   -0.22    1.08
   9  -4  10    0.91    1.51
   8   3 -10    2.34    2.35
   7   3 -10    1.94    2.36
   6   3 -10    3.10    2.19
   5   3 -10   -3.32    1.88
   4   3 -10    1.90    2.21
   3   3 -10    4.39    2.25
   2   3 -10   -0.91    1.48
   1   3 -10   16.72    2.61
   0   3 -10    0.65    1.20
  -1   3 -10    2.82    1.30
  -2   3 -10    7.69    1.79
  -3   3 -10   14.78    2.47
   4  -3  10   17.97    2.51
   5  -3  10    8.41    1.84
   6  -3  10    2.60    1.23
   7  -3  10    3.14    1.66
   8  -3  10    2.54    1.63
   9  -3  10    2.13    1.71
  10  -3  10   -0.29    1.71
   9   2 -10    2.39    2.26
   8   2 -10    2.76    2.11
   7   2 -10    0.33    1.84
   6   2 -10    4.99    2.39
   5   2 -10   41.82    4.79
   4   2 -10    7.10    2.49
  -4  -2  10    4.41    1.95
   3   2 -10    5.01    2.13
   2   2 -10   12.30    2.41
   1   2 -10   23.04    2.92
   0   2 -10   52.79    3.73
  -1   2 -10  161.02    7.68
   1  -2  10  155.51    7.47
  -2   2 -10   51.98    3.64
   2  -2  10   53.79    3.50
   3  -2  10   69.59    4.16
   3  -2  10   66.84    4.20
   4  -2  10   22.93    2.86
   4  -2  10   24.33    2.85
   5  -2  10    7.00    1.65
   5  -2  10    4.28    1.42
   6  -2  10   13.78    2.44
   6  -2  10   14.15    2.60
   7  -2  10   11.53    2.39
   8  -2  10   -0.16    1.14
   9  -2  10    5.68    2.25
  10  -2  10    4.38    2.26
   9   1 -10    6.28    2.75
   8   1 -10   -1.59    1.66
  -8  -1  10    0.45    1.61
   7   1 -10    6.58    2.61
  -7  -1  10    4.48    2.22
   6   1 -10    3.86    2.19
  -6  -1  10    6.13    2.32
   5   1 -10   25.67    3.77
  -5  -1  10   22.74    3.51
   4   1 -10   48.10    4.83
  -4  -1  10   49.94    4.08
   3   1 -10   11.00    2.38
  -3  -1  10    6.30    1.76
   2   1 -10   11.13    2.26
  -2  -1  10   11.27    1.93
   1   1 -10   -0.02    1.09
  -1  -1  10    0.93    0.96
  -1  -1  10    0.83    0.60
   0   1 -10   -0.75    0.88
   0  -1  10   -0.26    0.52
   0  -1  10   -0.59    0.74
  -1   1 -10    0.38    0.83
   1  -1  10    0.10    0.63
  -2   1 -10    2.83    1.17
   2  -1  10    0.35    0.75
   3  -1  10   65.73    3.96
   3  -1  10   64.53    4.14
   4  -1  10    1.39    0.78
   4  -1  10   -0.88    0.69
   5  -1  10    1.07    0.90
   5  -1  10    0.12    1.07
   6  -1  10    2.79    1.29
   6  -1  10    2.19    1.33
   7  -1  10    2.54    1.21
   7  -1  10    1.98    1.36
   8  -1  10    0.59    1.02
   9  -1  10    7.05    2.31
  10  -1  10    1.23    1.72
   9   0 -10    1.67    1.96
  -9   0  10    0.03    1.94
   8   0 -10    3.27    2.13
  -8   0  10    1.07    1.97
   7   0 -10    0.11    1.60
  -7   0  10   -0.99    1.31
   6   0 -10    4.48    2.12
  -6   0  10    5.32    2.10
   5   0 -10   -0.53    1.60
  -5   0  10   -0.83    1.40
   4   0 -10   13.22    2.57
  -4   0  10   11.38    2.40
   3   0 -10    0.22    1.46
  -3   0  10    0.56    1.26
   2   0 -10   36.07    3.19
  -2   0  10   35.49    3.10
  -2   0  10   36.08    2.45
   1   0 -10   13.56    2.10
  -1   0  10   13.22    1.94
  -1   0  10   10.37    1.66
   0   0 -10    0.25    0.98
   0   0  10    0.98    0.90
   0   0  10    0.25    0.72
  -1   0 -10   21.97    2.38
   1   0  10   21.63    2.48
   1   0  10   18.84    1.67
  -2   0 -10    7.90    1.59
   2   0  10    9.25    1.78
   3   0  10    7.64    1.45
   3   0  10    7.79    1.77
   4   0  10   27.18    2.44
   4   0  10   31.79    3.39
   5   0  10   -0.23    0.65
   5   0  10   -0.42    0.91
   6   0  10    1.15    1.08
   6   0  10   -0.29    0.95
   7   0  10   17.80    2.98
   7   0  10   14.20    2.35
   8   0  10    7.56    2.22
   9   0  10    5.24    1.96
  10   0  10    0.47    1.53
   9  -1 -10   -0.06    1.82
  -9   1  10    0.37    2.03
   8  -1 -10    1.08    1.68
  -8   1  10    1.88    1.98
   7  -1 -10    3.06    1.91
  -7   1  10    1.10    1.93
   6  -1 -10   19.45    3.33
  -6   1  10   17.83    3.24
   5  -1 -10    0.25    1.57
  -5   1  10    2.68    1.79
  -4   1  10   40.04    4.18
   3  -1 -10   18.19    2.78
  -3   1  10   17.27    2.76
  -3   1  10   19.87    1.73
   2  -1 -10   -0.18    0.72
  -2   1  10    2.74    1.36
  -2   1  10    4.20    1.10
  -1   1  10   26.91    2.84
  -1   1  10   29.17    2.39
   0   1  10   95.47    5.03
   0   1  10   92.97    4.74
   1   1  10    9.16    1.29
   1   1  10    8.83    1.71
  -2  -1 -10   50.68    3.45
   2   1  10   64.14    2.88
   2   1  10   61.71    3.39
   2   1  10   63.32    3.95
   3   1  10   74.29    4.63
   3   1  10   83.55    4.37
   4   1  10   72.54    4.36
   5   1  10    2.42    1.30
   5   1  10    1.94    1.06
   6   1  10   -0.48    0.80
   6   1  10    1.05    1.12
   7   1  10    3.51    1.59
   7   1  10    3.03    1.02
   8   1  10   -0.26    1.25
   9   1  10    5.19    2.15
  10   1  10   -1.01    1.42
   9  -2 -10    4.67    2.56
  -9   2  10    2.49    2.23
   8  -2 -10    3.94    2.21
  -8   2  10    1.20    1.80
   7  -2 -10    7.72    2.46
  -7   2  10    2.85    2.11
   6  -2 -10   -1.17    1.36
  -6   2  10    0.40    1.63
   5  -2 -10   -0.68    1.29
  -5   2  10   -2.22    1.40
   4  -2 -10    0.47    0.72
  -4   2  10    9.04    2.26
   3  -2 -10    0.67    1.31
  -3   2  10    1.69    0.84
  -3   2  10    2.47    1.39
   2  -2 -10   31.52    2.73
  -2   2  10   31.52    3.32
  -2   2  10   27.63    2.35
   1  -2 -10   67.25    3.86
  -1   2  10   66.73    4.07
  -1   2  10   76.58    4.33
   0  -2 -10    1.68    1.01
   0   2  10    1.55    0.81
   0   2  10    1.94    1.14
  -1  -2 -10   10.39    1.53
   1   2  10   10.21    1.39
   1   2  10    8.83    1.75
   2   2  10    5.38    1.04
   2   2  10    4.65    0.88
   2   2  10    3.26    1.54
   3   2  10    9.49    1.99
   3   2  10    9.89    1.50
   4   2  10   81.35    4.73
   4   2  10   90.01    5.25
   5   2  10   -0.60    1.11
   5   2  10    0.57    0.82
   6   2  10    6.84    1.98
   6   2  10    8.59    2.02
   7   2  10    3.62    1.59
   8   2  10    1.15    1.16
   9   2  10    2.48    1.61
  10   2  10    4.77    2.23
  -9   3  10    4.27    2.47
   8  -3 -10    2.64    2.04
  -8   3  10    1.55    2.12
   7  -3 -10    0.03    1.54
  -7   3  10    1.96    2.03
   6  -3 -10   13.57    2.72
  -6   3  10    7.50    2.55
   5  -3 -10    3.47    1.32
  -5   3  10    0.85    1.62
   4  -3 -10    1.60    1.29
  -4   3  10    5.15    2.00
   3  -3 -10   19.21    2.50
  -3   3  10   16.17    2.68
  -3   3  10   14.62    2.02
   2  -3 -10   29.02    2.76
  -2   3  10   24.29    2.72
  -2   3  10   29.09    3.20
   1  -3 -10   26.61    2.29
  -1   3  10   32.52    3.13
  -1   3  10   28.92    2.54
   0  -3 -10   17.45    1.80
   0   3  10   14.90    2.38
  -1  -3 -10   13.66    1.61
   1   3  10   16.17    1.74
   1   3  10   14.83    2.42
   2   3  10  197.14    7.80
   2   3  10  180.34    7.79
   2   3  10  177.64    8.83
   3   3  10   24.65    3.10
   3   3  10   21.29    1.86
   4   3  10    5.50    1.87
   4   3  10    4.78    1.28
   5   3  10   13.00    2.12
   5   3  10   10.53    2.28
   6   3  10   -1.05    1.19
   6   3  10    0.95    1.08
   7   3  10   15.16    2.68
   8   3  10    2.52    1.61
   9   3  10   12.13    2.87
  10   3  10    1.92    1.74
  -9   4  10   -3.55    1.92
  -8   4  10   -1.56    1.89
  -7   4  10   12.37    3.27
  -6   4  10    5.21    2.35
   5  -4 -10   10.98    2.36
  -5   4  10   12.15    2.82
   4  -4 -10    7.30    1.72
  -4   4  10    6.91    2.26
   3  -4 -10    2.60    1.24
  -3   4  10    4.43    1.60
  -3   4  10    4.26    1.51
   2  -4 -10    1.79    1.02
  -2   4  10    1.88    1.18
  -2   4  10    2.54    1.47
   1  -4 -10   25.72    2.06
  -1   4  10   25.96    2.78
  -1   4  10   22.80    2.94
   0  -4 -10   21.81    1.70
   0   4  10   23.11    3.00
   0   4  10   26.06    2.22
  -1  -4 -10    6.70    1.09
   1   4  10    6.09    1.16
   1   4  10   10.01    2.22
   2   4  10   52.72    2.82
   2   4  10   55.23    4.16
   3   4  10   -0.09    0.61
   3   4  10    0.68    1.63
   4   4  10    0.28    1.56
   4   4  10    2.18    0.96
   5   4  10   13.40    2.08
   5   4  10   10.04    2.48
   6   4  10   12.92    2.73
   6   4  10   12.09    2.31
   7   4  10    0.27    1.57
   7   4  10   -0.38    1.16
   8   4  10   15.74    2.95
   9   4  10    0.84    1.36
  10   4  10    0.99    1.71
  -8   5  10    0.96    2.20
  -7   5  10   -0.14    1.76
  -6   5  10    1.62    1.86
  -5   5  10    2.66    1.88
  -4   5  10    3.06    1.69
  -3   5  10    4.73    1.90
  -3   5  10    4.69    1.67
  -2   5  10   -0.10    1.03
  -2   5  10    0.08    1.55
  -1   5  10   41.80    3.16
  -1   5  10   43.25    3.85
   0   5  10    0.35    0.75
   0   5  10    0.94    1.70
  -1  -5 -10   13.21    1.16
   1   5  10   14.72    2.68
   2   5  10   67.76    4.94
   2   5  10   67.92    3.26
   3   5  10   63.02    4.86
   3   5  10   60.87    3.36
   4   5  10   16.85    2.13
   4   5  10   13.38    2.86
   5   5  10    3.48    1.22
   5   5  10    3.29    2.15
   6   5  10    4.80    1.46
   6   5  10    3.32    2.13
   7   5  10   14.75    2.65
   7   5  10   13.83    3.02
   8   5  10   -0.12    1.11
   9   5  10    1.48    1.64
  10   5  10    2.55    1.70
  -8   6  10   -0.78    2.06
  -7   6  10    4.35    2.52
  -6   6  10   -1.32    1.50
  -5   6  10    2.10    1.71
  -4   6  10    0.13    1.39
  -3   6  10   -1.12    0.91
  -2   6  10    2.96    1.32
  -2   6  10    7.80    2.29
  -1   6  10   52.72    4.25
  -1   6  10   37.96    3.22
   0   6  10   56.40    4.51
   1   6  10   -0.18    1.74
   2   6  10   10.20    2.67
   3   6  10   48.81    4.94
   3   6  10   43.68    2.67
   4   6  10   13.13    1.83
   4   6  10   17.34    3.26
   5   6  10    8.01    1.71
   5   6  10    8.33    2.78
   6   6  10   45.24    3.62
   6   6  10   51.80    5.40
   7   6  10   -2.72    1.73
   7   6  10    0.08    1.09
   8   6  10    3.97    1.81
   9   6  10    3.68    1.98
  10   6  10    0.76    1.98
  -8   7  10   -0.71    2.11
  -7   7  10    3.39    2.32
  -6   7  10    0.37    1.57
  -5   7  10   19.95    3.37
  -4   7  10   10.83    2.48
  -3   7  10   -0.87    0.93
  -2   7  10   31.95    3.91
  -2   7  10   25.67    3.20
  -1   7  10   -0.73    0.69
  -1   7  10    1.59    1.87
   0   7  10    5.00    2.33
   1   7  10    4.33    2.26
   2   7  10   18.62    3.45
   3   7  10    8.55    2.88
   4   7  10    1.43    2.38
   5   7  10   -0.64    2.25
   6   7  10    1.62    2.45
   6   7  10    0.68    1.12
   7   7  10    1.89    1.34
   7   7  10   -0.67    2.26
   8   7  10    2.15    1.50
   8   7  10    3.45    2.33
   9   7  10    6.75    2.44
  10   7  10    0.67    1.89
  -7   8  10    0.19    1.84
  -6   8  10    0.16    1.76
  -5   8  10   -1.60    1.14
  -4   8  10    3.01    1.66
  -3   8  10    3.12    1.52
  -2   8  10    1.00    1.16
  -2   8  10   -1.40    1.94
  -1   8  10    9.45    2.63
  -1   8  10    8.44    1.86
   0   8  10   21.45    3.59
   1   8  10    5.20    2.49
   2   8  10    1.42    2.27
   3   8  10   23.07    4.00
   4   8  10    6.89    3.03
   5   8  10    0.14    2.43
   6   8  10   16.67    3.78
   7   8  10    2.18    2.79
   8   8  10    8.88    3.09
  -7   9  10   -0.62    1.78
  -6   9  10    2.54    2.12
  -5   9  10    2.07    1.66
  -4   9  10   15.95    3.06
  -3   9  10    0.01    1.13
  -2   9  10    2.12    2.20
  -2   9  10    3.80    1.55
  -1   9  10   10.89    3.00
   0   9  10    1.31    2.25
   1   9  10   14.17    3.38
   2   9  10    7.18    2.83
   3   9  10    5.23    2.85
   4   9  10    0.67    2.57
   5   9  10    5.08    3.14
   6   9  10    2.84    2.76
   7   9  10    4.40    3.24
   8   9  10    1.83    2.89
  -6  10  10   -0.28    1.77
  -5  10  10    3.44    1.78
  -4  10  10    1.83    1.62
  -3  10  10    1.54    1.29
  -2  10  10    0.13    2.23
  -2  10  10    0.26    0.89
  -1  10  10   -1.28    2.19
   0  10  10   -2.36    2.23
   1  10  10   23.20    4.20
   2  10  10    2.16    2.70
   3  10  10    4.35    3.01
   4  10  10   -0.73    2.50
   5  10  10    0.05    2.90
   6  10  10   -2.48    2.41
   7  10  10    2.41    3.12
   8  10  10    1.15    3.19
  -6  11  10    0.58    1.80
  -5  11  10   -1.06    1.18
  -4  11  10   -0.84    1.14
  -3  11  10    3.57    1.81
  -2  11  10    1.03    1.04
  -2  11  10   -0.84    2.18
  -1  11  10    1.39    2.41
   0  11  10    4.42    2.68
   1  11  10    0.58    2.39
   2  11  10    7.97    3.20
   3  11  10   10.47    3.44
   4  11  10    2.11    2.96
   5  11  10   16.92    4.22
   6  11  10    1.43    3.01
   7  11  10    7.13    3.94
   8  11  10    1.63    3.58
  -5  12  10   -0.22    1.55
  -4  12  10   -0.89    1.15
  -3  12  10   -0.52    1.19
  -2  12  10    2.99    1.48
  -2  12  10   -0.20    2.32
  -1  12  10    7.93    3.13
   0  12  10   -1.58    2.23
   1  12  10   -0.82    2.32
   2  12  10   -0.36    2.50
   3  12  10    3.39    3.13
   4  12  10   12.62    4.05
   5  12  10   -0.01    3.22
   6  12  10   -1.01    3.00
   7  12  10   -1.70    3.18
  -4  13  10    0.48    1.54
  -3  13  10   -0.14    1.17
  -2  13  10    1.52    2.59
  -1  13  10   -0.74    2.26
   0  13  10    0.80    2.54
   1  13  10    2.98    2.94
   2  13  10   -0.23    2.64
   3  13  10    3.41    3.24
   4  13  10   -2.63    2.79
   5  13  10    1.21    3.34
   6  13  10   -1.36    3.13
  -3  14  10    1.51    1.42
  -2  14  10   -1.09    2.76
  -1  14  10    4.80    3.26
   0  14  10    0.01    2.74
   1  14  10    1.24    2.91
   2  14  10    2.97    3.13
   3  14  10    4.88    3.60
   4  14  10   -2.64    3.08
   5  14  10   -1.25    3.43
  -1  15  10   -0.93    2.84
   0  15  10   -1.07    2.98
   1  15  10   -1.00    2.97
   2  15  10   -1.48    3.27
   3  15  10    0.78    3.05
   2  12 -11    1.31    1.88
   2  12 -11    0.39    2.86
   1  12 -11    1.69    1.79
   1  12 -11   -3.17    2.29
   0  12 -11    0.83    2.53
  -1  12 -11   -1.71    2.05
  -2  12 -11    3.15    2.35
  -3  12 -11   -1.95    1.96
  -4  12 -11   -1.38    2.13
   4  11 -11    3.99    3.11
   3  11 -11   -2.63    2.69
   3  11 -11    2.26    1.98
   2  11 -11    1.85    1.87
   2  11 -11    1.05    2.74
   1  11 -11   -0.42    2.46
   0  11 -11    6.39    2.77
  -1  11 -11   -0.07    2.01
  -2  11 -11    5.74    2.52
  -3  11 -11    3.05    2.03
  -4  11 -11   -0.82    1.69
  -5  11 -11   -0.65    2.08
   4  10 -11    1.95    2.61
   3  10 -11   -0.43    2.59
   3  10 -11    4.88    2.06
   2  10 -11    0.01    2.41
   1  10 -11   -2.73    1.76
   0  10 -11    3.41    2.35
  -1  10 -11   -0.99    1.90
  -2  10 -11    0.59    1.77
  -3  10 -11    1.77    1.62
  -4  10 -11    0.96    1.71
  -5  10 -11    0.05    1.66
  -6  10 -11   -1.77    1.79
   5   9 -11   -2.72    2.22
   4   9 -11   -0.52    2.29
   3   9 -11    1.64    2.62
   2   9 -11   -1.54    2.04
   1   9 -11   -2.10    1.98
   0   9 -11    6.00    2.50
  -1   9 -11   -1.71    1.60
  -2   9 -11   -0.41    1.49
  -3   9 -11    8.72    2.42
  -4   9 -11    4.15    1.85
  -5   9 -11    0.83    1.83
  -6   9 -11    0.86    1.86
  -7   9 -11    1.66    2.09
   6   8 -11    0.93    2.54
   5   8 -11   -0.33    2.37
   4   8 -11    0.55    2.57
   3   8 -11   -0.98    2.26
   2   8 -11   11.12    3.15
   1   8 -11    4.65    2.34
   0   8 -11    7.16    2.60
  -1   8 -11   -2.38    1.37
  -2   8 -11    2.44    1.73
  -3   8 -11    5.07    1.98
  -4   8 -11    6.62    2.26
  -5   8 -11    2.69    1.81
  -6   8 -11    1.96    1.79
  -7   8 -11    4.58    2.26
   7  -8  11   -0.27    1.46
   8  -8  11   -0.57    1.76
   6   7 -11    2.64    2.32
   5   7 -11   -0.85    2.26
   4   7 -11    1.46    2.44
   3   7 -11    0.09    2.17
   2   7 -11    3.90    2.38
   1   7 -11    4.96    2.41
   0   7 -11    0.41    1.65
  -1   7 -11   -0.14    1.44
  -2   7 -11   -0.43    1.40
  -3   7 -11   -0.10    1.15
  -4   7 -11   -1.77    0.96
  -5   7 -11   -0.13    1.39
  -6   7 -11    1.51    1.67
   6  -7  11    0.21    1.27
   7  -7  11    1.67    1.60
   8  -7  11   -0.04    1.47
   7   6 -11    2.81    2.74
   6   6 -11   -0.64    2.10
   5   6 -11    0.61    2.53
   4   6 -11    9.27    3.07
   3   6 -11    4.11    2.36
   2   6 -11    1.38    2.10
   1   6 -11    9.17    2.55
   0   6 -11    5.18    2.05
  -1   6 -11    0.99    1.51
  -2   6 -11   22.35    3.17
  -3   6 -11    4.68    1.88
  -4   6 -11   -1.46    1.06
  -5   6 -11    5.57    2.01
   5  -6  11    1.92    1.34
   6  -6  11    2.63    1.61
   7  -6  11    0.27    1.26
   8  -6  11    1.19    1.57
   7   5 -11    4.61    2.73
   6   5 -11    3.54    2.44
   5   5 -11    4.60    2.91
   4   5 -11    6.43    2.92
   3   5 -11   19.54    3.76
   2   5 -11   31.93    4.11
   1   5 -11    4.81    2.15
   0   5 -11    1.48    1.66
  -1   5 -11   29.88    3.62
  -2   5 -11   34.44    3.91
  -3   5 -11    2.25    1.40
  -4   5 -11   -0.72    1.25
   5  -5  11   16.08    2.72
   6  -5  11   10.28    2.31
   7  -5  11    0.28    1.29
   8  -5  11    0.44    1.36
   9  -5  11   -0.87    1.46
   8   4 -11    2.48    2.46
   7   4 -11    0.38    2.21
   6   4 -11   -0.06    2.26
   5   4 -11    2.28    2.25
   4   4 -11   -1.93    1.91
   3   4 -11    0.48    2.06
   2   4 -11    1.78    1.96
   1   4 -11    3.92    1.90
   0   4 -11    3.75    1.81
  -1   4 -11   -0.35    1.24
  -2   4 -11    4.59    1.76
  -3   4 -11    1.94    1.41
  -4   4 -11   -0.55    1.19
   4  -4  11   -0.18    0.82
   5  -4  11    5.48    1.68
   6  -4  11    5.08    1.75
   7  -4  11    0.41    1.16
   8  -4  11    2.35    1.57
   9  -4  11    2.85    1.66
   8   3 -11   -0.02    2.05
   7   3 -11   -0.22    1.83
   6   3 -11    4.07    2.45
   5   3 -11   10.39    2.99
   4   3 -11    5.66    2.48
   3   3 -11    7.88    2.70
   2   3 -11    6.27    2.32
   1   3 -11    2.55    1.76
   0   3 -11   -0.61    1.19
  -1   3 -11    2.64    1.38
  -2   3 -11   42.69    3.53
  -3   3 -11    0.98    1.23
   4  -3  11   56.57    4.02
   5  -3  11   27.16    3.32
   6  -3  11    0.66    1.02
   7  -3  11    0.98    1.11
   8  -3  11    3.81    1.83
   9  -3  11    1.64    2.01
   8   2 -11    2.00    2.33
   7   2 -11    0.41    1.81
   6   2 -11   17.49    3.58
   5   2 -11    2.23    2.18
   4   2 -11    8.38    2.84
   3   2 -11    1.75    1.95
   2   2 -11   -2.14    1.39
   1   2 -11    1.32    1.43
   0   2 -11    3.69    1.55
  -1   2 -11    1.35    1.13
   1  -2  11   -0.33    0.64
  -2   2 -11    1.76    1.18
   2  -2  11    1.01    0.88
  -3   2 -11    5.54    1.79
   3  -2  11    4.01    1.35
   4  -2  11    1.10    0.98
   4  -2  11   -0.12    0.64
   5  -2  11    0.16    0.99
   5  -2  11    0.74    0.86
   6  -2  11   11.60    2.30
   6  -2  11    9.82    2.10
   7  -2  11   -0.17    0.92
   8  -2  11    0.48    0.99
   9  -2  11    1.10    1.33
  10  -2  11   -0.36    1.50
   8   1 -11    0.26    1.69
   7   1 -11    0.87    1.76
  -7  -1  11   -1.46    1.53
   6   1 -11    2.32    1.99
  -6  -1  11   -0.10    1.63
   5   1 -11    1.92    2.08
  -5  -1  11    2.27    1.79
   4   1 -11    3.03    2.29
  -4  -1  11    2.54    1.72
   3   1 -11   20.24    3.26
  -3  -1  11   18.06    2.67
   2   1 -11    1.82    1.69
  -2  -1  11   -0.13    1.12
   1   1 -11    4.66    1.68
  -1  -1  11    6.00    1.19
  -1  -1  11    3.41    1.30
   0   1 -11   24.35    2.93
   0  -1  11   25.16    2.72
   0  -1  11   25.14    2.55
  -1   1 -11   -0.30    0.86
   1  -1  11    1.80    0.89
  -2   1 -11   28.10    3.08
   2  -1  11   21.00    2.70
   3  -1  11   10.48    2.07
   3  -1  11   11.20    1.80
   4  -1  11    5.32    1.32
   4  -1  11    5.57    1.62
   5  -1  11   16.80    2.53
   5  -1  11   16.15    2.61
   6  -1  11    0.06    1.01
   6  -1  11    0.45    0.76
   7  -1  11   -0.11    0.99
   7  -1  11    1.23    1.16
   8  -1  11   16.21    3.18
   9  -1  11    4.91    2.01
  10  -1  11    0.19    1.45
   9   0 -11    2.09    2.16
  -9   0  11    2.24    2.06
   8   0 -11    5.94    2.47
  -8   0  11   -1.83    1.39
   7   0 -11    3.92    2.23
  -7   0  11    3.05    1.95
   6   0 -11   11.59    2.81
  -6   0  11    9.04    2.51
   5   0 -11   43.90    4.75
  -5   0  11   47.91    4.99
   4   0 -11    2.94    2.03
  -4   0  11    5.00    1.95
   3   0 -11    5.95    2.14
  -3   0  11    4.91    1.82
   2   0 -11    4.90    1.78
  -2   0  11    4.20    1.55
  -2   0  11    4.78    1.14
   1   0 -11    1.51    1.18
  -1   0  11    0.21    0.73
  -1   0  11    0.53    0.97
   0   0 -11   21.99    2.72
   0   0  11   22.57    2.54
   0   0  11   25.19    2.47
  -1   0 -11  122.99    6.33
   1   0  11  131.08    5.85
   1   0  11  134.40    6.64
  -2   0 -11    1.50    0.96
   2   0  11    0.32    0.90
   3   0  11   29.81    2.42
   3   0  11   26.79    3.18
   4   0  11    0.53    0.63
   4   0  11   -0.12    0.92
   5   0  11    1.83    1.35
   5   0  11    1.03    0.87
   6   0  11   16.76    2.63
   6   0  11   20.32    2.98
   7   0  11    4.70    1.74
   7   0  11    2.83    1.30
   8   0  11    1.87    1.50
   9   0  11    3.87    1.97
  10   0  11    0.81    1.79
   9  -1 -11    2.13    2.11
  -9   1  11    3.75    2.33
   8  -1 -11    1.43    1.91
  -8   1  11    1.64    1.92
   7  -1 -11    3.84    2.04
  -7   1  11   -2.40    1.33
   6  -1 -11    2.37    1.77
  -6   1  11    0.65    1.76
   5  -1 -11    1.28    1.66
  -5   1  11    2.14    1.78
   4  -1 -11    2.32    1.84
  -4   1  11    0.61    1.53
   3  -1 -11    4.64    1.97
  -3   1  11    5.81    1.21
  -3   1  11    5.29    1.71
   2  -1 -11   -0.76    0.93
  -2   1  11    2.34    0.90
  -2   1  11    2.86    1.44
  -1   1  11   27.64    2.84
  -1   1  11   26.18    2.87
   0  -1 -11    0.00    0.66
   0   1  11   -1.32    0.84
   0   1  11   -0.56    0.79
  -1  -1 -11    0.17    0.54
   1   1  11    1.94    1.07
   1   1  11    1.75    0.97
  -2  -1 -11    0.66    0.94
   2   1  11    1.75    1.14
   2   1  11    2.49    0.79
   3   1  11    6.69    1.36
   3   1  11    5.58    1.64
   4   1  11   19.18    2.77
   4   1  11   22.72    2.68
   5   1  11    3.89    1.28
   5   1  11    1.45    1.37
   6   1  11   -0.11    0.84
   6   1  11    0.56    1.20
   7   1  11    0.66    1.10
   7   1  11    2.49    1.32
   8   1  11    2.59    1.57
   9   1  11    7.00    2.34
  10   1  11    2.07    1.78
   9  -2 -11    0.83    2.21
   8  -2 -11    2.36    2.20
  -8   2  11   -0.71    1.70
   7  -2 -11    3.11    1.92
  -7   2  11    2.65    2.11
   6  -2 -11   -1.03    1.36
  -6   2  11   -0.11    1.56
   5  -2 -11   26.81    3.54
  -5   2  11   24.16    3.85
   4  -2 -11    1.02    0.80
  -4   2  11   -0.22    1.58
   3  -2 -11    0.11    1.40
  -3   2  11   -0.45    1.19
   2  -2 -11    1.02    1.36
  -2   2  11    2.69    1.44
  -2   2  11    5.12    1.33
   1  -2 -11   51.11    3.39
  -1   2  11   53.39    3.72
  -1   2  11   56.68    3.64
   0  -2 -11    2.08    1.15
   0   2  11    1.78    1.21
   0   2  11    2.46    1.03
  -1  -2 -11   81.07    4.20
   1   2  11   73.10    3.91
   1   2  11   76.30    4.70
  -2  -2 -11   -1.26    0.79
   2   2  11   -0.10    0.99
   2   2  11   -0.42    0.54
   3   2  11   36.73    3.88
   3   2  11   45.50    2.88
   4   2  11   29.78    2.56
   4   2  11   28.64    3.46
   5   2  11   41.62    4.29
   5   2  11   34.84    3.03
   6   2  11   30.37    3.72
   6   2  11   35.57    3.91
   7   2  11    1.88    1.38
   7   2  11    2.01    1.50
   8   2  11    6.23    2.00
   9   2  11    0.53    1.64
  10   2  11    1.07    1.93
  -8   3  11   -0.50    1.82
   7  -3 -11    5.42    2.22
  -7   3  11    3.70    2.33
   6  -3 -11    5.02    1.78
  -6   3  11    2.98    2.00
   5  -3 -11    0.52    1.38
  -5   3  11    1.96    1.94
   4  -3 -11   13.37    2.43
  -4   3  11    9.22    2.47
   3  -3 -11    4.60    1.66
  -3   3  11    4.59    1.75
   2  -3 -11   11.72    2.08
  -2   3  11   13.93    2.16
  -2   3  11   10.47    2.10
   1  -3 -11    3.72    1.29
  -1   3  11    4.23    1.52
  -1   3  11    7.83    1.69
   0  -3 -11   60.63    3.32
   0   3  11   55.47    3.95
  -1  -3 -11    1.47    0.93
   1   3  11    3.50    1.01
   1   3  11    3.97    1.63
  -2  -3 -11    2.79    1.10
   2   3  11    2.19    1.48
   2   3  11    2.87    0.85
   3   3  11    7.47    2.02
   3   3  11    7.98    1.38
   4   3  11   18.97    2.31
   4   3  11   15.43    2.67
   5   3  11   -0.04    0.80
   5   3  11    1.00    1.47
   6   3  11    6.86    1.84
   6   3  11   11.61    2.42
   7   3  11    0.98    1.18
   7   3  11   -1.26    1.42
   8   3  11    3.09    1.67
   9   3  11    1.54    1.47
  10   3  11    4.10    2.09
  -8   4  11   -0.13    1.98
  -7   4  11    3.54    2.33
  -6   4  11   -1.68    1.51
  -5   4  11    6.96    2.61
   4  -4 -11    4.08    1.40
  -4   4  11    1.60    1.74
   3  -4 -11    8.02    1.77
  -3   4  11   10.22    2.24
   2  -4 -11   -1.39    0.88
  -2   4  11    0.36    1.08
  -2   4  11    1.13    1.38
   1  -4 -11   38.16    2.58
  -1   4  11   38.55    3.82
  -1   4  11   32.38    2.93
   0  -4 -11    2.32    0.99
   0   4  11    2.16    1.00
   0   4  11    2.68    1.70
  -1  -4 -11   24.24    1.87
   1   4  11   27.46    3.38
   1   4  11   22.62    2.04
   2   4  11   11.20    2.47
   3   4  11   -0.14    0.52
   3   4  11   -0.60    1.50
   4   4  11    1.01    0.83
   4   4  11   -2.02    1.46
   5   4  11   20.30    2.63
   5   4  11   13.99    2.86
   6   4  11    1.63    1.21
   6   4  11   -0.15    1.63
   7   4  11    9.56    2.19
   7   4  11    7.63    2.28
   8   4  11    5.23    2.00
   8   4  11    2.85    1.06
   9   4  11    1.95    1.55
  10   4  11    3.74    2.10
  -8   5  11   -2.32    1.84
  -7   5  11    0.41    2.02
  -6   5  11    5.41    2.37
  -5   5  11    2.26    1.81
  -4   5  11    4.08    1.94
  -3   5  11   11.39    2.36
  -2   5  11   27.42    3.42
  -2   5  11   31.90    3.46
  -1   5  11    7.48    2.28
  -1   5  11    9.33    1.86
   0   5  11   39.57    3.07
   0   5  11   40.39    4.27
   1   5  11   28.36    3.70
   2   5  11   11.28    2.64
   3   5  11   -0.27    0.59
   3   5  11    0.57    1.84
   4   5  11    5.41    2.31
   4   5  11    6.79    1.45
   5   5  11   13.81    3.00
   5   5  11   10.18    1.91
   6   5  11    9.57    2.75
   6   5  11   16.32    2.50
   7   5  11   19.63    3.04
   7   5  11   20.35    3.44
   8   5  11    0.19    1.34
   8   5  11    1.42    1.25
   9   5  11    3.92    2.05
  10   5  11   -1.42    1.40
  -8   6  11    0.50    2.43
  -7   6  11    2.47    2.33
  -6   6  11   12.23    3.14
  -5   6  11   -0.68    1.47
  -4   6  11   25.11    3.65
  -3   6  11    2.08    1.48
  -2   6  11    1.50    1.15
  -2   6  11    1.36    1.88
  -1   6  11    4.90    1.52
  -1   6  11    4.63    2.20
   0   6  11   -0.92    0.71
   0   6  11    0.26    1.77
   1   6  11    0.22    1.90
   2   6  11    4.91    2.34
   3   6  11    5.50    2.45
   4   6  11    4.60    1.33
   4   6  11    2.36    2.33
   5   6  11    1.30    1.08
   5   6  11   -0.66    2.11
   6   6  11    1.28    2.18
   6   6  11    2.12    1.32
   7   6  11    5.44    1.82
   7   6  11    4.55    2.41
   8   6  11    1.78    1.36
   8   6  11    3.40    2.02
   9   6  11    3.33    1.92
  10   6  11    0.55    1.78
  -7   7  11   -0.08    1.81
  -6   7  11   -0.23    1.63
  -5   7  11    1.77    1.66
  -4   7  11    3.64    1.83
  -3   7  11   -0.56    1.06
  -2   7  11   -0.51    1.96
  -2   7  11    1.39    1.12
  -1   7  11    7.06    2.52
  -1   7  11    4.51    1.51
   0   7  11    8.79    2.65
   1   7  11   -0.17    2.02
   2   7  11    0.44    2.06
   3   7  11    8.47    2.81
   4   7  11    7.74    2.94
   5   7  11   13.40    3.49
   6   7  11    3.69    2.66
   7   7  11   24.38    4.21
   8   7  11    4.97    2.05
   8   7  11    7.21    2.71
   9   7  11    2.46    1.87
  10   7  11    1.15    1.92
  -7   8  11   -1.29    1.71
  -6   8  11    4.46    2.17
  -5   8  11   -0.22    1.51
  -4   8  11    8.70    2.31
  -3   8  11    3.51    1.68
  -2   8  11    8.57    2.87
  -2   8  11   10.09    2.14
  -1   8  11   11.91    2.31
  -1   8  11    8.09    2.76
   0   8  11   58.94    5.70
   1   8  11    0.79    2.23
   2   8  11   10.72    3.18
   3   8  11    5.37    2.88
   4   8  11    7.40    3.27
   5   8  11    1.14    2.42
   6   8  11    2.38    2.63
   7   8  11   -0.16    2.68
   8   8  11    2.07    2.59
  -7   9  11   -2.83    1.57
  -6   9  11   -0.15    1.59
  -5   9  11    5.27    2.25
  -4   9  11    1.68    1.62
  -3   9  11    0.79    1.23
  -2   9  11   12.33    3.03
  -2   9  11    9.21    2.25
  -1   9  11    2.57    2.50
  -1   9  11   -0.30    0.93
   0   9  11    7.86    2.88
   1   9  11   -0.96    2.26
   2   9  11    5.59    2.90
   3   9  11    6.01    3.08
   4   9  11   -2.94    2.38
   5   9  11   -2.41    2.50
   6   9  11   -1.27    2.41
   7   9  11    2.04    2.85
   8   9  11    0.69    2.65
  -6  10  11    0.30    1.80
  -5  10  11   -0.38    1.51
  -4  10  11    0.62    1.36
  -3  10  11    2.43    1.58
  -2  10  11   10.26    2.30
  -2  10  11    9.35    3.07
  -1  10  11    2.59    2.56
   0  10  11   22.03    3.96
   1  10  11    4.35    2.85
   2  10  11   -2.31    2.21
   3  10  11   14.04    3.76
   4  10  11   12.38    3.80
   5  10  11    0.61    2.97
   6  10  11    2.48    3.02
   7  10  11    2.10    3.06
   8  10  11   -1.28    2.92
  -5  11  11    0.03    1.48
  -4  11  11   -0.51    1.31
  -3  11  11   -0.31    1.05
  -2  11  11    0.88    2.30
  -2  11  11    1.10    1.20
  -1  11  11    1.51    2.49
   0  11  11    6.39    3.09
   1  11  11   -1.87    2.26
   2  11  11   -0.58    2.36
   3  11  11    2.50    3.04
   4  11  11   -2.17    2.78
   5  11  11    1.60    3.09
   6  11  11   -0.68    2.76
   7  11  11   -0.44    3.16
   8  11  11   -3.01    3.12
  -5  12  11    0.30    1.63
  -4  12  11   -1.44    1.18
  -3  12  11    0.03    1.30
  -2  12  11    0.30    0.98
  -2  12  11   -2.78    2.25
  -1  12  11   -2.39    2.27
   0  12  11   -1.08    2.37
   1  12  11   -1.15    2.46
   2  12  11    4.87    3.07
   3  12  11    0.77    2.64
   4  12  11    3.64    3.34
   5  12  11    2.09    3.29
   6  12  11    1.64    3.16
   7  12  11    0.26    3.42
  -4  13  11    0.76    1.41
  -3  13  11    1.35    1.44
  -2  13  11    0.87    1.14
  -2  13  11   -2.94    2.49
  -1  13  11    0.05    2.57
   0  13  11    6.64    3.23
   1  13  11    4.57    3.28
   2  13  11    2.20    3.11
   3  13  11    2.13    3.23
   4  13  11   -3.25    2.95
   5  13  11    1.61    3.51
   6  13  11    1.17    3.66
  -2  14  11   -2.13    2.64
  -2  14  11    1.83    1.26
  -1  14  11    2.03    3.01
   0  14  11    0.43    2.75
   1  14  11    5.16    3.31
   2  14  11    0.08    2.98
   3  14  11   -0.47    2.95
   4  14  11   -0.39    3.46
   5  14  11   -4.17    3.24
   0  15  11    0.79    3.17
   1  15  11   -5.53    2.56
   2  15  11   -0.37    3.32
   3  15  11   -4.18    3.04
   1  12 -12    0.42    2.68
   1  12 -12    2.65    1.98
   0  12 -12    3.59    2.87
  -1  12 -12   -1.18    2.41
  -2  12 -12   -2.78    2.22
  -3  12 -12    2.74    2.50
   3  11 -12    5.86    3.53
   3  11 -12    2.47    2.39
   2  11 -12    1.85    1.89
   2  11 -12   -2.99    2.20
   1  11 -12   -0.81    2.36
   0  11 -12    1.84    2.32
  -1  11 -12   -0.99    2.26
  -2  11 -12   -0.81    2.11
  -3  11 -12   -1.00    1.64
  -4  11 -12   -0.54    1.98
  -5  11 -12    0.48    2.08
   4  10 -12   -2.45    2.58
   3  10 -12   -0.51    2.73
   3  10 -12    1.42    1.65
   2  10 -12    1.84    2.81
   1  10 -12   -0.72    2.22
   0  10 -12    1.67    2.37
  -1  10 -12    7.88    2.78
  -2  10 -12    1.98    2.15
  -3  10 -12   -0.62    1.69
  -4  10 -12    0.99    1.94
  -5  10 -12    0.86    1.67
   5   9 -12   -2.77    2.71
   4   9 -12    1.67    2.70
   3   9 -12   -1.41    2.45
   2   9 -12   -0.60    2.27
   1   9 -12    4.27    2.56
   0   9 -12   -3.50    1.65
  -1   9 -12    3.87    2.30
  -2   9 -12   -0.02    1.55
  -3   9 -12    4.50    2.20
  -4   9 -12    2.37    1.91
  -5   9 -12    0.94    1.64
  -6   9 -12   -1.22    1.68
   5   8 -12    0.19    2.52
   4   8 -12    0.56    2.50
   3   8 -12   -2.65    2.37
   2   8 -12   -1.85    1.88
   1   8 -12    2.50    2.27
   0   8 -12   -1.83    1.53
  -1   8 -12    8.92    2.59
  -2   8 -12    2.35    1.86
  -3   8 -12    0.11    1.40
  -4   8 -12   -0.60    1.36
  -5   8 -12    1.80    1.75
  -6   8 -12    2.46    2.01
  -7   8 -12    1.84    2.17
   6   7 -12   -0.59    2.62
   5   7 -12    3.90    2.70
   4   7 -12    2.30    2.52
   3   7 -12   17.77    4.03
   2   7 -12    1.89    2.37
   1   7 -12   -0.98    1.76
   0   7 -12   14.56    3.14
  -1   7 -12    1.03    1.44
  -2   7 -12    8.99    2.36
  -3   7 -12   14.60    2.94
  -4   7 -12    9.60    2.44
  -5   7 -12    2.58    1.63
  -6   7 -12    1.11    1.74
   7  -7  12    0.40    1.45
   8  -7  12   -0.95    1.44
   6   6 -12    3.45    2.69
   5   6 -12   -1.18    2.53
   4   6 -12    4.82    2.74
   3   6 -12    6.73    2.91
   2   6 -12    1.04    2.14
   1   6 -12    6.90    2.47
   0   6 -12   -0.52    1.68
  -1   6 -12    3.71    1.70
  -2   6 -12    8.50    2.30
  -3   6 -12    3.26    1.80
  -4   6 -12    9.33    2.30
  -5   6 -12    4.92    1.91
   6  -6  12    0.69    1.22
   7  -6  12    2.33    1.70
   8  -6  12    3.19    1.89
   7   5 -12    1.77    2.45
   6   5 -12   -0.15    1.98
   5   5 -12   -1.27    2.39
   4   5 -12   -4.26    1.78
   3   5 -12    4.95    2.70
   2   5 -12   12.64    2.98
   1   5 -12   13.71    2.94
   0   5 -12    6.32    2.39
  -1   5 -12   -0.64    1.40
  -2   5 -12    2.36    1.52
  -3   5 -12   24.93    3.50
  -4   5 -12   11.55    2.50
  -5   5 -12    9.51    2.43
   5  -5  12   12.48    2.48
   6  -5  12    3.48    1.67
   7  -5  12    1.55    1.53
   8  -5  12    0.96    1.57
   9  -5  12   -0.29    1.44
   7   4 -12    0.24    2.19
   6   4 -12    3.35    2.59
   5   4 -12    2.54    2.79
   4   4 -12   11.24    3.13
   3   4 -12   -0.60    2.29
   2   4 -12    8.20    2.57
   1   4 -12    3.90    2.02
   0   4 -12   23.72    3.53
  -1   4 -12   29.55    3.64
  -2   4 -12   11.81    2.38
  -3   4 -12   24.25    3.41
  -4   4 -12    3.78    1.79
   5  -4  12    6.09    1.71
   6  -4  12    1.80    1.29
   7  -4  12    2.01    1.51
   8  -4  12   -0.54    1.34
   9  -4  12    0.52    1.70
   8   3 -12    3.03    2.30
   7   3 -12   -0.01    2.00
   6   3 -12   -2.28    2.02
   5   3 -12    5.63    2.93
   4   3 -12    0.60    2.27
   3   3 -12    0.38    2.08
   2   3 -12    4.64    2.36
   1   3 -12   13.17    2.70
   0   3 -12   13.64    2.72
  -1   3 -12    2.36    1.53
  -2   3 -12   13.16    2.46
  -3   3 -12    0.56    1.26
   4  -3  12    6.65    1.61
   5  -3  12    2.22    1.18
   6  -3  12   -0.63    0.66
   7  -3  12    7.38    1.99
   8  -3  12    0.97    1.09
   9  -3  12    0.78    1.53
   8   2 -12    2.67    2.25
   7   2 -12    0.27    2.13
   6   2 -12    7.50    2.87
   5   2 -12    5.47    2.60
   4   2 -12    7.99    2.89
   3   2 -12   -1.07    1.81
   2   2 -12   -2.36    1.50
   1   2 -12    0.02    1.52
   0   2 -12   41.29    4.27
  -1   2 -12   48.28    3.67
   1  -2  12   34.54    3.00
  -2   2 -12    0.23    1.22
   2  -2  12    0.70    0.79
  -3   2 -12   10.79    2.27
   3  -2  12   13.64    2.35
   4  -2  12   -0.49    0.56
   4  -2  12   -0.73    0.70
   5  -2  12    7.92    1.82
   5  -2  12    6.99    1.82
   6  -2  12   19.89    3.09
   6  -2  12   19.59    2.96
   7  -2  12   10.80    2.40
   8  -2  12    2.55    1.53
   9  -2  12    3.83    2.00
   8   1 -12    1.45    2.05
   7   1 -12    3.79    2.30
  -7  -1  12    3.18    2.25
   6   1 -12   -1.43    1.76
  -6  -1  12    0.45    1.71
   5   1 -12   25.85    3.95
  -5  -1  12   31.86    4.07
   4   1 -12   45.02    4.99
  -4  -1  12   54.07    4.54
   3   1 -12    0.38    1.76
  -3  -1  12    0.09    1.41
   2   1 -12    0.44    1.70
  -2  -1  12    0.13    1.24
   1   1 -12   11.80    2.34
  -1  -1  12   16.05    2.12
   0   1 -12    0.10    1.24
   0  -1  12    0.34    0.77
  -1   1 -12   51.29    3.76
   1  -1  12   55.99    3.74
  -2   1 -12   18.72    2.66
   2  -1  12   18.97    2.61
  -3   1 -12   -1.14    0.93
   3  -1  12   -0.10    0.88
   4  -1  12    0.69    1.02
   4  -1  12   -0.52    0.50
   5  -1  12    6.91    1.70
   5  -1  12    9.81    2.17
   6  -1  12    0.11    0.78
   6  -1  12    0.97    1.14
   7  -1  12    0.61    1.31
   7  -1  12    1.35    1.20
   8  -1  12   10.46    2.53
   9  -1  12    0.40    1.37
  10  -1  12   -1.03    1.38
   8   0 -12    3.35    2.30
  -8   0  12    0.30    1.85
   7   0 -12    0.31    1.91
  -7   0  12   -1.44    1.81
   6   0 -12    0.53    1.75
  -6   0  12    0.61    1.70
   5   0 -12    5.74    2.37
  -5   0  12    4.59    2.07
   4   0 -12    3.16    2.20
  -4   0  12    5.04    1.92
   3   0 -12    1.73    1.77
  -3   0  12    0.81    1.39
   2   0 -12    4.89    1.86
  -2   0  12    5.34    1.77
  -2   0  12    6.78    1.44
   1   0 -12   -1.92    1.18
  -1   0  12    1.55    0.93
  -1   0  12    0.84    1.14
   0   0 -12    0.59    1.39
   0   0  12   -0.05    0.75
   0   0  12    1.43    1.08
  -1   0 -12   12.80    2.15
   1   0  12   12.93    2.16
   1   0  12   12.70    1.67
  -2   0 -12   -0.33    1.02
   2   0  12   -0.09    0.73
   3   0  12    7.59    1.49
   3   0  12   11.71    2.21
   4   0  12    0.20    1.07
   4   0  12    1.95    0.94
   5   0  12    0.37    0.78
   5   0  12   -0.30    0.99
   6   0  12    8.34    2.01
   6   0  12    7.63    1.95
   7   0  12    8.19    2.11
   7   0  12   12.73    2.54
   8   0  12    3.29    1.75
   9   0  12    3.96    1.91
  10   0  12   -0.36    1.44
   8  -1 -12    0.53    1.80
  -8   1  12   -0.39    1.56
   7  -1 -12    3.12    1.98
  -7   1  12    9.42    2.87
   6  -1 -12    7.39    2.21
  -6   1  12    4.11    2.22
   5  -1 -12    8.42    2.50
  -5   1  12    3.26    2.04
   4  -1 -12   13.72    2.73
  -4   1  12    8.88    2.42
   3  -1 -12    2.79    1.86
  -3   1  12    2.33    1.56
   2  -1 -12    0.10    1.24
  -2   1  12    3.18    1.54
  -2   1  12   -0.21    0.78
  -1   1  12   43.51    3.20
  -1   1  12   36.78    3.23
   0   1  12   53.59    3.62
   0   1  12   59.83    3.94
   1   1  12  106.96    5.19
   1   1  12  104.01    5.88
  -2  -1 -12   81.13    4.84
   2   1  12   91.41    4.09
   2   1  12   85.43    5.18
   3   1  12    1.03    0.74
   3   1  12    0.18    1.04
   4   1  12   -0.25    1.20
   4   1  12   -0.31    0.70
   5   1  12   13.95    2.55
   5   1  12   20.15    2.71
   6   1  12    3.09    1.29
   6   1  12    4.26    1.66
   7   1  12    3.12    1.45
   7   1  12    1.25    1.44
   8   1  12   17.57    3.13
   9   1  12    4.42    2.04
  10   1  12    1.85    1.93
   8  -2 -12    1.46    2.02
  -8   2  12   -0.49    1.75
   7  -2 -12    1.02    1.62
  -7   2  12   -0.33    1.61
   6  -2 -12    1.50    1.64
  -6   2  12    0.71    1.74
   5  -2 -12    0.91    1.57
  -5   2  12    0.82    1.59
   4  -2 -12    1.13    0.89
  -4   2  12   -0.60    1.57
   3  -2 -12   11.56    2.38
  -3   2  12   12.70    2.61
   2  -2 -12   12.96    2.31
  -2   2  12    9.42    2.07
  -2   2  12    9.99    1.83
   1  -2 -12   53.07    3.57
  -1   2  12   58.74    4.02
  -1   2  12   54.37    3.72
   0  -2 -12   -0.36    1.13
   0   2  12   -0.78    0.95
   0   2  12    1.76    1.12
  -1  -2 -12    9.51    1.70
   1   2  12    8.24    1.44
   1   2  12    8.12    1.93
  -2  -2 -12    0.28    0.88
   2   2  12    0.41    1.13
   2   2  12    0.89    0.71
   3   2  12    6.89    1.36
   3   2  12    8.09    2.13
   4   2  12   30.21    2.53
   4   2  12   30.05    3.74
   5   2  12    1.34    0.96
   5   2  12   -0.53    1.24
   6   2  12    2.42    1.40
   6   2  12    1.31    1.43
   7   2  12    3.02    1.69
   7   2  12    0.68    1.14
   8   2  12    0.19    1.19
   8   2  12    2.07    1.00
   9   2  12    5.66    2.21
  10   2  12    1.37    1.75
  -8   3  12    1.41    2.30
  -7   3  12    1.57    2.03
   6  -3 -12    1.65    1.22
  -6   3  12    2.18    2.00
   5  -3 -12    3.68    1.77
  -5   3  12    1.89    1.95
   4  -3 -12   -0.02    1.35
  -4   3  12   -0.29    1.57
   3  -3 -12    3.77    1.63
  -3   3  12    2.46    1.71
   2  -3 -12   35.36    3.16
  -2   3  12   38.39    3.14
  -2   3  12   35.80    3.87
   1  -3 -12    1.49    1.24
  -1   3  12   -1.27    0.97
  -1   3  12    2.82    1.27
   0  -3 -12   25.53    2.47
   0   3  12   29.54    3.31
   0   3  12   18.96    2.27
  -1  -3 -12    5.20    1.32
   1   3  12    3.71    1.65
   1   3  12    4.85    1.28
  -2  -3 -12   22.20    2.46
   2   3  12   18.90    1.69
   2   3  12   17.24    2.77
   3   3  12    8.23    2.15
   3   3  12   10.08    1.55
   4   3  12    2.23    1.02
   4   3  12    0.21    1.45
   5   3  12    2.86    1.28
   5   3  12    2.11    1.65
   6   3  12   17.59    2.71
   6   3  12   20.14    3.26
   7   3  12    0.62    1.19
   7   3  12    1.15    1.61
   8   3  12    2.65    1.40
   8   3  12    6.96    2.18
   9   3  12    4.38    2.04
  10   3  12    1.21    1.82
  -8   4  12   -0.23    2.00
  -7   4  12    2.38    2.31
  -6   4  12   -0.28    2.05
  -5   4  12    0.18    1.77
  -4   4  12    1.21    1.64
  -3   4  12   -0.75    1.13
  -2   4  12   20.32    2.92
  -2   4  12   23.44    2.99
   1  -4 -12   20.50    2.24
  -1   4  12   16.02    2.70
  -1   4  12   22.79    2.85
   0  -4 -12    1.75    1.05
   0   4  12    0.36    0.91
   0   4  12    0.43    1.52
  -1  -4 -12    0.08    0.84
   1   4  12    0.28    1.48
   1   4  12   -0.47    0.59
  -2  -4 -12    2.72    1.06
   2   4  12    3.45    0.94
   2   4  12    1.62    1.72
   3   4  12    0.77    0.74
   3   4  12    1.43    1.73
   4   4  12    1.61    1.76
   4   4  12    2.75    1.07
   5   4  12   35.70    2.98
   5   4  12   40.75    4.45
   6   4  12   19.42    3.24
   6   4  12   18.67    2.70
   7   4  12    0.95    1.16
   7   4  12    3.79    1.93
   8   4  12    2.76    1.78
   8   4  12    0.45    1.35
   9   4  12    0.47    1.51
  10   4  12    1.09    1.73
  -8   5  12   -1.43    2.14
  -7   5  12    1.99    2.34
  -6   5  12    4.72    2.45
  -5   5  12    4.18    2.06
  -4   5  12   16.85    3.12
  -3   5  12    2.12    1.48
  -2   5  12    0.69    1.62
  -2   5  12    0.70    1.24
  -1   5  12   -0.59    0.77
  -1   5  12   -0.38    1.66
   0   5  12   -0.99    1.63
   0   5  12    0.56    0.88
   1   5  12    8.53    1.65
   1   5  12   10.08    2.58
   2   5  12   -0.66    1.66
   3   5  12   19.95    1.74
   3   5  12   17.59    3.37
   4   5  12   17.01    3.28
   4   5  12   17.36    2.19
   5   5  12   -0.75    0.89
   5   5  12    3.12    2.10
   6   5  12    2.89    2.08
   6   5  12   -0.68    1.06
   7   5  12    2.13    1.92
   7   5  12    1.29    1.42
   8   5  12    5.48    1.90
   8   5  12    2.50    1.85
   9   5  12    2.94    1.89
  10   5  12    6.43    2.49
  -7   6  12    3.41    2.29
  -6   6  12    2.11    2.08
  -5   6  12   -2.09    1.31
  -4   6  12    1.13    1.49
  -3   6  12    3.65    1.75
  -2   6  12   -0.69    1.05
  -2   6  12    1.21    2.03
  -1   6  12   16.63    3.28
  -1   6  12   20.24    2.82
   0   6  12    2.88    1.23
   0   6  12    1.19    2.08
   1   6  12   -1.98    1.74
   1   6  12    0.74    0.80
   2   6  12    0.05    2.02
   3   6  12   22.03    3.78
   4   6  12   11.91    3.14
   5   6  12   20.44    3.77
   6   6  12   26.34    4.22
   6   6  12   32.68    3.56
   7   6  12    6.70    1.93
   7   6  12    7.19    2.62
   8   6  12    4.32    1.83
   8   6  12    9.58    2.77
   9   6  12   -0.50    1.40
  10   6  12    3.05    2.33
  -7   7  12   -0.60    1.96
  -6   7  12    1.95    2.19
  -5   7  12    5.68    2.32
  -4   7  12    2.10    1.67
  -3   7  12   11.42    2.48
  -2   7  12    7.54    2.69
  -2   7  12    7.20    1.96
  -1   7  12    4.70    2.37
  -1   7  12    2.05    1.32
   0   7  12   43.72    3.50
   0   7  12   37.51    4.55
   1   7  12   28.55    4.03
   2   7  12    3.15    2.41
   3   7  12    8.67    3.08
   4   7  12    0.00    2.46
   5   7  12    1.48    2.48
   6   7  12    5.94    2.63
   7   7  12    2.05    2.50
   8   7  12    0.82    2.24
  -7   8  12   -2.60    1.78
  -6   8  12    0.45    1.85
  -5   8  12   -0.35    1.50
  -4   8  12   -0.36    1.06
  -3   8  12    2.55    1.51
  -2   8  12    9.76    2.30
  -2   8  12   11.21    3.01
  -1   8  12    0.36    2.25
  -1   8  12    1.35    1.26
   0   8  12    0.12    0.99
   0   8  12    2.79    2.51
   1   8  12    0.19    2.33
   2   8  12    2.73    2.63
   3   8  12   10.27    3.13
   4   8  12    5.44    2.95
   5   8  12    1.70    2.72
   6   8  12    5.79    2.95
   7   8  12    0.88    2.47
   8   8  12    3.13    2.60
  -6   9  12   -0.45    1.65
  -5   9  12    0.71    1.65
  -4   9  12    9.87    2.55
  -3   9  12    0.77    1.44
  -2   9  12    3.74    2.65
  -2   9  12    7.18    2.08
  -1   9  12   -0.08    0.97
  -1   9  12    0.72    2.48
   0   9  12    3.67    2.81
   1   9  12   10.76    3.36
   2   9  12    5.46    2.95
   3   9  12   -0.93    2.38
   4   9  12    8.51    3.13
   5   9  12    8.39    3.35
   6   9  12    5.22    3.04
   7   9  12   -0.79    2.80
   8   9  12    2.27    2.63
  -6  10  12    0.46    1.79
  -5  10  12   -1.54    1.19
  -4  10  12    1.76    1.56
  -3  10  12    3.10    1.54
  -2  10  12   -0.35    1.10
  -2  10  12   -1.02    2.45
  -1  10  12    1.43    2.51
  -1  10  12    1.96    1.27
   0  10  12   -3.74    2.17
   1  10  12   11.96    3.42
   2  10  12    0.61    2.53
   3  10  12   -1.31    2.42
   4  10  12   -0.66    2.71
   5  10  12   -1.74    2.55
   6  10  12    0.35    2.95
   7  10  12   -1.21    3.00
   8  10  12    5.44    3.25
  -5  11  12    1.57    1.87
  -4  11  12    1.17    1.48
  -3  11  12    1.93    1.49
  -2  11  12   -0.66    1.10
  -2  11  12   -1.42    2.46
  -1  11  12    0.87    2.40
  -1  11  12    2.11    1.29
   0  11  12    0.22    2.71
   1  11  12    2.84    2.74
   2  11  12    5.21    3.03
   3  11  12   17.04    4.14
   4  11  12    3.85    3.32
   5  11  12    6.62    3.73
   6  11  12    0.97    3.07
   7  11  12   -2.82    2.99
   8  11  12    1.84    3.47
  -4  12  12    0.08    1.46
  -3  12  12    1.59    1.50
  -2  12  12   -1.53    2.40
  -2  12  12   -0.46    1.08
  -1  12  12   -4.59    2.22
   0  12  12   -0.35    2.48
   1  12  12    6.93    3.26
   2  12  12   -0.26    2.72
   3  12  12    2.32    3.02
   4  12  12    1.61    3.03
   5  12  12    3.32    3.60
   6  12  12    1.93    3.41
   7  12  12    1.51    3.60
  -3  13  12    1.59    1.47
  -2  13  12   -1.97    2.63
  -2  13  12   -0.67    1.19
  -1  13  12    3.18    3.10
   0  13  12   -0.52    2.77
   1  13  12    2.25    3.05
   2  13  12   -1.86    2.67
   4  13  12    0.73    3.39
   5  13  12   -2.59    3.33
   6  13  12    3.46    3.94
  -2  14  12    0.93    1.33
  -1  14  12   -0.21    2.92
   0  14  12    1.14    2.88
   1  14  12   -1.26    2.98
   2  14  12   -1.12    2.96
   3  14  12    1.83    3.38
   4  14  12   -0.62    3.41
   5  14  12   -1.79    3.43
   1  15  12    0.14    3.27
   2  15  12    0.26    3.32
   2  11 -13   -1.14    2.65
   1  11 -13    0.06    2.68
   0  11 -13    0.73    2.58
  -1  11 -13   -0.39    2.11
  -2  11 -13    1.01    2.38
  -3  11 -13    1.98    2.41
  -4  11 -13    2.26    2.15
   3  10 -13   -0.32    2.63
   3  10 -13    2.23    1.98
   2  10 -13   -1.24    2.27
   1  10 -13   -0.50    2.30
   0  10 -13    0.63    2.11
  -1  10 -13   -0.74    2.11
  -2  10 -13   -2.57    1.65
  -3  10 -13   -0.88    1.83
  -4  10 -13   -0.71    1.93
  -5  10 -13    1.46    1.92
   4   9 -13    1.15    2.79
   3   9 -13   -2.71    2.31
   2   9 -13   -3.64    1.97
   1   9 -13   -0.93    2.01
   0   9 -13    1.56    2.17
  -1   9 -13    0.47    2.19
  -2   9 -13    1.36    1.93
  -3   9 -13    0.13    1.62
  -4   9 -13    1.02    1.70
  -5   9 -13    2.48    2.19
  -6   9 -13    1.75    2.21
   5   8 -13    1.87    2.79
   4   8 -13    0.55    2.53
   3   8 -13   -0.01    2.57
   2   8 -13    4.50    2.68
   1   8 -13    0.47    2.24
   0   8 -13    2.25    2.38
  -1   8 -13    1.17    2.17
  -2   8 -13   -0.10    1.62
  -3   8 -13   -1.31    1.24
  -4   8 -13    7.86    2.41
  -5   8 -13    2.44    1.87
  -6   8 -13   -1.88    1.34
  -7   8 -13    0.75    2.09
   5   7 -13    0.92    2.75
   4   7 -13   -0.67    2.30
   3   7 -13    2.94    2.52
   2   7 -13   -0.16    2.13
   1   7 -13   -3.71    1.65
   0   7 -13    5.79    2.47
  -1   7 -13    3.09    1.88
  -2   7 -13    2.79    1.85
  -3   7 -13    1.41    1.60
  -4   7 -13   -1.27    1.17
  -5   7 -13   -0.41    1.34
  -6   7 -13    3.88    1.98
  -7   7 -13    2.24    2.16
   7  -7  13    0.88    1.49
   6   6 -13    2.66    2.64
   5   6 -13   -0.76    2.50
   4   6 -13    2.43    2.75
   3   6 -13    1.46    2.53
   2   6 -13   16.69    3.67
   1   6 -13    6.73    2.76
   0   6 -13   -0.20    1.85
  -1   6 -13    9.72    2.48
  -2   6 -13    9.37    2.42
  -3   6 -13    2.30    1.62
  -4   6 -13    7.29    2.45
  -5   6 -13    0.85    1.51
  -6   6 -13    1.15    1.73
   7  -6  13    0.04    1.37
   8  -6  13    0.88    1.64
   7   5 -13    2.07    2.65
   6   5 -13    3.40    2.67
   5   5 -13    3.55    2.82
   4   5 -13    0.60    2.28
   3   5 -13   18.11    3.78
   2   5 -13   15.69    3.46
   1   5 -13    6.55    2.62
   0   5 -13   -0.62    1.72
  -1   5 -13    6.05    2.20
  -2   5 -13   -0.41    1.48
  -3   5 -13   38.41    4.54
  -4   5 -13    9.79    2.39
  -5   5 -13    5.61    1.94
   6  -5  13   -0.58    1.05
   7  -5  13    1.32    1.46
   8  -5  13   -0.17    1.28
   7   4 -13    4.37    2.53
   6   4 -13    3.50    2.53
   5   4 -13    0.43    2.35
   4   4 -13   -0.39    2.29
   3   4 -13    0.20    2.32
   2   4 -13   -1.05    2.21
   1   4 -13   -2.37    1.64
   0   4 -13    3.16    1.96
  -1   4 -13    8.59    2.36
  -2   4 -13    4.73    1.97
  -3   4 -13    8.14    2.35
  -4   4 -13    0.43    1.38
   5  -4  13    7.50    1.78
   6  -4  13    0.59    1.00
   7  -4  13    5.81    1.98
   8  -4  13    0.30    1.44
   9  -4  13   -0.35    1.53
   7   3 -13   -1.78    1.75
   6   3 -13    2.19    2.42
   5   3 -13    4.69    2.67
   4   3 -13    1.59    2.31
   3   3 -13    2.78    2.57
   2   3 -13   -1.13    1.97
   1   3 -13   16.82    3.11
   0   3 -13    1.76    1.92
  -1   3 -13   25.15    3.43
  -2   3 -13   15.63    2.69
  -3   3 -13    5.24    2.01
  -4   3 -13    2.09    1.74
   5  -3  13    6.99    1.83
   6  -3  13    2.38    1.20
   7  -3  13   20.93    3.32
   8  -3  13    8.59    2.40
   9  -3  13    0.47    1.34
   8   2 -13    3.62    2.62
   7   2 -13    7.29    2.83
   6   2 -13   15.89    3.48
   5   2 -13   -0.93    1.95
   4   2 -13   13.42    3.35
   3   2 -13    2.90    2.44
   2   2 -13    3.38    2.18
   1   2 -13    7.70    2.35
   0   2 -13    9.48    2.38
  -1   2 -13    2.03    1.48
   1  -2  13   -0.26    0.94
  -2   2 -13   10.38    2.17
   2  -2  13    8.19    1.80
  -3   2 -13    0.43    1.50
   3  -2  13    1.71    1.22
   4  -2  13    0.78    0.77
   4  -2  13    0.60    1.01
   5  -2  13   15.72    2.74
   5  -2  13   12.42    2.26
   6  -2  13   -0.64    0.77
   6  -2  13    0.26    1.11
   7  -2  13    7.35    1.93
   8  -2  13    1.25    1.15
   9  -2  13   -0.51    1.17
   8   1 -13    2.56    2.36
   7   1 -13    2.56    2.35
  -7  -1  13    2.81    2.13
   6   1 -13   -0.57    1.80
  -6  -1  13   -0.35    1.62
   5   1 -13    4.11    2.31
  -5  -1  13    0.75    1.67
   4   1 -13    3.61    2.50
  -4  -1  13    0.72    1.56
   3   1 -13   -0.45    1.97
  -3  -1  13   -1.74    1.09
   2   1 -13    2.51    1.85
  -2  -1  13   -0.49    1.12
   1   1 -13    2.31    1.74
  -1  -1  13    3.59    1.26
   0   1 -13    2.65    1.76
   0  -1  13    1.03    0.94
  -1   1 -13    5.07    1.76
   1  -1  13    4.88    1.42
  -2   1 -13   33.96    3.78
   2  -1  13   40.63    3.28
  -3   1 -13    0.19    1.26
   3  -1  13    0.25    0.96
   4  -1  13    4.66    1.37
   4  -1  13   10.34    2.21
   5  -1  13    8.00    1.79
   5  -1  13   14.36    2.69
   6  -1  13    2.11    1.47
   6  -1  13    2.67    1.30
   7  -1  13    3.43    1.54
   7  -1  13    3.26    1.77
   8  -1  13    3.77    1.62
   8  -1  13    6.94    2.17
   9  -1  13    1.18    1.62
   8   0 -13    5.12    2.41
  -8   0  13    3.77    2.37
   7   0 -13    5.49    2.10
  -7   0  13    2.49    1.92
   6   0 -13    8.12    2.68
  -6   0  13    4.14    2.02
   5   0 -13    4.63    2.19
  -5   0  13    2.58    1.78
   4   0 -13    2.24    1.97
  -4   0  13    3.58    1.88
   3   0 -13    6.15    2.34
  -3   0  13    5.69    1.99
   2   0 -13   10.88    2.66
  -2   0  13   14.05    2.48
  -2   0  13   18.67    2.38
   1   0 -13   -0.58    1.47
  -1   0  13    0.76    0.87
  -1   0  13   -0.41    0.71
   0   0 -13   81.15    5.05
   0   0  13   76.91    4.59
   0   0  13   81.59    4.89
  -1   0 -13   42.25    3.37
   1   0  13   44.18    3.41
   1   0  13   42.56    2.87
  -2   0 -13    3.29    1.54
   2   0  13    6.04    1.57
  -3   0 -13    2.02    1.43
   3   0  13    3.43    1.44
   4   0  13   -0.98    0.86
   4   0  13   -0.39    0.57
   5   0  13   -0.08    1.02
   5   0  13    1.11    0.96
   6   0  13    6.39    1.71
   6   0  13    3.33    1.54
   7   0  13   10.66    2.31
   7   0  13    5.83    1.77
   8   0  13    2.60    1.46
   8   0  13    1.47    1.23
   9   0  13    1.95    1.63
  10   0  13    0.29    1.55
   8  -1 -13   -0.45    1.87
  -8   1  13    2.24    2.45
   7  -1 -13    0.17    1.72
  -7   1  13   -1.66    1.62
   6  -1 -13    2.32    1.92
  -6   1  13    0.66    1.76
   5  -1 -13    1.18    2.01
  -5   1  13    2.18    1.88
   4  -1 -13    1.85    1.77
  -4   1  13    1.21    1.75
   3  -1 -13   16.73    3.10
  -3   1  13   18.99    3.13
   2  -1 -13    0.20    1.41
  -2   1  13   -0.97    0.75
  -2   1  13    0.44    1.36
   1  -1 -13   -1.16    0.63
  -1   1  13    4.37    1.60
  -1   1  13    2.03    1.13
   0   1  13   11.39    1.91
   0   1  13    9.45    1.95
  -1  -1 -13   -0.41    0.74
   1   1  13    1.30    1.01
   1   1  13    1.86    1.24
  -2  -1 -13    8.44    1.76
   2   1  13    9.58    2.11
  -3  -1 -13    2.73    1.39
   3   1  13    5.86    1.70
   4   1  13    1.24    0.94
   4   1  13   -0.97    1.06
   5   1  13   10.12    2.33
   5   1  13   11.86    2.09
   6   1  13    5.61    1.94
   6   1  13    7.54    1.89
   7   1  13    0.60    1.30
   7   1  13    0.80    1.18
   8   1  13    5.51    2.01
   8   1  13    0.64    1.21
   9   1  13    2.50    1.76
  10   1  13   -0.01    1.76
  -8   2  13    0.60    2.03
   7  -2 -13    3.24    2.00
  -7   2  13    0.51    1.80
   6  -2 -13    4.02    2.05
  -6   2  13   -1.63    1.62
   5  -2 -13   -0.16    1.54
  -5   2  13   -0.17    1.76
   4  -2 -13    0.29    0.89
  -4   2  13    0.26    1.69
   3  -2 -13    1.23    1.75
  -3   2  13    2.78    1.77
   2  -2 -13   25.98    3.09
  -2   2  13   22.94    3.24
  -2   2  13   24.63    2.88
   1  -2 -13   -0.33    1.32
  -1   2  13    1.00    1.11
  -1   2  13    2.04    1.40
   0  -2 -13   37.65    3.03
   0   2  13   38.56    3.24
   0   2  13   35.20    2.99
  -1  -2 -13  115.32    5.89
   1   2  13  111.84    5.62
   1   2  13  114.63    6.37
  -2  -2 -13    5.72    1.57
   2   2  13    7.73    1.99
   3   2  13    1.99    0.95
   3   2  13    2.72    1.63
   4   2  13    3.52    1.17
   4   2  13    2.77    1.51
   5   2  13   11.05    2.02
   5   2  13   12.33    2.42
   6   2  13    7.82    1.88
   6   2  13    2.45    1.74
   7   2  13    6.47    1.97
   7   2  13    6.51    1.98
   8   2  13    0.74    1.35
   8   2  13   -0.80    1.32
   9   2  13    5.00    2.05
  10   2  13    1.79    2.05
  -8   3  13    0.51    2.24
  -7   3  13    0.02    1.94
  -6   3  13    2.61    2.08
  -5   3  13    0.79    1.82
   4  -3 -13    9.57    2.30
  -4   3  13    5.01    2.25
   3  -3 -13    1.05    1.64
  -3   3  13    4.77    2.02
   2  -3 -13    9.66    2.14
  -2   3  13    9.60    2.27
  -2   3  13    6.30    1.66
   1  -3 -13    4.74    1.58
  -1   3  13    2.70    1.46
  -1   3  13    4.18    1.72
   0  -3 -13   54.08    3.55
   0   3  13   66.35    4.47
   0   3  13   56.99    3.79
  -1  -3 -13   -1.18    0.95
   1   3  13    2.06    1.51
   1   3  13    0.26    0.89
  -2  -3 -13   10.33    1.83
   2   3  13    5.34    1.21
   2   3  13    8.45    2.27
   3   3  13    0.35    1.38
   3   3  13    1.43    0.73
   4   3  13   15.86    2.96
   4   3  13   21.63    2.55
   5   3  13    1.30    1.57
   5   3  13    3.90    1.29
   6   3  13   40.58    3.61
   6   3  13   45.92    4.09
   7   3  13    2.56    1.38
   7   3  13    3.64    1.84
   8   3  13    9.08    2.40
   8   3  13    5.08    1.82
   9   3  13    0.22    1.38
  10   3  13    1.42    1.78
  -8   4  13    2.75    2.37
  -7   4  13    4.59    2.49
  -6   4  13    0.26    1.94
  -5   4  13   -0.62    1.64
  -4   4  13   -1.05    1.57
  -3   4  13   18.96    3.23
  -2   4  13    1.84    1.44
  -2   4  13    1.19    1.43
  -1   4  13    1.49    1.32
  -1   4  13   -0.04    1.38
   0   4  13   12.81    2.59
  -1  -4 -13    6.76    1.44
   1   4  13    8.32    2.38
   1   4  13    7.08    1.51
  -2  -4 -13    3.36    1.22
   2   4  13    4.97    1.14
   2   4  13    4.22    1.86
   3   4  13    4.81    2.15
   3   4  13    5.54    1.20
   4   4  13    1.07    1.86
   4   4  13    3.88    1.20
   5   4  13    5.06    1.40
   5   4  13    2.63    2.00
   6   4  13   -0.09    1.67
   6   4  13    1.94    1.33
   7   4  13   10.28    2.33
   7   4  13   12.70    2.71
   8   4  13    2.72    1.77
   8   4  13    0.97    1.36
   9   4  13   -1.39    1.39
  10   4  13    2.66    2.21
  -7   5  13    7.35    3.13
  -6   5  13   -0.51    1.75
  -5   5  13    0.12    1.85
  -4   5  13    1.72    1.76
  -3   5  13   12.68    2.72
  -2   5  13   25.94    3.45
  -2   5  13   32.65    3.74
  -1   5  13   -0.68    1.58
  -1   5  13   -0.71    1.03
   0   5  13   13.00    2.17
   0   5  13   14.87    2.98
   1   5  13   -0.74    1.46
   1   5  13   -0.30    0.86
   2   5  13    0.79    0.83
   2   5  13    2.02    1.96
   3   5  13    1.37    2.05
   4   5  13   42.24    4.87
   4   5  13   39.61    2.85
   5   5  13    1.92    1.22
   5   5  13   -0.03    1.93
   6   5  13   35.77    3.22
   6   5  13   42.20    4.98
   7   5  13    4.68    1.69
   7   5  13    3.76    2.07
   8   5  13    3.68    2.08
   8   5  13    1.77    1.84
   9   5  13    0.93    1.89
  10   5  13    2.88    2.35
  -7   6  13    5.34    2.71
  -6   6  13    2.16    2.12
  -5   6  13   -2.57    1.50
  -4   6  13    2.92    1.99
  -3   6  13    2.02    1.66
  -2   6  13    6.22    2.22
  -2   6  13    4.27    1.76
  -1   6  13   17.90    2.71
  -1   6  13   13.92    2.95
   0   6  13    1.60    1.03
   0   6  13   -0.20    2.12
   1   6  13   29.12    4.14
   2   6  13    7.87    2.73
   3   6  13    9.10    2.82
   4   6  13    3.19    2.52
   5   6  13   -1.37    2.01
   6   6  13   -1.47    1.78
   7   6  13    0.00    1.82
   7   6  13   -0.92    1.18
   8   6  13    2.89    1.91
   8   6  13    3.73    2.09
   9   6  13    1.76    1.80
  10   6  13    4.04    2.37
  -7   7  13    1.27    2.14
  -6   7  13   -0.67    1.80
  -5   7  13   -1.26    1.43
  -4   7  13    1.90    1.82
  -3   7  13    1.74    1.60
  -2   7  13   11.88    2.51
  -2   7  13   11.61    2.97
  -1   7  13    1.28    2.25
  -1   7  13    3.42    1.54
   0   7  13    1.26    2.29
   0   7  13    5.01    1.55
   1   7  13    6.16    2.71
   1   7  13    2.81    1.18
   2   7  13    1.01    2.31
   3   7  13    5.37    2.72
   4   7  13   60.96    6.52
   5   7  13   11.63    3.41
   6   7  13    3.37    2.49
   7   7  13    1.40    2.31
   8   7  13   -0.06    2.07
  -6   8  13    2.25    2.25
  -5   8  13    3.57    2.14
  -4   8  13    3.74    1.99
  -3   8  13   10.00    2.67
  -2   8  13    1.35    2.20
  -2   8  13    0.26    1.22
  -1   8  13    7.57    1.96
  -1   8  13    7.38    2.82
   0   8  13   17.45    3.67
   0   8  13   17.09    2.67
   1   8  13   -0.37    2.20
   2   8  13    2.20    2.65
   3   8  13   11.43    3.41
   4   8  13    0.29    2.54
   5   8  13    7.86    3.37
   6   8  13    1.06    2.52
   7   8  13    0.06    2.31
   8   8  13   -1.45    2.10
  -6   9  13   -0.65    1.72
  -5   9  13    1.95    1.92
  -4   9  13   -0.81    1.27
  -3   9  13    1.44    1.42
  -2   9  13    2.61    2.51
  -2   9  13    0.98    1.30
  -1   9  13   10.74    3.20
  -1   9  13    6.09    1.99
   0   9  13    6.71    1.87
   0   9  13    8.75    3.17
   1   9  13   -0.56    2.30
   2   9  13    3.90    2.89
   3   9  13    2.89    2.65
   4   9  13    1.63    2.67
   5   9  13    3.33    2.89
   6   9  13   -1.28    2.58
   7   9  13    0.89    2.73
   8   9  13    0.52    2.57
  -5  10  13   -1.02    1.60
  -4  10  13    0.75    1.62
  -3  10  13    3.30    1.94
  -2  10  13    0.14    1.19
  -2  10  13    1.75    2.51
  -1  10  13    3.98    2.71
  -1  10  13    0.32    1.16
   0  10  13    6.75    3.15
   1  10  13   18.05    4.09
   2  10  13    4.07    2.90
   3  10  13    9.75    3.69
   4  10  13    1.78    2.94
   5  10  13    3.72    3.35
   6  10  13    3.45    3.32
   7  10  13   -0.35    2.65
   8  10  13    1.14    3.02
  -5  11  13    0.98    1.99
  -4  11  13    0.81    1.62
  -3  11  13   -0.02    1.28
  -2  11  13   -0.96    1.07
  -2  11  13   -3.22    2.52
  -1  11  13    1.15    1.11
  -1  11  13    6.68    3.30
   0  11  13    0.54    2.71
   1  11  13    9.19    3.53
   2  11  13    4.70    3.10
   3  11  13    1.33    2.83
   4  11  13   -3.25    2.76
   5  11  13    4.08    3.30
   6  11  13   -1.23    2.76
   7  11  13   -2.71    2.67
  -4  12  13   -0.38    1.55
  -3  12  13    0.61    1.36
  -2  12  13    0.31    1.29
  -2  12  13   -2.72    2.71
  -1  12  13    0.51    1.08
  -1  12  13    0.72    2.80
   0  12  13    5.51    3.29
   1  12  13    4.52    3.29
   2  12  13    1.40    2.99
   3  12  13    4.18    3.31
   4  12  13    2.83    3.35
   5  12  13   -2.01    2.99
   6  12  13   -0.27    3.13
   7  12  13    0.90    3.46
  -3  13  13    0.12    1.68
  -2  13  13   -0.04    1.32
  -1  13  13    2.65    1.50
  -1  13  13    0.29    2.89
   0  13  13    2.35    2.97
   1  13  13   -2.43    2.71
   2  13  13    7.72    3.59
   3  13  13    1.16    3.42
   4  13  13    3.99    3.82
   5  13  13   -0.42    3.47
   6  13  13    5.86    4.27
  -1  14  13   -0.91    3.15
  -1  14  13    1.52    1.38
   0  14  13    0.90    3.36
   1  14  13    0.98    3.07
   2  14  13   -1.60    3.02
   3  14  13   -3.10    2.89
   4  14  13    1.08    3.91
   0  11 -14    0.25    2.76
  -1  11 -14   -2.02    2.26
  -2  11 -14    1.21    2.56
   2  10 -14   -1.25    2.80
   1  10 -14    3.27    2.86
   0  10 -14    4.60    2.76
  -1  10 -14    1.47    2.45
  -2  10 -14    2.79    2.28
  -3  10 -14    2.28    2.23
  -4  10 -14   -1.76    1.81
   3   9 -14    3.01    2.93
   2   9 -14    2.50    3.05
   1   9 -14   -1.30    2.06
   0   9 -14   -0.30    2.12
  -1   9 -14   -1.06    1.87
  -2   9 -14    0.49    2.01
  -3   9 -14    5.18    2.36
  -4   9 -14   -2.04    1.57
  -5   9 -14    0.40    1.76
   4   8 -14   -0.17    2.67
   3   8 -14   -3.06    2.46
   2   8 -14   -0.18    2.37
   1   8 -14   -0.59    2.12
   0   8 -14    0.26    2.01
  -1   8 -14    1.37    2.08
  -2   8 -14    1.26    1.80
  -3   8 -14   -1.10    1.68
  -4   8 -14    2.54    1.95
  -5   8 -14    3.02    2.19
  -6   8 -14    0.28    1.84
   5   7 -14   -1.29    2.85
   4   7 -14    4.44    3.17
   3   7 -14    5.36    3.13
   2   7 -14    2.47    2.51
   1   7 -14    6.68    2.67
   0   7 -14    5.25    2.56
  -1   7 -14    2.69    2.14
  -2   7 -14    7.56    2.50
  -3   7 -14    4.15    1.99
  -4   7 -14    4.46    2.11
  -5   7 -14    5.12    2.22
  -6   7 -14    1.11    1.76
  -7   7 -14    0.54    1.98
   6   6 -14    1.58    3.11
   5   6 -14   -0.58    2.68
   4   6 -14   -0.37    2.42
   3   6 -14    1.44    2.67
   2   6 -14   10.43    3.49
   1   6 -14   10.68    3.16
   0   6 -14    8.62    2.88
  -1   6 -14    0.57    1.78
  -2   6 -14    3.64    1.99
  -3   6 -14    6.14    2.06
  -4   6 -14   10.89    2.62
  -5   6 -14    1.61    1.66
  -6   6 -14   -0.52    1.79
  -7   6 -14    3.65    2.11
   7  -6  14   -0.55    1.18
   6   5 -14    5.59    3.00
   5   5 -14   -0.48    2.64
   4   5 -14    0.28    2.41
   3   5 -14   -1.85    2.18
   2   5 -14   -0.94    2.06
   1   5 -14   -0.88    1.89
   0   5 -14    0.43    1.98
  -1   5 -14    3.52    2.04
  -2   5 -14    1.37    1.83
  -3   5 -14    6.78    2.28
  -4   5 -14    2.60    1.97
  -5   5 -14    0.51    1.69
  -6   5 -14    4.99    2.12
   6  -5  14    0.31    1.29
   7  -5  14   -0.90    1.10
   8  -5  14    0.98    1.60
   7   4 -14    0.66    2.51
   6   4 -14    1.12    2.41
   5   4 -14    2.32    2.78
   4   4 -14    3.46    2.61
   3   4 -14   -0.29    2.39
   2   4 -14    2.42    2.39
   1   4 -14    6.39    2.63
   0   4 -14    1.86    2.02
  -1   4 -14   -0.86    1.38
  -2   4 -14   25.62    3.68
  -3   4 -14   13.07    2.79
  -4   4 -14    9.91    2.53
  -5   4 -14    3.01    2.06
   6  -4  14   -0.39    1.01
   7  -4  14    0.26    1.14
   8  -4  14    1.05    1.15
   7   3 -14    1.06    2.37
   6   3 -14    5.36    2.93
   5   3 -14    0.83    2.30
   4   3 -14    0.12    2.43
   3   3 -14    0.18    2.35
   2   3 -14    8.14    2.83
   1   3 -14    0.94    2.11
   0   3 -14    6.94    2.38
  -1   3 -14    5.48    2.03
  -2   3 -14    4.32    1.93
  -3   3 -14   -1.44    1.28
  -4   3 -14    3.21    1.95
   5  -3  14    4.47    1.56
   6  -3  14    1.32    1.08
   7  -3  14    2.36    1.36
   8  -3  14    3.60    1.73
   9  -3  14    1.45    1.47
   7   2 -14   -1.04    1.83
   6   2 -14    0.72    2.37
   4   2 -14    4.17    2.70
   3   2 -14   -0.92    2.07
   2   2 -14    2.32    2.34
   1   2 -14   -0.17    1.88
   0   2 -14   12.83    2.80
  -1   2 -14    1.95    1.58
   1  -2  14   -1.37    0.77
  -2   2 -14    3.03    1.67
   2  -2  14    5.77    1.54
  -3   2 -14    1.31    1.60
   3  -2  14    0.15    1.03
  -4   2 -14    0.31    1.51
   4  -2  14    0.33    1.07
   5  -2  14   11.63    2.37
   5  -2  14   13.91    2.67
   6  -2  14   24.84    3.42
   6  -2  14   26.95    3.72
   7  -2  14    4.83    1.78
   8  -2  14    1.13    1.41
   9  -2  14    1.91    1.73
   7   1 -14    1.69    2.08
   6   1 -14    0.48    2.14
  -6  -1  14    3.94    2.18
   5   1 -14   17.09    3.47
  -5  -1  14   15.44    3.30
   4   1 -14   14.71    3.44
  -4  -1  14   12.49    2.74
   3   1 -14    3.96    2.39
  -3  -1  14    7.37    2.10
   2   1 -14    6.02    2.42
  -2  -1  14    8.15    2.07
   1   1 -14    7.39    2.33
  -1  -1  14    6.96    1.64
   0   1 -14    3.24    1.91
   0  -1  14    4.67    1.34
  -1   1 -14   61.51    4.59
   1  -1  14   64.08    4.35
  -2   1 -14    2.95    1.52
   2  -1  14    3.94    1.31
  -3   1 -14   13.30    2.56
   3  -1  14   15.91    2.63
  -4   1 -14   -0.86    1.28
   4  -1  14    0.51    0.78
   4  -1  14    0.76    1.15
   5  -1  14   -0.75    1.08
   5  -1  14    0.77    0.93
   6  -1  14    5.22    1.89
   6  -1  14    5.07    1.66
   7  -1  14    1.37    1.54
   7  -1  14    5.03    1.77
   8  -1  14    6.94    2.10
   8  -1  14    5.46    1.97
   9  -1  14    1.88    1.48
   8   0 -14    2.62    2.30
   7   0 -14    0.05    1.87
  -7   0  14    0.21    1.76
   6   0 -14    1.99    1.87
  -6   0  14    2.31    2.05
   5   0 -14    4.14    2.21
  -5   0  14   -2.34    1.34
   4   0 -14    1.27    1.90
  -4   0  14    1.44    1.72
   3   0 -14    4.16    2.21
  -3   0  14    3.45    1.91
   2   0 -14    3.78    2.22
  -2   0  14    6.03    1.49
  -2   0  14    9.19    2.26
   1   0 -14    2.12    1.77
  -1   0  14    2.00    1.13
  -1   0  14    0.27    0.59
   0   0 -14    0.92    1.67
   0   0  14   -0.32    0.85
   0   0  14    0.00    1.16
  -1   0 -14    2.22    1.55
   1   0  14    0.48    0.99
   1   0  14   -0.29    0.84
  -2   0 -14    2.18    1.47
   2   0  14    1.10    1.15
  -3   0 -14    1.57    1.45
   3   0  14    2.51    1.38
   4   0  14    8.14    2.14
   4   0  14    4.45    1.34
   5   0  14   10.33    2.02
   5   0  14    8.27    2.16
   6   0  14   10.21    2.09
   6   0  14    7.69    2.20
   7   0  14    2.44    1.45
   7   0  14    0.46    1.43
   8   0  14    1.98    1.66
   8   0  14    1.76    1.56
   9   0  14   -0.59    1.17
  -8   1  14   -1.30    2.02
   7  -1 -14    0.99    1.91
  -7   1  14    0.10    1.86
   6  -1 -14    2.18    1.95
  -6   1  14   -1.53    1.61
   5  -1 -14   -0.94    1.77
  -5   1  14    1.46    1.77
   4  -1 -14    4.14    2.10
  -4   1  14    0.83    1.65
   3  -1 -14    5.25    2.29
  -3   1  14    1.50    1.73
   2  -1 -14    1.42    1.57
  -2   1  14    4.85    1.87
  -2   1  14    3.36    1.29
  -1   1  14   12.59    2.27
   0  -1 -14   -1.17    0.76
   0   1  14    2.83    1.30
   0   1  14    1.37    1.19
   1   1  14   47.05    3.76
   1   1  14   44.09    3.11
  -2  -1 -14   42.48    3.54
   2   1  14   51.20    3.94
  -3  -1 -14    1.71    1.41
   3   1  14    0.84    1.28
   4   1  14   -1.32    1.05
   4   1  14    0.73    0.87
   5   1  14   16.56    2.51
   5   1  14   16.16    2.96
   6   1  14    1.96    1.19
   6   1  14    1.72    1.53
   7   1  14    5.02    1.76
   7   1  14    4.96    1.69
   8   1  14    8.63    2.23
   8   1  14    4.89    1.80
   9   1  14    1.45    1.56
  10   1  14    2.20    2.07
  -7   2  14   -0.15    1.81
  -6   2  14    1.01    1.94
   5  -2 -14    1.64    1.68
  -5   2  14    4.04    2.21
   4  -2 -14    0.22    0.93
  -4   2  14   -0.35    1.53
   3  -2 -14    1.99    1.84
  -3   2  14   -1.49    1.54
   2  -2 -14    4.73    2.06
  -2   2  14    5.88    1.67
  -2   2  14    8.19    2.17
   1  -2 -14    1.03    1.50
  -1   2  14   -0.04    1.03
  -1   2  14    2.65    1.54
   0  -2 -14    9.66    2.04
   0   2  14    9.82    1.96
   0   2  14    9.53    2.15
  -1  -2 -14   11.64    2.19
   1   2  14   12.74    1.91
   1   2  14   10.31    2.19
  -2  -2 -14   -0.02    1.00
   2   2  14   -0.27    1.06
  -3  -2 -14    0.62    0.85
   3   2  14   -1.31    1.11
   4   2  14   28.64    3.10
   4   2  14   35.51    4.11
   5   2  14    4.15    1.39
   5   2  14    2.47    1.74
   6   2  14   13.63    2.47
   6   2  14   12.91    2.65
   7   2  14    0.72    1.10
   7   2  14   -0.06    1.25
   8   2  14    1.92    1.50
   8   2  14    0.68    1.43
   9   2  14    0.27    1.61
  10   2  14    1.02    2.07
  -7   3  14    0.03    2.00
  -6   3  14    3.75    2.29
  -5   3  14   -0.32    1.86
  -4   3  14   -0.90    1.60
  -3   3  14   -0.28    1.50
   2  -3 -14   15.11    2.59
  -2   3  14   21.14    3.24
  -2   3  14   21.13    2.84
   1  -3 -14   -0.56    1.38
  -1   3  14    0.84    1.22
  -1   3  14    1.03    1.37
   0  -3 -14   -0.52    1.27
   0   3  14   -0.19    1.13
   0   3  14    0.81    1.34
  -1  -3 -14    0.45    1.18
   1   3  14    1.01    1.43
   1   3  14    1.69    1.15
  -2  -3 -14    6.13    1.65
   2   3  14    4.02    1.94
  -3  -3 -14    4.51    1.60
   3   3  14    2.57    1.74
   4   3  14    1.91    1.79
   4   3  14    0.26    0.83
   5   3  14   -0.42    1.60
   5   3  14    0.03    0.72
   6   3  14    6.99    2.29
   6   3  14    7.13    1.86
   7   3  14    1.15    1.25
   7   3  14   -0.66    1.33
   8   3  14    3.00    1.82
   8   3  14    3.77    1.83
   9   3  14   -0.45    1.31
  10   3  14   -0.83    1.75
  -7   4  14    0.61    2.14
  -6   4  14    3.84    2.45
  -5   4  14    4.43    2.38
  -4   4  14    0.72    1.87
  -3   4  14    4.08    2.05
  -2   4  14   19.15    2.84
  -2   4  14   15.56    2.86
  -1   4  14    5.28    1.75
  -1   4  14    3.47    1.84
   0   4  14    3.98    1.77
   0   4  14    0.40    0.72
   1   4  14    0.64    1.59
   1   4  14    3.25    1.26
  -2  -4 -14   -0.25    0.98
   2   4  14   -0.06    0.76
   2   4  14   -1.14    1.44
  -3  -4 -14    2.04    1.23
   3   4  14   -0.99    1.42
   4   4  14   18.14    2.32
   4   4  14   16.02    3.18
   5   4  14   26.03    3.01
   5   4  14   31.51    4.29
   6   4  14    0.56    1.60
   6   4  14    0.42    1.09
   7   4  14    5.98    2.31
   7   4  14    3.50    1.77
   8   4  14    2.03    1.68
   8   4  14    2.90    1.68
   9   4  14    2.81    2.01
  10   4  14    1.80    2.14
  -7   5  14    0.22    2.23
  -6   5  14    6.48    2.84
  -5   5  14   -1.82    1.69
  -4   5  14   11.37    2.95
  -3   5  14    2.68    1.84
  -2   5  14    0.82    1.58
  -2   5  14    2.61    1.84
  -1   5  14   11.00    2.23
  -1   5  14    9.30    2.56
   0   5  14   -0.80    1.62
   0   5  14    1.14    1.05
   1   5  14    0.30    1.75
   1   5  14   -0.85    0.81
   2   5  14    3.92    1.22
   2   5  14    5.82    2.43
   3   5  14    0.23    1.88
   4   5  14   13.21    3.10
   5   5  14   -0.69    0.83
   5   5  14   -1.36    1.67
   6   5  14    0.80    1.21
   6   5  14    2.97    2.03
   7   5  14    1.50    1.76
   7   5  14   -1.58    1.03
   8   5  14    3.28    1.81
   8   5  14    2.47    2.05
   9   5  14    1.06    1.66
  10   5  14    0.81    2.03
  -7   6  14   -1.79    2.00
  -6   6  14   -2.61    1.68
  -5   6  14    2.19    2.16
  -4   6  14   -0.22    1.73
  -3   6  14    0.50    1.55
  -2   6  14   28.91    3.63
  -2   6  14   33.08    4.09
  -1   6  14    6.43    2.43
  -1   6  14    6.43    1.97
   0   6  14    0.27    1.94
   0   6  14    1.76    1.31
   1   6  14    2.29    0.80
   1   6  14    3.57    2.31
   2   6  14   -0.07    0.75
   2   6  14    0.67    2.08
   3   6  14    5.75    2.64
   4   6  14    0.97    2.34
   5   6  14   28.43    4.40
   6   6  14    3.37    2.28
   7   6  14    1.26    1.99
   8   6  14    1.54    1.92
  -6   7  14    0.85    2.16
  -5   7  14    7.72    2.73
  -4   7  14    0.08    1.53
  -3   7  14   18.87    3.26
  -2   7  14   11.26    2.56
  -2   7  14   14.98    3.16
  -1   7  14   -0.48    2.16
  -1   7  14    0.26    1.16
   0   7  14   13.04    3.18
   0   7  14   10.22    2.13
   1   7  14   11.50    3.19
   1   7  14    7.50    1.85
   2   7  14   -2.16    2.11
   3   7  14    4.42    2.82
   4   7  14   14.77    3.75
   5   7  14    8.47    3.13
   6   7  14    9.59    3.36
   7   7  14    0.18    2.23
   8   7  14    3.85    2.19
  -6   8  14    1.39    2.34
  -5   8  14   -1.19    1.49
  -4   8  14   -0.36    1.46
  -3   8  14   -0.25    1.39
  -2   8  14    7.42    2.18
  -2   8  14   11.59    3.19
  -1   8  14    4.60    1.66
  -1   8  14    5.25    2.70
   0   8  14   16.67    3.68
   0   8  14   16.73    2.75
   1   8  14    5.73    3.05
   1   8  14    4.19    1.45
   2   8  14   -1.66    2.49
   3   8  14   -1.65    2.31
   4   8  14    1.90    2.69
   5   8  14    2.94    2.70
   6   8  14   -0.70    2.53
   7   8  14   -1.49    2.09
   8   8  14   -1.08    2.08
  -6   9  14    2.91    2.36
  -5   9  14   -1.50    1.51
  -4   9  14    3.87    2.07
  -3   9  14    0.31    1.40
  -2   9  14    8.58    2.34
  -2   9  14    8.52    3.08
  -1   9  14   -0.74    1.00
  -1   9  14    1.51    2.45
   0   9  14    2.43    2.58
   0   9  14    0.94    1.28
   1   9  14   17.17    3.84
   2   9  14   12.05    3.67
   3   9  14    6.42    3.06
   4   9  14    4.91    3.18
   5   9  14    0.82    2.82
   6   9  14    8.64    3.52
   7   9  14    2.10    2.68
   8   9  14    5.26    3.06
  -5  10  14   -1.77    1.62
  -4  10  14   -0.96    1.49
  -3  10  14   -0.16    1.33
  -2  10  14    0.27    1.28
  -2  10  14    5.09    2.91
  -1  10  14   -0.34    1.07
  -1  10  14    1.32    2.58
   0  10  14    1.50    1.35
   0  10  14   -0.11    2.48
   1  10  14    0.97    2.55
   2  10  14    2.40    2.79
   3  10  14    7.61    3.34
   4  10  14    0.52    2.80
   5  10  14   -2.20    2.82
   6  10  14    0.90    2.77
   7  10  14   -0.71    2.97
   8  10  14    7.84    3.40
  -4  11  14    0.06    1.76
  -3  11  14    0.70    1.53
  -2  11  14    1.60    1.50
  -1  11  14    0.61    1.29
  -1  11  14    0.59    2.53
   0  11  14    7.60    2.16
   0  11  14    3.68    3.12
   1  11  14   -2.13    2.51
   2  11  14   11.54    3.80
   3  11  14    0.04    2.95
   4  11  14    6.63    3.67
   5  11  14   -3.14    2.72
   6  11  14   -2.98    2.88
   7  11  14    0.54    3.03
  -3  12  14   -0.31    1.61
  -2  12  14    0.95    1.53
  -1  12  14    0.73    1.22
  -1  12  14   -4.97    2.39
   0  12  14    0.46    2.85
   1  12  14   -2.16    2.50
   2  12  14    4.94    3.44
   3  12  14    0.98    3.12
   4  12  14   -1.80    2.99
   5  12  14    1.19    3.17
   6  12  14    0.00    3.21
  -2  13  14    2.94    1.91
  -1  13  14    1.77    3.39
  -1  13  14    4.31    1.87
   0  13  14   -4.74    2.54
   1  13  14   -4.55    2.68
   2  13  14   -0.38    3.12
   3  13  14    2.61    3.16
   4  13  14   -0.06    3.31
   5  13  14   -1.38    3.39
  -1  14  14   -6.57    3.01
   0  14  14   -3.58    3.08
   1  14  14    3.19    3.63
   2  14  14   -3.66    2.94
   3  14  14   -1.31    3.26
   4  14  14   -1.59    3.56
   1  10 -15    4.90    3.25
   0  10 -15    0.75    2.42
  -1  10 -15   -0.76    2.61
  -2  10 -15   -2.97    2.11
  -3  10 -15    2.87    2.37
   2   9 -15   -1.97    2.62
   1   9 -15   -0.27    2.51
   0   9 -15    0.48    2.21
  -1   9 -15   -2.81    1.97
  -2   9 -15    0.90    2.08
  -3   9 -15   -1.44    1.93
  -4   9 -15   -0.23    2.04
   4   8 -15   -1.48    2.58
   3   8 -15   -1.58    2.59
   2   8 -15   -3.55    2.05
   1   8 -15   -0.64    2.13
   0   8 -15    0.82    2.32
  -1   8 -15    6.18    2.89
  -2   8 -15    1.02    1.94
  -3   8 -15    1.09    1.86
  -4   8 -15    2.00    2.13
  -5   8 -15    3.51    2.19
   4   7 -15    0.87    2.88
   3   7 -15    0.66    3.09
   2   7 -15   -1.23    2.35
   1   7 -15    0.17    2.40
   0   7 -15    1.55    2.15
  -1   7 -15   -0.40    1.80
  -2   7 -15    1.81    1.84
  -3   7 -15   -0.01    1.49
  -4   7 -15    0.62    1.77
  -5   7 -15    1.41    1.71
  -6   7 -15    8.09    2.75
   5   6 -15    0.36    2.88
   4   6 -15    3.01    3.08
   3   6 -15   -2.11    2.48
   2   6 -15    1.56    2.59
   1   6 -15    1.05    2.33
   0   6 -15    1.02    2.23
  -1   6 -15   11.82    3.16
  -2   6 -15    3.74    2.22
  -3   6 -15   -1.06    1.48
  -4   6 -15    1.81    1.66
  -5   6 -15    1.93    1.96
  -6   6 -15    3.66    2.05
  -7   6 -15    0.82    1.94
   6   5 -15    5.23    3.15
   5   5 -15    0.85    2.68
   4   5 -15    1.02    2.81
   3   5 -15    4.56    2.94
   2   5 -15    2.44    2.59
   1   5 -15    6.12    2.60
   0   5 -15   10.23    3.14
  -1   5 -15    1.73    1.95
  -2   5 -15    2.69    1.87
  -3   5 -15   11.29    2.85
  -4   5 -15    9.41    2.73
  -5   5 -15    2.38    1.93
  -6   5 -15    1.35    2.10
   7  -5  15    3.12    1.80
   8  -5  15   -1.76    1.33
   6   4 -15    2.67    2.56
   5   4 -15    4.56    2.97
   4   4 -15    2.02    2.67
   3   4 -15   -0.34    2.50
   2   4 -15    1.48    2.44
   1   4 -15    1.21    2.11
   0   4 -15    6.56    2.53
  -1   4 -15   -1.18    1.71
  -2   4 -15   -0.54    1.43
  -3   4 -15    0.07    1.51
  -4   4 -15   -0.93    1.44
  -5   4 -15    3.64    2.19
  -6   4 -15   -1.30    1.67
   6  -4  15    0.14    0.87
   7  -4  15    7.78    2.30
   8  -4  15    1.74    1.67
   7   3 -15    2.65    2.69
   6   3 -15    2.22    2.52
   5   3 -15   -1.43    2.26
   4   3 -15    2.36    2.69
   3   3 -15    2.06    2.89
   2   3 -15   -0.06    2.13
   1   3 -15    9.62    2.83
   0   3 -15    1.08    1.98
  -1   3 -15    3.21    1.95
  -2   3 -15    3.14    1.92
  -3   3 -15   14.97    3.02
  -4   3 -15   23.44    3.69
  -5   3 -15   13.92    3.16
   6  -3  15    0.22    1.12
   7  -3  15    3.72    1.62
   8  -3  15    0.91    1.29
   7   2 -15    4.06    2.54
   6   2 -15    5.36    2.66
   5   2 -15    4.17    2.72
   4   2 -15    8.79    3.17
   3   2 -15    0.49    2.35
   2   2 -15    7.33    2.73
   1   2 -15   33.27    4.33
   0   2 -15   12.08    3.00
  -1   2 -15   -0.56    1.47
  -2   2 -15   -1.95    1.18
   2  -2  15    0.25    0.78
  -3   2 -15    4.97    2.09
   3  -2  15    8.29    2.08
  -4   2 -15    4.04    1.92
   4  -2  15    2.24    1.47
   5  -2  15    1.40    1.09
   5  -2  15    2.55    1.55
   6  -2  15    1.34    1.42
   6  -2  15    0.62    0.94
   7  -2  15    2.58    1.61
   8  -2  15   -0.23    1.05
   9  -2  15   -0.41    1.33
   7   1 -15    2.94    2.33
   6   1 -15    2.95    2.44
  -6  -1  15   -0.05    1.75
   5   1 -15   -0.84    1.90
  -5  -1  15   -1.45    1.43
   4   1 -15    1.36    2.34
  -4  -1  15   -1.17    1.39
   3   1 -15    0.36    2.18
  -3  -1  15    2.13    1.65
   2   1 -15    3.43    2.28
  -2  -1  15    3.79    1.76
   1   1 -15    2.62    1.97
  -1  -1  15   -0.12    0.76
   0   1 -15    1.95    1.97
   0  -1  15    1.64    0.98
  -1   1 -15    1.25    1.59
   1  -1  15    1.48    1.06
  -2   1 -15    2.07    1.56
   2  -1  15    3.16    1.45
  -3   1 -15    2.02    1.60
   3  -1  15   -0.42    0.98
  -4   1 -15    0.14    1.41
   4  -1  15    1.62    1.41
   5  -1  15    2.22    1.51
   5  -1  15    0.42    1.06
   6  -1  15    1.66    1.44
   6  -1  15    0.86    1.21
   7  -1  15    6.82    2.11
   7  -1  15    4.34    1.84
   8  -1  15    2.35    1.69
   8  -1  15    2.74    1.77
   9  -1  15   -1.45    1.06
   7   0 -15    3.72    2.43
  -7   0  15    2.06    2.23
   6   0 -15    4.67    2.40
  -6   0  15    0.29    1.88
   5   0 -15    0.34    1.89
  -5   0  15   -1.00    1.42
   4   0 -15    0.31    1.92
  -4   0  15    1.28    1.74
   3   0 -15    1.54    2.09
  -3   0  15    4.07    2.02
   2   0 -15   14.20    3.01
  -2   0  15   16.45    2.39
  -2   0  15   12.35    2.56
   1   0 -15   17.67    3.00
  -1   0  15   15.83    2.43
   0   0 -15   73.61    5.17
   0   0  15   76.43    4.62
   0   0  15   79.52    5.04
  -1   0 -15   -1.14    1.31
   1   0  15    0.75    1.11
  -2   0 -15   -0.14    1.32
   2   0  15    4.02    1.58
  -3   0 -15    1.37    1.50
   3   0  15   -0.41    0.96
  -4   0 -15   -0.60    1.48
   4   0  15   -0.36    1.18
   5   0  15    1.11    1.00
   5   0  15   -0.47    1.15
   6   0  15   19.92    3.27
   6   0  15   20.48    3.11
   7   0  15    4.25    1.63
   7   0  15    3.09    1.66
   8   0  15    2.90    1.64
   8   0  15    7.17    2.16
   9   0  15    0.74    1.38
  -7   1  15    1.49    2.09
   6  -1 -15    2.78    2.14
  -6   1  15    4.24    2.29
   5  -1 -15    1.89    2.21
  -5   1  15    4.70    2.22
   4  -1 -15    3.90    2.27
  -4   1  15   12.58    2.89
   3  -1 -15   13.28    2.97
  -3   1  15   10.24    2.58
   2  -1 -15    2.76    1.85
  -2   1  15    5.66    1.46
  -2   1  15    2.24    1.70
   1  -1 -15   -0.24    1.08
  -1   1  15    3.07    1.50
  -1   1  15    0.07    0.72
   0  -1 -15   -0.26    1.00
   0   1  15    1.97    1.42
   0   1  15    0.11    1.11
  -1  -1 -15    2.01    1.33
   1   1  15    9.48    2.16
  -2  -1 -15    2.62    1.56
   2   1  15    0.72    1.21
  -3  -1 -15    2.57    1.50
   3   1  15    1.23    1.28
   4   1  15    0.03    0.77
   4   1  15   -0.02    1.21
   5   1  15    0.26    1.35
   5   1  15    1.25    1.11
   6   1  15    1.40    1.16
   6   1  15    0.67    1.42
   7   1  15    0.37    1.12
   7   1  15    0.28    1.25
   8   1  15    2.01    1.54
   8   1  15    0.33    1.27
   9   1  15   -0.38    1.41
  -7   2  15    2.63    2.32
  -6   2  15   -0.29    1.72
  -5   2  15   -0.11    1.79
   4  -2 -15   11.70    2.41
  -4   2  15    7.52    2.51
   3  -2 -15    1.98    2.17
  -3   2  15   -1.88    1.46
   2  -2 -15    4.59    2.09
  -2   2  15    3.21    1.98
  -2   2  15   10.44    2.09
   1  -2 -15    2.38    1.77
  -1   2  15   -0.53    1.36
  -1   2  15   -1.65    0.85
   0  -2 -15   25.01    3.16
   0   2  15   29.09    3.27
   0   2  15   26.70    3.52
  -1  -2 -15   20.37    2.81
   1   2  15   17.79    2.42
   1   2  15   21.77    3.14
  -2  -2 -15    1.24    1.28
   2   2  15    0.56    1.21
  -3  -2 -15    0.88    0.90
   3   2  15    3.13    1.73
   4   2  15    3.63    1.81
   4   2  15    3.92    1.35
   5   2  15    0.47    1.56
   5   2  15    1.63    1.05
   6   2  15   51.80    4.51
   7   2  15    7.18    2.08
   7   2  15    8.68    2.18
   8   2  15    3.67    1.78
   8   2  15    2.63    1.68
   9   2  15    1.69    1.58
  10   2  15   -0.15    1.50
  -7   3  15   -1.13    1.70
  -6   3  15    3.50    2.34
  -5   3  15    1.37    1.99
  -4   3  15    4.85    2.44
  -3   3  15    9.26    2.65
  -2   3  15    1.91    1.55
  -2   3  15   -0.05    1.56
   1  -3 -15   14.11    2.47
  -1   3  15   11.05    2.46
  -1   3  15   10.36    2.23
   0  -3 -15    2.63    1.51
   0   3  15    2.20    1.49
   0   3  15    5.29    1.86
  -1  -3 -15   -1.18    1.07
   1   3  15    0.00    1.37
   1   3  15    0.46    1.09
  -2  -3 -15    8.31    1.76
   2   3  15   11.69    2.64
  -3  -3 -15    9.03    2.03
   3   3  15   11.49    2.74
   4   3  15   17.02    2.30
   4   3  15   12.79    2.92
   5   3  15   17.43    2.49
   5   3  15   18.56    3.28
   6   3  15   13.79    2.38
   6   3  15   13.33    2.84
   7   3  15    2.79    1.78
   7   3  15    4.04    1.67
   8   3  15    1.75    1.58
   8   3  15    1.88    1.49
   9   3  15   -0.09    1.54
  10   3  15   -0.93    1.77
  -7   4  15    0.37    2.13
  -6   4  15    2.42    2.26
  -5   4  15    7.93    3.01
  -4   4  15    0.59    1.90
  -3   4  15    4.56    2.18
  -2   4  15   -0.69    1.51
  -2   4  15    1.36    1.48
  -1   4  15    1.16    1.58
  -1   4  15    3.33    1.65
   0   4  15    1.44    1.63
   0   4  15   -0.26    0.84
   1   4  15    0.59    1.48
   1   4  15   -0.97    1.02
   2   4  15    2.01    1.77
  -3  -4 -15   -2.31    0.94
   3   4  15    0.69    1.59
   4   4  15    2.13    1.01
   4   4  15    0.63    1.92
   5   4  15   -0.97    1.49
   5   4  15    1.83    1.18
   6   4  15    8.70    2.71
   6   4  15    7.14    1.81
   7   4  15    3.09    1.56
   7   4  15    3.47    2.04
   8   4  15    0.54    1.63
   8   4  15    0.65    1.57
   9   4  15   -0.29    1.68
  10   4  15    1.01    2.11
  -7   5  15    0.21    2.29
  -6   5  15   -1.31    2.07
  -5   5  15    0.07    1.83
  -4   5  15   -1.16    1.71
  -3   5  15    9.20    2.63
  -2   5  15    0.74    1.60
  -2   5  15    1.48    1.66
  -1   5  15    6.89    2.33
  -1   5  15    8.45    2.13
   0   5  15    0.53    1.09
   0   5  15    0.75    1.72
   1   5  15    3.18    2.09
   1   5  15    4.16    1.50
   2   5  15   -1.55    1.55
   3   5  15   11.73    2.92
   4   5  15   27.48    4.11
   5   5  15    9.27    2.83
   6   5  15    8.85    2.71
   7   5  15    4.72    2.22
   7   5  15    0.68    1.33
   8   5  15    3.23    2.14
   8   5  15    1.12    1.48
   9   5  15   -0.82    1.60
  -6   6  15    0.90    2.13
  -5   6  15   -0.57    1.99
  -4   6  15    1.23    1.99
  -3   6  15   -0.16    1.49
  -2   6  15   17.66    3.05
  -2   6  15   17.40    3.01
  -1   6  15   25.49    3.43
  -1   6  15   22.61    3.60
   0   6  15    3.48    1.55
   0   6  15    2.30    2.20
   1   6  15    2.13    1.21
   1   6  15    2.96    2.23
   2   6  15   -0.75    1.96
   2   6  15    0.58    0.85
   3   6  15    5.92    2.62
   4   6  15    2.18    2.34
   5   6  15    2.13    2.29
   6   6  15    0.01    1.78
   7   6  15    4.08    2.32
   8   6  15    3.19    2.10
  -6   7  15   -0.33    2.13
  -5   7  15   -0.73    1.94
  -4   7  15    0.37    1.77
  -3   7  15    0.43    1.62
  -2   7  15   -0.33    1.33
  -2   7  15    0.03    1.87
  -1   7  15   -0.24    1.26
  -1   7  15   -0.03    2.03
   0   7  15    4.07    1.67
   0   7  15    4.28    2.59
   1   7  15    1.28    1.02
   1   7  15    1.01    2.20
   2   7  15    5.30    1.42
   2   7  15    1.32    2.26
   3   7  15    4.27    2.91
   4   7  15   13.44    3.57
   5   7  15    0.21    2.19
   6   7  15   -0.16    2.06
   7   7  15   -0.08    1.90
   8   7  15    1.81    2.18
  -6   8  15   -0.53    2.01
  -5   8  15   -2.20    1.61
  -4   8  15    0.78    1.66
  -3   8  15    3.50    1.97
  -2   8  15    3.93    1.89
  -1   8  15   12.39    3.30
  -1   8  15    7.13    2.12
   0   8  15   15.56    2.75
   0   8  15   17.76    3.67
   1   8  15    1.68    1.24
   1   8  15   -1.64    2.29
   2   8  15   19.28    4.17
   3   8  15    5.90    3.12
   4   8  15    4.07    2.89
   5   8  15    5.15    2.92
   6   8  15    1.73    2.57
   7   8  15    3.34    2.65
   8   8  15    5.32    2.78
  -5   9  15    0.13    1.76
  -4   9  15    7.12    2.43
  -3   9  15    0.94    1.59
  -2   9  15    0.10    1.25
  -1   9  15    1.31    1.27
  -1   9  15    2.20    2.46
   0   9  15    0.18    2.39
   0   9  15    0.03    1.10
   1   9  15   -0.72    2.24
   1   9  15   -0.43    0.93
   2   9  15   -3.94    2.17
   3   9  15   -3.03    2.27
   4   9  15    2.62    2.81
   5   9  15    2.76    2.94
   6   9  15    1.32    2.64
   7   9  15    5.63    2.97
   8   9  15    1.40    2.69
  -5  10  15   -1.04    1.96
  -4  10  15   -0.24    1.63
  -3  10  15   -0.01    1.73
  -2  10  15    0.01    1.51
  -1  10  15    1.33    2.59
  -1  10  15    4.00    1.82
   0  10  15    0.99    2.60
   0  10  15   -0.27    1.12
   1  10  15    2.87    1.37
   1  10  15   -0.99    2.63
   2  10  15    4.70    3.10
   3  10  15    5.24    3.09
   4  10  15    4.66    3.20
   5  10  15    6.50    3.41
   6  10  15   -0.52    2.56
   7  10  15    1.92    2.87
   8  10  15    4.58    3.15
  -4  11  15   -1.07    1.70
  -3  11  15   -0.18    1.51
  -2  11  15    0.20    1.48
  -1  11  15    2.58    1.68
  -1  11  15    3.12    2.99
   0  11  15    2.98    2.96
   0  11  15    1.56    1.22
   1  11  15    8.14    3.30
   2  11  15    3.61    3.11
   3  11  15    2.34    2.92
   4  11  15    1.21    3.02
   5  11  15   -3.14    2.72
   6  11  15   -3.14    2.85
   7  11  15    6.42    3.65
  -3  12  15    0.28    1.70
  -2  12  15    1.07    1.77
  -1  12  15    1.35    2.95
  -1  12  15    2.06    1.67
   0  12  15    0.58    2.81
   0  12  15    0.91    1.24
   1  12  15    1.26    2.91
   2  12  15    1.05    2.80
   3  12  15    0.25    2.80
   4  12  15    2.22    3.23
   5  12  15   -0.80    3.31
   6  12  15   -0.68    3.30
  -2  13  15    2.22    2.01
  -1  13  15    0.51    3.02
  -1  13  15    0.19    1.49
   0  13  15   -0.08    1.06
   0  13  15   -0.84    2.97
   1  13  15   -0.37    2.95
   2  13  15    5.59    3.58
   3  13  15   -1.09    3.04
   4  13  15   -0.48    3.48
   5  13  15   -0.24    3.38
   1  14  15    1.60    3.51
   2  14  15    0.85    3.55
   3  14  15    0.94    3.53
   1   9 -16    6.78    3.32
   0   9 -16    3.23    2.66
  -1   9 -16    1.65    2.43
  -2   9 -16    2.50    2.63
  -3   9 -16    0.45    2.13
   3   8 -16   -1.54    2.85
   2   8 -16    2.89    2.92
   1   8 -16    5.29    2.88
   0   8 -16    1.89    2.44
  -1   8 -16   -2.53    1.86
  -2   8 -16   -0.60    2.03
  -4   8 -16    1.46    2.09
  -5   8 -16    3.23    2.44
   4   7 -16   -0.88    2.96
   3   7 -16    0.40    3.03
   2   7 -16   -2.54    2.55
   1   7 -16    3.43    2.92
   0   7 -16    1.52    2.49
  -1   7 -16   -1.72    2.01
  -2   7 -16    5.56    2.20
  -3   7 -16    0.13    1.67
  -4   7 -16    0.06    1.70
  -5   7 -16    0.13    1.74
  -6   7 -16   -1.16    1.89
   4   6 -16    0.95    2.92
   3   6 -16    2.39    3.04
   2   6 -16    4.45    3.06
   1   6 -16   -1.70    2.02
   0   6 -16   -1.16    2.17
  -1   6 -16   16.92    3.70
  -2   6 -16    7.35    2.73
  -3   6 -16    4.07    2.44
  -4   6 -16    1.72    2.13
  -5   6 -16    3.21    2.22
  -6   6 -16    3.68    2.26
   5   5 -16    0.91    2.94
   4   5 -16   -0.59    2.59
   3   5 -16    1.73    2.85
   2   5 -16    0.89    2.50
   1   5 -16    1.53    2.34
   0   5 -16    1.13    2.11
  -1   5 -16   -0.89    1.89
  -2   5 -16    2.20    2.03
  -3   5 -16    3.57    2.24
  -4   5 -16    3.79    2.33
  -5   5 -16    2.78    2.26
  -6   5 -16    0.76    2.05
  -7   5 -16    0.20    2.26
   6   4 -16   -0.16    2.61
   5   4 -16   -3.87    2.52
   4   4 -16    3.25    2.84
   3   4 -16    2.30    2.81
   2   4 -16    8.25    3.23
   1   4 -16    6.74    3.01
   0   4 -16   12.44    3.37
  -1   4 -16    0.20    2.08
  -2   4 -16    3.30    2.07
  -4   4 -16    7.10    2.65
  -5   4 -16    9.18    2.76
  -6   4 -16    3.05    2.22
   7  -4  16    0.88    1.43
   8  -4  16    1.48    1.63
   6   3 -16    4.26    2.85
   5   3 -16    2.71    2.85
   4   3 -16   -0.12    2.52
   3   3 -16    4.85    3.05
   2   3 -16   -0.28    2.23
   1   3 -16   12.72    3.20
   0   3 -16   11.13    3.00
  -1   3 -16   -0.19    1.75
  -2   3 -16    1.44    1.75
  -3   3 -16   -0.14    1.57
  -4   3 -16    2.84    1.98
  -5   3 -16    2.95    2.07
  -6   3 -16    1.73    2.02
   6  -3  16    0.04    0.96
   7  -3  16    0.89    1.26
   8  -3  16    0.43    1.36
   6   2 -16    1.79    2.62
   5   2 -16    2.92    2.79
   4   2 -16   -1.65    2.16
   3   2 -16   -0.69    2.34
   2   2 -16    3.65    2.52
   1   2 -16    4.91    2.50
   0   2 -16    4.01    2.45
  -1   2 -16    1.61    1.84
  -2   2 -16   10.28    2.63
   2  -2  16    9.77    2.25
  -3   2 -16    1.15    1.70
   3  -2  16   -0.51    0.84
  -4   2 -16    0.66    1.67
   4  -2  16    2.06    1.54
  -5   2 -16    0.98    1.91
   5  -2  16    0.76    1.33
   6  -2  16    5.53    1.97
   6  -2  16    1.56    1.22
   7  -2  16    1.39    1.26
   8  -2  16    2.73    1.76
   7   1 -16    1.25    2.24
   6   1 -16   -1.86    1.94
   5   1 -16    6.50    2.67
  -5  -1  16    2.34    2.07
   4   1 -16    0.86    2.30
  -4  -1  16    1.84    1.76
   3   1 -16    0.13    2.03
  -3  -1  16    2.59    1.77
   2   1 -16    7.35    2.81
  -2  -1  16    9.97    2.30
   1   1 -16    6.33    2.48
   0   1 -16   16.83    3.29
   0  -1  16   23.63    3.11
  -1   1 -16   28.80    3.73
   1  -1  16   24.32    3.29
  -2   1 -16    2.53    1.86
   2  -1  16    0.81    1.13
  -3   1 -16    5.81    2.01
   3  -1  16   -0.14    1.05
  -4   1 -16    3.43    1.88
   4  -1  16    1.78    1.29
  -5   1 -16    9.38    2.54
   5  -1  16    6.94    2.10
   5  -1  16    5.33    1.70
   6  -1  16   -0.02    1.32
   6  -1  16    1.42    1.18
   7  -1  16    7.20    2.16
   7  -1  16    7.41    2.15
   8  -1  16    3.88    1.74
   8  -1  16    0.90    1.40
   9  -1  16    0.27    1.45
   7   0 -16    3.19    2.25
  -7   0  16    2.05    2.18
   6   0 -16    2.94    2.52
  -6   0  16    0.18    1.65
   5   0 -16    0.21    2.13
  -5   0  16    1.89    1.88
   4   0 -16   -2.33    2.07
  -4   0  16   -0.32    1.41
   3   0 -16    2.65    2.43
  -3   0  16    3.91    1.97
   2   0 -16    2.62    2.27
  -2   0  16    1.68    1.12
  -2   0  16    0.14    1.35
   1   0 -16   -0.79    1.72
  -1   0  16    0.07    0.99
  -1   0  16    0.55    1.04
   0   0 -16    3.90    2.22
   0   0  16    4.16    1.46
   0   0  16    1.41    1.28
  -1   0 -16    1.69    1.70
   1   0  16    0.96    1.23
  -2   0 -16    0.38    1.54
   2   0  16    0.70    1.18
  -3   0 -16    1.27    1.49
   3   0  16   -1.00    0.96
  -4   0 -16    1.15    1.59
   4   0  16    2.41    1.64
   5   0  16    0.58    1.25
   5   0  16   -0.68    0.84
   6   0  16    1.91    1.44
   6   0  16    1.84    1.25
   7   0  16    1.58    1.58
   7   0  16    1.03    1.30
   8   0  16    0.16    1.35
   8   0  16    1.59    1.52
   9   0  16    0.26    1.59
  -7   1  16    2.17    2.46
  -6   1  16   -1.64    1.57
   5  -1 -16    4.06    2.33
  -5   1  16    1.83    1.92
  -4   1  16    1.19    1.87
   3  -1 -16   16.52    3.17
  -3   1  16   12.85    2.83
   2  -1 -16    0.77    1.78
  -2   1  16    8.95    1.84
  -2   1  16   10.12    2.46
   1  -1 -16    0.16    1.12
  -1   1  16   19.39    2.86
   0   1  16    4.60    1.66
   0   1  16    6.00    1.83
   1   1  16   17.89    2.96
  -2  -1 -16    9.27    2.25
   2   1  16   11.21    2.54
  -3  -1 -16    8.19    2.18
   3   1  16    5.66    2.04
  -4  -1 -16    4.40    2.01
   4   1  16    4.10    2.01
   5   1  16    7.69    1.90
   5   1  16    5.54    2.08
   6   1  16    4.08    2.04
   6   1  16    5.28    1.75
   7   1  16   20.97    3.42
   7   1  16   18.92    3.20
   8   1  16    3.90    1.81
   8   1  16    2.56    1.72
   9   1  16    0.88    1.42
  -7   2  16    2.84    2.38
  -6   2  16    3.92    2.37
  -5   2  16    3.03    2.11
  -4   2  16    2.31    1.97
   3  -2 -16    0.89    1.92
  -3   2  16    1.70    1.76
   2  -2 -16    2.40    2.06
  -2   2  16    5.51    1.66
  -2   2  16    4.43    2.01
   1  -2 -16   12.83    2.78
  -1   2  16   12.71    2.41
   0  -2 -16   10.47    2.37
   0   2  16    8.81    2.12
   0   2  16    7.85    2.14
  -1  -2 -16    6.41    1.96
   1   2  16    4.91    1.82
  -2  -2 -16    1.25    1.41
   2   2  16    0.65    1.35
  -3  -2 -16    0.58    1.06
   3   2  16    2.94    1.76
  -4  -2 -16   10.26    2.48
   4   2  16   13.00    2.86
   5   2  16    4.60    2.00
   5   2  16    1.55    1.12
   6   2  16   14.24    2.57
   6   2  16   10.36    2.50
   7   2  16    0.92    1.22
   7   2  16    2.02    1.56
   8   2  16    2.85    1.66
   8   2  16    3.06    1.74
   9   2  16   -0.38    1.35
  -7   3  16   -0.07    2.00
  -6   3  16   -0.10    2.01
  -5   3  16    6.69    2.66
  -4   3  16   -1.48    1.66
  -3   3  16    2.13    2.01
  -2   3  16    5.06    1.67
  -2   3  16    3.59    1.96
  -1   3  16    3.15    1.70
  -1   3  16    3.53    1.65
   0   3  16    3.91    1.72
   0   3  16    1.67    1.56
  -1  -3 -16    1.94    1.61
   1   3  16    3.05    1.77
  -2  -3 -16    1.81    1.38
   2   3  16    1.97    1.57
  -3  -3 -16    8.79    1.96
   3   3  16   10.28    2.63
  -4  -3 -16    3.84    1.74
   4   3  16    0.98    1.70
   4   3  16    2.84    1.13
   5   3  16    1.43    1.71
   5   3  16    2.07    1.09
   6   3  16    1.44    1.69
   6   3  16    1.42    1.19
   7   3  16   -0.10    1.19
   7   3  16    0.12    1.16
   8   3  16    0.36    1.37
   8   3  16    1.48    1.68
   9   3  16    0.03    1.44
  -6   4  16    1.47    2.12
  -5   4  16    3.28    2.42
  -4   4  16    0.71    2.07
  -3   4  16   10.88    2.88
  -2   4  16    4.34    1.65
  -2   4  16    4.65    2.13
  -1   4  16    4.10    1.99
  -1   4  16    4.30    1.86
   0   4  16    1.99    1.68
   0   4  16    2.85    1.57
   1   4  16    1.06    1.19
   1   4  16    0.01    1.59
   2   4  16    3.14    1.82
   3   4  16    0.59    1.74
   4   4  16   13.60    3.11
   5   4  16    6.80    2.46
   5   4  16    5.77    1.60
   6   4  16    2.94    1.37
   6   4  16    3.76    2.00
   7   4  16    4.65    2.02
   7   4  16    1.48    1.44
   8   4  16    2.12    1.73
   8   4  16    0.07    1.36
   9   4  16   -0.68    1.47
  -6   5  16   -0.50    2.11
  -5   5  16   -0.36    1.91
  -4   5  16    1.75    2.18
  -3   5  16    9.68    2.79
  -2   5  16   -1.11    1.56
  -1   5  16   13.20    2.66
  -1   5  16   11.99    2.83
   0   5  16   13.46    2.92
   1   5  16   -1.95    0.95
   1   5  16    0.60    1.70
   2   5  16   -1.36    1.57
   3   5  16    1.29    2.00
   4   5  16    2.22    2.17
   5   5  16    3.20    2.09
   6   5  16   -1.45    1.64
   7   5  16    0.11    1.59
   8   5  16    3.55    2.12
  -6   6  16    1.17    2.28
  -5   6  16    2.54    2.49
  -4   6  16    1.97    2.05
  -3   6  16    0.72    1.77
  -2   6  16    1.56    1.76
  -1   6  16    1.09    1.84
  -1   6  16   -0.76    1.33
   0   6  16    0.56    1.33
   0   6  16    0.71    1.95
   1   6  16    0.00    1.06
   1   6  16    2.84    2.31
   2   6  16   11.12    3.06
   3   6  16    0.17    1.99
   4   6  16    5.42    2.62
   5   6  16    1.01    2.11
   6   6  16    2.75    2.18
   7   6  16    1.26    1.91
   8   6  16    3.52    2.11
   9   6  16    5.95    2.43
  -6   7  16   -0.52    2.21
  -5   7  16   -0.34    2.00
  -4   7  16   -0.34    1.77
  -3   7  16    8.02    2.50
  -2   7  16    5.28    2.09
  -1   7  16    3.57    2.31
  -1   7  16    1.06    1.51
   0   7  16   12.33    3.28
   0   7  16   10.44    2.33
   1   7  16    5.24    2.62
   2   7  16    3.30    2.63
   3   7  16   16.72    3.67
   4   7  16   11.51    3.36
   5   7  16    2.69    2.50
   6   7  16   -2.42    1.85
   7   7  16    0.34    1.98
   8   7  16    1.71    2.22
   9   7  16    4.98    2.64
  -5   8  16   -0.11    2.08
  -4   8  16   -0.03    1.73
  -3   8  16    0.11    1.48
  -2   8  16    1.81    1.62
  -1   8  16    0.08    1.28
  -1   8  16    1.94    2.29
   0   8  16    1.21    1.35
   1   8  16    7.49    1.86
   1   8  16    4.45    2.72
   2   8  16   -0.25    0.86
   2   8  16   -1.90    2.09
   3   8  16    3.37    2.68
   4   8  16   18.49    3.96
   5   8  16   -0.55    2.52
   6   8  16    2.15    2.53
   7   8  16    0.89    2.36
   8   8  16    4.44    2.49
  -5   9  16    2.31    2.34
  -4   9  16    0.48    1.91
  -3   9  16   -0.65    1.47
  -2   9  16    0.41    1.64
  -1   9  16   -0.43    1.30
  -1   9  16    2.43    2.46
   0   9  16    1.50    1.51
   0   9  16    0.14    2.37
   1   9  16    4.43    2.83
   1   9  16    5.22    1.82
   2   9  16    2.78    2.92
   2   9  16    1.97    0.97
   3   9  16   19.11    4.18
   4   9  16    5.39    3.23
   5   9  16   -1.60    2.40
   6   9  16    2.24    2.59
   7   9  16   -0.75    2.47
   8   9  16    2.22    2.57
  -4  10  16    0.36    1.98
  -3  10  16    2.33    1.96
  -2  10  16    0.31    1.37
  -1  10  16    1.94    1.70
  -1  10  16    4.85    2.96
   0  10  16    2.13    2.85
   0  10  16    0.51    1.29
   1  10  16    0.61    1.21
   1  10  16   -0.60    2.68
   2  10  16    0.99    2.68
   3  10  16    3.21    3.03
   4  10  16   -0.47    2.86
   5  10  16   -1.71    2.68
   6  10  16   -0.74    2.53
   7  10  16    0.59    2.64
  -3  11  16    1.10    1.95
  -2  11  16   -0.65    1.38
  -1  11  16    0.16    2.71
  -1  11  16    0.67    1.50
   0  11  16    3.22    1.76
   0  11  16   10.89    3.67
   1  11  16    6.22    3.48
   1  11  16    3.91    1.59
   2  11  16    8.12    3.62
   3  11  16    4.93    3.27
   4  11  16   -0.46    3.05
   5  11  16    3.80    3.36
   6  11  16   -1.15    2.94
   7  11  16    7.98    3.72
  -2  12  16   -0.85    1.48
  -1  12  16    2.18    1.66
  -1  12  16   -1.71    2.78
   0  12  16    1.17    1.40
   0  12  16    7.18    3.38
   1  12  16    5.37    3.25
   1  12  16    3.48    1.64
   2  12  16   -0.72    2.70
   3  12  16    2.23    3.01
   4  12  16    0.06    3.01
   5  12  16    1.61    3.37
   6  12  16    0.62    3.50
  -1  13  16    1.13    1.74
  -1  13  16   -1.08    2.97
   0  13  16   -0.45    2.88
   0  13  16    2.85    1.62
   1  13  16    2.53    1.46
   1  13  16   -1.38    2.77
   2  13  16   -1.13    2.96
   3  13  16   -2.78    2.88
   4  13  16    5.28    3.64
  -1   9 -17   -0.15    2.47
   2   8 -17   -2.39    3.03
   1   8 -17   -1.73    2.75
   0   8 -17    1.23    2.48
  -1   8 -17    6.03    2.60
  -2   8 -17   -1.09    1.94
  -3   8 -17    0.25    2.02
  -4   8 -17   -0.54    2.15
   3   7 -17    3.36    3.37
   2   7 -17   -1.20    2.83
   1   7 -17   -4.83    1.99
   0   7 -17    4.11    2.75
  -1   7 -17   -2.68    2.28
  -2   7 -17    3.59    2.64
  -3   7 -17    0.89    2.19
  -4   7 -17   -1.57    1.59
  -5   7 -17   -0.28    1.79
   4   6 -17   -3.05    2.54
   3   6 -17   -1.12    2.64
   2   6 -17   -1.42    2.55
   1   6 -17    2.38    2.79
   0   6 -17    1.15    2.50
  -1   6 -17    0.94    2.25
  -2   6 -17   -2.98    1.65
  -3   6 -17    1.25    2.11
  -4   6 -17    1.98    2.21
  -5   6 -17   -0.21    2.17
  -6   6 -17    2.34    2.69
   5   5 -17    0.60    3.28
   4   5 -17   -3.09    2.51
   3   5 -17    0.92    2.89
   2   5 -17   -3.30    2.37
   1   5 -17    1.41    2.61
   0   5 -17    9.67    3.18
  -1   5 -17    0.01    2.34
  -2   5 -17    9.94    2.95
  -3   5 -17    8.13    2.77
  -4   5 -17    1.81    2.06
  -5   5 -17    0.85    2.09
  -6   5 -17    4.96    2.65
  -7   5 -17    0.24    2.52
   5   4 -17   -1.23    2.67
   4   4 -17   -0.98    2.81
   3   4 -17    3.15    2.97
   2   4 -17    7.83    3.35
   1   4 -17    5.26    2.86
   0   4 -17    1.72    2.35
  -1   4 -17    0.36    2.41
  -2   4 -17    1.16    2.01
  -3   4 -17   -2.94    1.42
  -4   4 -17   -0.16    1.78
  -5   4 -17    0.69    2.10
  -6   4 -17    2.12    2.35
  -7   4 -17    0.72    2.41
   6   3 -17   -1.07    2.42
   5   3 -17   -0.31    2.50
   4   3 -17   -1.36    2.77
   3   3 -17    0.30    2.64
   2   3 -17   -3.24    2.13
   1   3 -17    5.08    2.86
   0   3 -17    0.51    2.21
  -1   3 -17    2.13    2.15
  -2   3 -17    2.84    2.20
  -3   3 -17    1.14    1.81
  -4   3 -17    6.09    2.39
  -5   3 -17    0.83    1.97
  -6   3 -17    1.21    2.10
   7  -3  17    2.23    1.39
   8  -3  17    0.46    1.41
   6   2 -17    3.80    2.81
   5   2 -17    0.54    2.49
   4   2 -17    2.31    2.80
   3   2 -17    3.31    2.80
   2   2 -17    3.80    2.58
   1   2 -17   21.74    4.01
   0   2 -17    2.27    2.19
  -1   2 -17   21.94    3.76
  -2   2 -17    0.54    1.80
   2  -2  17    0.88    1.10
  -3   2 -17    0.37    1.70
   3  -2  17    1.09    1.17
  -4   2 -17   -0.41    1.81
   4  -2  17   -0.33    1.14
  -5   2 -17    4.92    2.37
   5  -2  17    5.81    2.18
  -6   2 -17    3.16    2.30
   6  -2  17    0.72    1.51
   6  -2  17    2.87    1.58
   7  -2  17    4.30    1.80
   8  -2  17    1.94    1.52
   6   1 -17    0.73    2.54
   5   1 -17    1.74    2.37
   4   1 -17   -2.69    2.31
   3   1 -17   -2.34    2.14
   2   1 -17   -1.73    2.12
   1   1 -17   -2.18    1.77
   0   1 -17    1.94    2.02
   0  -1  17   -0.76    0.85
  -1   1 -17    1.26    1.91
   1  -1  17    2.37    1.41
  -2   1 -17    0.85    1.69
   2  -1  17    3.91    1.69
  -3   1 -17    1.38    1.66
   3  -1  17    1.46    1.29
  -4   1 -17    5.45    2.22
   4  -1  17    7.95    2.24
  -5   1 -17    0.31    1.70
   5  -1  17    3.48    1.82
   6  -1  17    0.08    1.35
   6  -1  17   -0.96    1.02
   7  -1  17    1.42    1.48
   7  -1  17   -0.53    1.12
   8  -1  17    1.96    1.57
   8  -1  17    1.27    1.32
   6   0 -17    0.85    2.35
  -6   0  17    2.80    2.48
   5   0 -17    0.14    2.25
  -5   0  17    2.94    2.00
   4   0 -17    2.52    2.49
  -4   0  17   -1.08    1.49
   3   0 -17   19.25    3.62
  -3   0  17   21.06    3.42
   2   0 -17    3.93    2.53
  -2   0  17    6.15    2.06
   1   0 -17   29.33    4.09
  -1   0  17   22.84    3.13
  -1   0  17   29.43    3.43
   0   0 -17    6.63    2.47
   0   0  17    7.14    1.90
  -1   0 -17    3.80    2.14
   1   0  17    0.31    1.26
  -2   0 -17    2.17    1.71
   2   0  17    7.08    2.07
  -3   0 -17    4.58    2.06
   3   0  17    4.82    1.90
  -4   0 -17    1.47    1.65
   4   0  17    0.56    1.31
  -5   0 -17   13.52    3.11
   5   0  17   17.12    3.17
   6   0  17   15.27    3.09
   6   0  17   17.02    3.01
   7   0  17    2.05    1.41
   7   0  17    0.69    1.38
   8   0  17    4.15    1.94
   8   0  17    3.28    1.87
   9   0  17   -0.58    1.43
  -6   1  17    2.13    2.19
  -5   1  17   -0.99    1.74
   4  -1 -17   -0.75    2.19
  -4   1  17   -0.30    1.64
   3  -1 -17    0.13    2.11
  -3   1  17    0.50    1.74
   2  -1 -17   -0.36    1.93
  -2   1  17   -0.62    1.02
  -2   1  17    0.42    1.53
   1  -1 -17   -0.79    1.21
  -1   1  17    1.22    1.09
  -1   1  17    2.75    1.39
   0  -1 -17   -0.10    1.30
   0   1  17    3.55    1.60
  -1  -1 -17    3.91    2.01
   1   1  17    5.08    1.87
  -2  -1 -17    5.14    2.07
   2   1  17    6.06    1.96
  -3  -1 -17   11.06    2.53
   3   1  17   12.04    2.73
  -4  -1 -17    0.97    1.70
   4   1  17    4.17    1.88
   5   1  17   11.76    2.86
   5   1  17    7.44    1.87
   6   1  17    1.48    1.46
   6   1  17    1.22    1.14
   7   1  17    0.33    1.32
   7   1  17    1.06    1.21
   8   1  17    2.87    1.90
   8   1  17   -0.22    1.23
   9   1  17    2.70    1.94
  -6   2  17    1.37    2.25
  -5   2  17    1.60    2.11
  -4   2  17    0.13    1.83
  -3   2  17    1.65    1.98
  -2   2  17   -0.09    1.53
  -2   2  17    2.07    1.36
   1  -2 -17   13.95    3.04
  -1   2  17   13.92    2.55
   0  -2 -17    3.95    2.22
   0   2  17    9.66    2.32
  -1  -2 -17    3.83    2.05
   1   2  17    5.25    2.02
  -2  -2 -17    5.56    2.02
   2   2  17    3.12    1.75
  -3  -2 -17    1.31    1.17
   3   2  17   15.02    3.05
  -4  -2 -17    3.16    1.90
   4   2  17    1.38    1.71
   5   2  17   13.35    2.35
   5   2  17   13.30    2.96
   6   2  17   21.56    3.55
   6   2  17   14.69    2.64
   7   2  17    5.32    1.77
   7   2  17    2.71    1.69
   8   2  17    3.03    1.77
   8   2  17    0.22    1.35
   9   2  17   -1.39    1.33
  -6   3  17    0.08    1.90
  -5   3  17   -0.21    2.06
  -4   3  17    6.30    2.62
  -3   3  17   -0.32    1.74
  -2   3  17    1.52    2.00
  -1   3  17    0.48    1.30
  -1   3  17    1.17    1.68
   0   3  17    1.84    1.58
   0   3  17    3.11    1.77
   1   3  17   -2.23    1.05
   2   3  17   14.67    2.96
  -3  -3 -17   26.67    3.43
   3   3  17   23.76    3.68
  -4  -3 -17    0.47    1.57
   4   3  17    0.35    1.61
   5   3  17   13.25    2.87
   5   3  17    8.38    1.90
   6   3  17    1.11    1.21
   6   3  17    0.05    1.41
   7   3  17    4.99    1.95
   7   3  17    6.58    1.95
   8   3  17   -0.42    1.13
   8   3  17    1.45    1.65
   9   3  17    2.33    1.75
  -6   4  17    1.75    2.37
  -5   4  17    0.44    2.19
  -4   4  17    0.32    2.08
  -3   4  17    2.50    2.14
  -2   4  17    9.25    2.62
  -1   4  17    1.15    1.69
  -1   4  17    1.15    1.45
   0   4  17    7.86    2.35
   0   4  17    5.10    1.88
   1   4  17    1.39    1.73
   2   4  17    1.07    1.69
   3   4  17    0.02    1.66
   4   4  17    1.72    1.77
   5   4  17    2.42    1.86
   6   4  17    0.60    1.60
   7   4  17    0.26    1.49
   7   4  17   -0.12    1.25
   8   4  17    0.13    1.52
   8   4  17    0.11    1.44
   9   4  17    5.42    2.19
   9   4  17    1.16    1.67
  -6   5  17    0.10    2.24
  -5   5  17   -2.32    1.92
  -4   5  17    1.59    2.13
  -3   5  17    6.47    2.53
  -2   5  17    0.45    1.96
  -1   5  17    3.98    1.86
  -1   5  17    0.54    1.66
   0   5  17    0.79    1.72
   0   5  17    0.15    0.85
   1   5  17    0.32    1.88
   2   5  17    1.00    1.87
   3   5  17    9.90    2.81
   4   5  17   -0.32    1.69
   5   5  17    0.36    1.81
   6   5  17    0.71    1.83
   7   5  17    2.95    2.00
   8   5  17    0.36    1.59
   9   5  17    3.39    2.05
  -6   6  17   -1.95    2.15
  -5   6  17    3.93    2.54
  -4   6  17    2.50    2.34
  -3   6  17    1.02    1.97
  -2   6  17   13.98    2.95
  -1   6  17    0.48    1.62
  -1   6  17    0.55    1.58
   0   6  17    0.56    1.40
   0   6  17    0.54    1.94
   1   6  17   12.70    3.05
   2   6  17    3.28    2.17
   3   6  17   12.65    3.25
   4   6  17    7.70    2.75
   5   6  17    1.16    2.20
   6   6  17    2.83    2.15
   7   6  17    2.23    1.98
   8   6  17    0.16    1.90
   9   6  17    2.00    2.19
  -5   7  17   -2.45    1.93
  -4   7  17   -0.03    2.00
  -3   7  17   -1.03    1.55
  -2   7  17    0.74    1.81
  -1   7  17    1.96    1.92
  -1   7  17   -0.04    1.58
   0   7  17    0.59    1.94
   0   7  17   -1.74    1.07
   1   7  17    0.07    0.98
   1   7  17    1.05    2.11
   2   7  17   -1.53    1.86
   3   7  17    0.82    2.13
   4   7  17    1.66    2.12
   5   7  17   -1.93    1.75
   6   7  17   -1.11    1.71
   7   7  17    0.01    1.87
   8   7  17    3.58    2.54
  -5   8  17   -2.48    1.92
  -4   8  17   -1.27    1.77
  -3   8  17    1.80    2.00
  -2   8  17    4.10    2.06
  -1   8  17    5.75    2.10
  -1   8  17    6.62    2.68
   0   8  17   12.39    3.31
   0   8  17    8.29    2.29
   1   8  17    1.54    2.35
   1   8  17   -0.20    1.01
   2   8  17   12.21    3.43
   3   8  17    3.37    2.50
   4   8  17   20.82    4.52
   5   8  17    6.82    3.22
   6   8  17    0.70    2.36
   7   8  17    5.24    2.64
   8   8  17    3.94    2.58
  -4   9  17    0.97    1.97
  -3   9  17   -0.45    1.81
  -2   9  17    0.90    1.73
  -1   9  17    0.43    2.20
  -1   9  17   -0.61    1.34
   0   9  17    5.93    2.67
   0   9  17    1.01    1.47
   1   9  17    6.60    1.97
   1   9  17    5.18    2.98
   2   9  17    4.21    2.75
   3   9  17    1.21    2.45
   4   9  17    0.84    2.61
   5   9  17    7.41    3.50
   6   9  17    1.07    2.50
   7   9  17    4.87    2.91
  -4  10  17    0.39    2.04
  -3  10  17    4.13    2.22
  -2  10  17    0.97    1.72
  -1  10  17    0.38    1.43
  -1  10  17    5.61    2.92
   0  10  17    3.93    2.99
   0  10  17    2.74    1.72
   1  10  17    2.54    2.78
   1  10  17    0.87    1.41
   2  10  17   11.57    3.66
   3  10  17    3.70    2.85
   4  10  17    0.38    2.48
   5  10  17    0.46    2.81
   6  10  17    2.02    3.05
   7  10  17    1.31    2.75
  -3  11  17   -1.09    1.68
  -2  11  17    2.38    2.01
  -1  11  17    1.46    2.87
  -1  11  17    1.50    1.61
   0  11  17    1.88    1.63
   0  11  17    4.05    3.12
   1  11  17    3.99    3.29
   1  11  17    3.71    1.81
   2  11  17    3.12    1.49
   2  11  17    6.16    3.29
   3  11  17    6.24    3.56
   4  11  17    3.16    3.23
   5  11  17   -0.52    2.87
   6  11  17    2.07    2.92
  -2  12  17   -0.17    1.79
  -1  12  17    1.88    3.15
  -1  12  17   -0.30    1.48
   0  12  17    2.35    2.98
   0  12  17    0.69    1.53
   1  12  17    2.14    1.61
   1  12  17    0.18    2.89
   2  12  17    0.56    2.89
   3  12  17    4.94    3.48
   4  12  17    0.71    3.06
   5  12  17    0.38    3.40
   0  13  17    0.71    3.13
   0  13  17    1.41    1.71
   1  13  17    5.30    3.55
   1  13  17    3.60    1.79
   2  13  17    2.53    3.37
   3  13  17   -0.95    3.32
   0   8 -18   -3.72    2.56
  -1   8 -18   -0.56    2.57
  -2   8 -18    0.30    2.48
   2   7 -18    0.36    2.99
   1   7 -18    1.37    3.05
   0   7 -18    8.55    3.16
  -1   7 -18   -2.37    2.25
  -2   7 -18    6.81    3.20
  -3   7 -18   -0.63    2.20
  -4   7 -18    2.56    2.79
   3   6 -18    0.23    2.97
   2   6 -18    2.94    3.32
   1   6 -18   -2.96    2.26
   0   6 -18    1.01    2.53
  -1   6 -18    3.29    2.80
  -2   6 -18    0.72    2.55
  -3   6 -18    0.39    2.32
  -4   6 -18   -1.04    2.09
  -5   6 -18    0.23    2.34
   4   5 -18   -1.84    3.16
   3   5 -18   -2.85    2.39
   2   5 -18   -1.39    2.66
   1   5 -18    2.66    2.85
   0   5 -18    4.63    2.84
  -1   5 -18    0.08    2.25
  -2   5 -18   -0.71    2.01
  -3   5 -18    1.95    2.34
  -4   5 -18   -0.73    2.08
  -5   5 -18    2.73    2.46
  -6   5 -18    2.97    2.66
   5   4 -18    0.34    3.21
   4   4 -18   -0.88    2.72
   3   4 -18    0.33    2.89
   2   4 -18    0.22    2.61
   1   4 -18    2.10    2.48
   0   4 -18    3.85    2.64
  -1   4 -18    4.19    2.80
  -2   4 -18    4.18    2.28
  -3   4 -18   -1.51    1.64
  -4   4 -18    1.24    1.91
  -5   4 -18    8.10    2.84
  -6   4 -18   -0.86    1.85
  -7   4 -18    2.58    2.74
   5   3 -18    0.61    3.05
   4   3 -18   -1.53    2.46
   3   3 -18    1.54    3.14
   2   3 -18    3.12    2.97
   1   3 -18    1.58    2.61
   0   3 -18    2.18    2.34
  -1   3 -18    2.49    2.28
  -2   3 -18    6.72    2.58
  -3   3 -18    0.34    1.76
  -4   3 -18    1.53    1.95
  -5   3 -18    1.76    2.29
  -6   3 -18    2.09    2.19
  -7   3 -18   -0.25    2.30
   5   2 -18    0.45    2.58
   4   2 -18   -1.57    2.82
   3   2 -18   -2.76    2.16
   2   2 -18    3.73    2.67
   1   2 -18    2.66    2.48
   0   2 -18   -0.06    2.11
  -1   2 -18   -0.47    2.07
  -2   2 -18    1.06    2.05
  -3   2 -18    0.80    1.88
   3  -2  18    4.04    1.66
  -4   2 -18    2.38    2.15
   4  -2  18   -0.41    1.18
  -5   2 -18    3.35    2.06
   5  -2  18    0.31    1.43
  -6   2 -18    4.61    2.43
   7  -2  18   -0.58    1.14
   8  -2  18    1.98    1.81
   6   1 -18   -1.01    2.56
   5   1 -18    1.53    2.46
   4   1 -18   -1.69    2.20
   3   1 -18   20.27    4.06
   2   1 -18   16.94    3.93
   1   1 -18    8.19    2.87
   0   1 -18    9.72    3.00
   0  -1  18    7.58    1.98
  -1   1 -18   -2.02    1.64
   1  -1  18    1.11    1.16
  -2   1 -18    1.96    1.88
   2  -1  18    2.36    1.35
  -3   1 -18    4.71    2.26
   3  -1  18    8.57    2.21
  -4   1 -18    3.41    2.15
   4  -1  18    6.61    2.22
  -5   1 -18    1.55    1.99
   5  -1  18    2.84    1.84
  -6   1 -18    1.35    2.28
   6  -1  18    1.42    1.51
   7  -1  18    1.27    1.53
   7  -1  18    0.34    1.51
   8  -1  18    0.69    1.58
   8  -1  18    1.27    1.54
  -6   0  18   -0.22    2.08
   5   0 -18    0.81    2.44
  -5   0  18   -0.13    1.93
   4   0 -18   -2.52    2.20
  -4   0  18    1.57    1.74
   3   0 -18   -1.94    2.20
  -3   0  18    2.43    1.72
   2   0 -18    2.83    2.50
  -2   0  18    4.55    1.93
   1   0 -18    3.52    2.39
  -1   0  18    3.96    1.51
   0   0 -18    0.72    1.82
   0   0  18    3.12    1.41
  -1   0 -18   -0.33    2.02
   1   0  18   -0.39    0.97
  -2   0 -18   -0.02    1.62
   2   0  18   -0.24    1.20
  -3   0 -18    2.83    1.93
   3   0  18    1.79    1.50
  -4   0 -18   -0.53    1.58
   4   0  18   -0.87    1.30
  -5   0 -18    0.88    1.83
   5   0  18   -0.19    1.42
   6   0  18    0.18    1.32
   6   0  18    1.43    1.27
   7   0  18    2.89    1.49
   7   0  18    3.45    1.87
   8   0  18    0.62    1.65
   8   0  18    0.95    1.47
  -6   1  18    1.84    2.24
  -5   1  18   -1.25    1.72
  -4   1  18   -0.67    1.65
  -3   1  18    1.19    1.74
   2  -1 -18   -1.31    1.95
  -2   1  18   -0.11    1.57
   1  -1 -18   -0.25    1.67
  -1   1  18    0.85    1.22
  -1   1  18    2.89    1.57
   0  -1 -18    0.95    1.57
   0   1  18    1.74    1.41
  -1  -1 -18    1.22    1.83
   1   1  18    3.59    1.54
  -2  -1 -18    2.12    1.82
   2   1  18    5.24    1.90
  -3  -1 -18    0.92    1.63
   3   1  18   -0.06    1.18
  -4  -1 -18    9.60    2.59
   4   1  18   10.92    2.81
  -5  -1 -18    2.93    2.10
   5   1  18    4.27    1.96
   6   1  18    4.78    1.98
   6   1  18    3.76    1.66
   7   1  18   10.03    2.28
   7   1  18   11.53    2.73
   8   1  18    0.10    1.69
   8   1  18    1.03    1.49
   9   1  18    0.02    1.74
   9   1  18    3.09    1.83
  -6   2  18   -0.20    1.94
  -5   2  18    0.79    1.91
  -4   2  18    4.22    2.37
  -3   2  18    4.02    2.28
  -2   2  18   -0.04    1.73
  -1   2  18    0.62    0.99
  -1   2  18    2.70    1.37
   0   2  18   -0.87    1.25
  -1  -2 -18   -0.24    1.92
   1   2  18    1.66    1.37
  -2  -2 -18   -0.13    1.71
   2   2  18    1.09    1.43
  -3  -2 -18    0.67    1.28
   3   2  18    6.57    2.16
  -4  -2 -18    1.78    1.84
   4   2  18    2.19    1.80
  -5  -2 -18    1.85    2.03
   5   2  18    7.37    2.40
   6   2  18    8.07    2.08
   6   2  18   10.03    2.66
   7   2  18    0.51    1.50
   7   2  18    2.44    1.53
   8   2  18    2.22    1.73
   8   2  18   -0.96    1.20
   9   2  18    0.80    1.56
   9   2  18    2.82    1.81
  -6   3  18    1.49    2.38
  -5   3  18   -0.59    2.14
  -4   3  18   -1.42    1.82
  -3   3  18    1.48    2.10
  -2   3  18   -2.25    1.40
  -1   3  18   -1.73    0.85
  -1   3  18    1.96    1.52
   0   3  18    3.93    1.95
   1   3  18    0.61    1.44
   2   3  18    0.79    1.48
   3   3  18    1.83    1.66
   4   3  18    1.83    1.88
  -5  -3 -18    1.53    1.51
   5   3  18    0.28    0.90
   5   3  18   -0.10    1.50
   6   3  18    1.73    1.31
   6   3  18   -0.32    1.45
   7   3  18    1.43    1.60
   7   3  18    1.08    1.35
   8   3  18    3.57    1.95
   8   3  18    4.50    1.86
   9   3  18   -0.28    1.38
   9   3  18    1.28    1.83
  -6   4  18    1.35    2.45
  -5   4  18    2.36    2.48
  -4   4  18   -3.29    1.71
  -3   4  18   10.61    3.16
  -2   4  18    0.23    1.86
  -1   4  18    2.86    1.95
  -1   4  18    6.48    2.05
   0   4  18    2.57    1.68
   1   4  18    4.12    1.98
   2   4  18   17.70    3.39
   3   4  18    9.07    2.62
   4   4  18    5.43    2.48
   5   4  18    3.34    2.02
   6   4  18    0.86    1.69
   7   4  18    2.52    1.59
   8   4  18    4.34    2.17
   9   4  18    3.51    2.09
  -5   5  18    0.00    2.13
  -4   5  18    9.90    3.13
  -3   5  18    4.16    2.41
  -2   5  18    2.11    2.01
  -1   5  18    2.53    1.81
  -1   5  18    1.62    1.84
   0   5  18    1.67    1.61
   0   5  18   -0.49    1.33
   1   5  18    4.13    2.17
   2   5  18    2.52    2.13
   3   5  18    1.22    1.71
   4   5  18    5.89    2.45
   5   5  18    6.29    2.61
   6   5  18    3.08    2.23
   7   5  18    1.70    1.92
   8   5  18    3.57    2.03
  -5   6  18    0.21    2.31
  -4   6  18   -0.16    2.05
  -3   6  18    0.47    2.03
  -2   6  18    2.10    1.99
  -1   6  18    0.54    1.62
  -1   6  18   -0.15    1.57
   0   6  18   -0.81    0.91
   0   6  18    0.09    1.65
   1   6  18    1.41    1.88
   2   6  18    3.42    2.13
   3   6  18    4.14    2.30
   4   6  18    1.28    2.07
   5   6  18   -0.28    1.70
   6   6  18    1.50    2.01
   7   6  18    1.90    1.97
   8   6  18    6.43    2.67
  -5   7  18    1.68    2.46
  -4   7  18    2.05    2.39
  -3   7  18    0.75    2.06
  -2   7  18   -0.27    1.79
  -1   7  18   -0.90    1.49
  -1   7  18   -0.53    1.66
   0   7  18    8.79    2.82
   0   7  18    6.65    2.20
   1   7  18    8.79    2.90
   2   7  18    7.13    2.83
   3   7  18   10.09    3.08
   4   7  18    2.66    2.41
   5   7  18    0.70    2.24
   6   7  18   -0.53    1.83
   7   7  18    2.63    2.18
   8   7  18    5.36    2.42
  -4   8  18   -0.37    2.13
  -3   8  18    0.17    1.80
  -2   8  18    5.03    2.35
  -1   8  18    2.16    1.84
  -1   8  18    0.72    1.99
   0   8  18   -1.10    1.91
   0   8  18    0.96    1.51
   1   8  18    0.74    2.30
   2   8  18   -1.19    2.12
   3   8  18    2.30    2.51
   4   8  18    0.54    2.23
   5   8  18    3.65    2.76
   6   8  18    2.40    2.41
   7   8  18    1.17    2.31
   8   8  18    1.31    2.34
  -4   9  18   -0.53    2.12
  -3   9  18   -1.39    1.67
  -2   9  18   -1.06    1.53
  -1   9  18    2.23    1.78
  -1   9  18    5.58    2.65
   0   9  18    1.86    2.45
   0   9  18    1.28    1.57
   1   9  18    3.34    1.70
   1   9  18    5.95    2.74
   2   9  18    0.67    2.47
   3   9  18   10.32    3.47
   4   9  18    1.52    2.44
   5   9  18   -0.03    2.38
   6   9  18    2.76    2.75
   7   9  18    2.21    2.61
  -3  10  18    0.08    2.00
  -2  10  18    2.07    1.92
  -1  10  18    2.81    1.88
  -1  10  18    5.61    2.83
   0  10  18    1.96    2.43
   0  10  18    1.12    1.63
   1  10  18    3.16    2.66
   1  10  18   -0.70    1.27
   2  10  18    0.02    2.39
   3  10  18   -1.97    2.29
   4  10  18   -1.55    2.39
   5  10  18    0.24    2.81
   6  10  18    2.01    2.84
  -2  11  18    0.84    2.07
  -1  11  18    4.93    2.96
  -1  11  18    3.50    2.09
   0  11  18    1.07    1.62
   0  11  18    2.25    2.86
   1  11  18    1.11    1.61
   1  11  18    5.37    3.29
   2  11  18   -3.33    2.43
   3  11  18    2.28    2.79
   4  11  18    2.27    2.89
   5  11  18   12.73    4.17
   6  11  18    0.53    3.01
  -1  12  18    1.79    1.97
   0  12  18   -0.73    1.57
   0  12  18   -2.19    2.91
   1  12  18    0.37    1.51
   1  12  18    0.37    2.99
   2  12  18    7.45    3.74
   3  12  18    2.17    3.29
   4  12  18   -0.63    2.93
   0   7 -19    2.46    3.09
  -1   7 -19   -1.47    2.59
  -2   7 -19    2.13    3.30
  -3   7 -19    0.24    2.53
   2   6 -19   -2.09    2.77
   1   6 -19   -3.99    2.39
   0   6 -19    1.16    2.58
  -1   6 -19    0.65    2.82
  -2   6 -19    0.94    2.54
  -3   6 -19    4.24    2.74
  -4   6 -19    3.09    2.43
   3   5 -19    2.58    3.41
   2   5 -19   -0.41    2.61
   1   5 -19    1.16    2.90
   0   5 -19    2.45    2.94
  -1   5 -19   -1.93    2.23
  -2   5 -19    6.03    2.84
  -3   5 -19    3.53    2.61
  -4   5 -19    2.12    2.52
  -5   5 -19    2.27    2.76
   4   4 -19   -1.55    3.10
   3   4 -19    2.70    3.27
   2   4 -19    5.10    3.14
   1   4 -19   -1.10    2.54
   0   4 -19    0.17    2.60
  -1   4 -19    1.34    2.63
  -2   4 -19   -0.84    2.07
  -3   4 -19   -1.77    1.83
  -4   4 -19   -1.86    1.79
  -5   4 -19    4.69    2.60
  -6   4 -19    4.25    2.76
   4   3 -19    0.46    2.85
   3   3 -19   -0.64    2.99
   2   3 -19   -1.46    2.46
   1   3 -19    2.14    2.65
   0   3 -19   -2.15    1.97
  -1   3 -19    2.29    2.39
  -2   3 -19   -0.43    1.89
  -3   3 -19    4.50    2.43
  -4   3 -19    0.15    1.94
  -5   3 -19    0.34    2.12
  -6   3 -19    0.39    2.44
  -7   3 -19    0.16    2.57
   5   2 -19    2.46    3.19
   4   2 -19    3.80    3.12
   3   2 -19   -3.66    2.58
   2   2 -19    9.94    3.59
   1   2 -19    7.56    3.23
   0   2 -19   -1.22    2.21
  -1   2 -19    4.88    2.77
  -2   2 -19   -0.11    1.97
  -3   2 -19   -0.31    1.73
  -4   2 -19    3.58    2.24
   4  -2  19    0.69    1.52
  -5   2 -19    4.91    2.41
  -6   2 -19   10.15    3.34
  -7   2 -19    2.06    2.71
   5   1 -19    1.35    2.54
   4   1 -19    2.82    2.88
   3   1 -19    1.35    2.90
   2   1 -19   -2.81    2.20
   1   1 -19   -0.77    2.49
   0   1 -19    2.02    2.44
  -1   1 -19   -0.28    2.16
   1  -1  19   -1.32    0.92
  -2   1 -19   -2.95    1.56
   2  -1  19    1.52    1.45
  -3   1 -19    2.39    2.05
   3  -1  19    2.12    1.36
  -4   1 -19    2.93    2.22
   4  -1  19   -0.56    1.24
  -5   1 -19    0.42    2.05
   5  -1  19    0.39    1.60
  -6   1 -19    2.21    2.41
   6  -1  19    2.31    1.74
  -7   1 -19    1.53    2.37
   7  -1  19    0.98    1.61
   7  -1  19   -0.16    1.36
   8  -1  19    2.32    1.91
   8  -1  19    2.66    1.91
  -5   0  19    1.05    2.06
   4   0 -19   -1.16    2.51
  -4   0  19    2.56    1.97
   3   0 -19    4.01    2.87
  -3   0  19    4.61    2.11
   2   0 -19    2.06    2.68
  -2   0  19    1.16    1.54
   1   0 -19    1.83    2.51
  -1   0  19    3.65    1.51
   0   0 -19    3.86    2.53
   0   0  19    5.39    1.75
  -1   0 -19   -0.85    1.84
   1   0  19    1.18    1.12
  -2   0 -19    5.56    2.46
   2   0  19    5.69    2.05
  -3   0 -19    1.88    1.95
   3   0  19    6.33    2.06
  -4   0 -19    0.49    1.81
   4   0  19    3.76    1.96
  -5   0 -19   23.64    4.08
   5   0  19   23.72    3.86
  -6   0 -19    2.87    2.35
   6   0  19    1.49    1.58
   7   0  19    0.72    1.42
   7   0  19    0.82    1.37
   8   0  19    0.01    1.51
   8   0  19   -0.94    1.39
  -5   1  19    5.47    2.50
  -4   1  19    0.78    1.85
  -3   1  19    2.75    2.16
  -2   1  19    3.75    1.97
   1  -1 -19   -2.76    1.44
  -1   1  19    1.06    1.03
   0  -1 -19   -1.45    1.47
   0   1  19    1.02    1.35
  -1  -1 -19   -0.16    1.89
   1   1  19    2.16    1.49
  -2  -1 -19    9.88    2.66
   2   1  19    7.19    2.21
  -3  -1 -19    4.13    2.09
   3   1  19    1.81    1.51
  -4  -1 -19    3.02    2.06
   4   1  19    5.52    2.06
  -5  -1 -19    0.05    1.90
   5   1  19   -0.20    1.30
  -6  -1 -19    3.02    2.07
   6   1  19    1.50    1.23
   6   1  19    2.91    1.68
   7   1  19    0.42    1.57
   7   1  19    0.60    1.34
   8   1  19    0.44    1.67
   8   1  19    0.66    1.51
  -5   2  19   -0.54    1.93
  -4   2  19   -0.40    1.59
  -3   2  19   -1.77    1.60
  -2   2  19    0.61    1.71
  -1   2  19    1.83    1.29
   0   2  19    3.16    1.61
   1   2  19    4.05    1.72
   2   2  19    2.00    1.49
  -3  -2 -19    0.96    1.44
   3   2  19    6.22    2.18
  -4  -2 -19    1.97    1.91
   4   2  19    0.64    1.50
  -5  -2 -19    6.72    2.48
   5   2  19    6.59    2.27
   6   2  19    5.71    2.14
   6   2  19    0.55    1.15
   7   2  19   -0.28    1.45
   7   2  19    0.96    1.30
   8   2  19    1.53    1.63
   8   2  19    3.03    1.78
  -5   3  19    1.84    2.19
  -4   3  19    0.87    2.15
  -3   3  19    4.03    2.32
  -2   3  19    3.50    2.14
  -1   3  19   -0.25    1.05
  -1   3  19    0.88    1.31
   0   3  19    1.54    1.49
   1   3  19    4.08    1.90
   2   3  19   23.70    3.85
   3   3  19    4.40    2.05
   4   3  19    3.95    1.98
   5   3  19    1.85    1.80
   6   3  19    1.08    1.53
   7   3  19    1.77    1.69
   7   3  19    3.27    1.90
   8   3  19    9.25    2.58
   8   3  19    6.99    2.31
  -5   4  19   -1.08    2.08
  -4   4  19   -0.69    1.90
  -3   4  19    4.28    2.42
  -2   4  19   -1.54    1.88
  -1   4  19    3.69    1.70
  -1   4  19    0.12    1.61
   0   4  19    2.55    1.80
   1   4  19    0.35    1.45
   2   4  19    0.51    1.52
   3   4  19    7.75    2.47
   4   4  19   -1.19    1.33
   6   4  19    1.93    1.78
   7   4  19    0.12    1.49
   8   4  19    3.53    2.02
  -5   5  19   -2.12    2.06
  -4   5  19   -0.95    2.17
  -3   5  19    3.06    2.33
  -2   5  19   -0.72    1.78
  -1   5  19    1.17    1.50
  -1   5  19   -1.71    1.71
   0   5  19    1.65    1.62
   1   5  19    1.70    1.79
   2   5  19    6.31    2.58
   3   5  19    1.96    2.02
   4   5  19    6.70    2.44
   5   5  19    2.78    2.17
   6   5  19    2.16    1.97
   7   5  19    4.01    2.19
   8   5  19    3.50    1.96
  -4   6  19   -0.05    2.19
  -3   6  19    0.16    2.12
  -2   6  19    6.10    2.62
  -1   6  19    1.05    2.02
  -1   6  19    2.38    1.90
   0   6  19    1.25    1.77
   1   6  19   12.92    3.05
   2   6  19    4.18    2.28
   3   6  19   12.78    3.14
   4   6  19    2.75    2.17
   5   6  19    0.72    2.12
   6   6  19    1.22    2.01
   7   6  19    1.14    2.08
   8   6  19    3.32    2.07
  -4   7  19    1.45    2.42
  -3   7  19   -0.19    2.03
  -2   7  19   -0.82    1.73
  -1   7  19    1.45    1.84
  -1   7  19    2.38    1.85
   0   7  19    0.98    1.77
   1   7  19    3.69    2.30
   2   7  19    4.69    2.48
   3   7  19   -2.31    1.53
   4   7  19    0.09    2.13
   5   7  19    4.34    2.47
   6   7  19    3.74    2.43
   7   7  19    1.55    2.29
   8   7  19    1.26    2.34
  -4   8  19    0.01    2.28
  -3   8  19   -1.13    1.90
  -2   8  19    1.45    2.05
  -1   8  19    9.04    2.73
  -1   8  19    2.06    1.94
   0   8  19    1.71    1.90
   0   8  19    1.69    1.77
   1   8  19    6.14    2.73
   2   8  19   12.81    3.52
   3   8  19    5.60    2.61
   4   8  19    6.43    2.90
   5   8  19    7.11    3.12
   6   8  19    4.02    2.59
   7   8  19    3.07    2.42
  -3   9  19   -0.84    1.88
  -2   9  19    0.20    2.04
  -1   9  19    4.63    2.36
  -1   9  19    0.82    1.79
   0   9  19    1.33    1.74
   0   9  19    4.45    2.64
   1   9  19    2.04    2.47
   2   9  19    3.31    2.55
   3   9  19    3.40    2.61
   4   9  19    4.82    2.79
   5   9  19   -1.89    2.05
   6   9  19    8.91    3.44
   7   9  19    3.40    2.67
  -2  10  19   -0.26    1.97
  -1  10  19    0.73    1.82
   0  10  19    1.39    1.87
   0  10  19    4.61    2.99
   1  10  19    1.65    2.70
   2  10  19    1.43    2.44
   3  10  19    3.16    2.84
   4  10  19    0.85    2.72
   5  10  19    5.14    3.12
   6  10  19    3.78    3.23
  -1  11  19    1.02    1.91
   0  11  19    5.22    2.98
   0  11  19    1.59    1.94
   1  11  19    1.14    2.80
   2  11  19    2.24    2.83
   3  11  19    2.95    2.81
   4  11  19    0.85    2.72
   5  11  19    2.41    3.20
   1  12  19    1.31    3.10
   2  12  19    4.04    3.26
   3  12  19    2.34    3.19
   1   6 -20    3.58    3.60
   0   6 -20    0.61    2.77
  -1   6 -20    1.30    2.89
  -2   6 -20    0.66    2.72
  -3   6 -20   -2.50    1.97
   2   5 -20   -2.75    3.06
   1   5 -20   -1.66    2.79
   0   5 -20   -0.95    2.49
  -1   5 -20    2.45    2.84
  -2   5 -20    1.32    2.63
  -3   5 -20   -0.13    2.18
  -4   5 -20    0.75    2.50
  -5   5 -20   -0.82    2.51
   3   4 -20   -4.59    2.93
   2   4 -20   -0.80    2.65
   1   4 -20   -0.93    2.78
   0   4 -20   -0.42    2.52
  -1   4 -20   -1.02    2.74
  -2   4 -20    0.48    2.37
  -3   4 -20    1.82    2.53
  -4   4 -20    0.34    2.32
  -5   4 -20   -0.28    2.11
   4   3 -20   -1.87    3.15
   3   3 -20   -0.63    3.27
   2   3 -20   -5.35    2.46
   1   3 -20    3.98    3.04
   0   3 -20   -0.10    2.32
  -1   3 -20   -3.44    2.36
  -2   3 -20    3.49    2.77
  -3   3 -20    0.63    2.42
  -4   3 -20   -1.34    1.99
  -5   3 -20   -0.23    2.31
  -6   3 -20    0.81    2.39
   4   2 -20   -2.03    2.65
   3   2 -20   -2.90    2.50
   2   2 -20   -0.38    2.64
   1   2 -20   -1.70    2.49
   0   2 -20    4.69    2.80
  -1   2 -20   -2.69    2.19
  -2   2 -20    2.22    2.43
  -3   2 -20    0.23    2.15
  -4   2 -20    1.44    2.05
  -5   2 -20    1.76    2.40
  -6   2 -20    2.66    2.35
  -7   2 -20    1.65    2.53
   4   1 -20    0.48    2.76
   3   1 -20    1.19    3.02
   2   1 -20    1.71    3.02
   1   1 -20   16.55    3.99
   0   1 -20    4.84    2.83
  -1   1 -20    1.01    2.35
   1  -1  20    0.87    1.25
  -2   1 -20    1.27    2.26
   2  -1  20    0.92    1.28
  -3   1 -20    7.00    2.78
   3  -1  20    8.79    2.35
  -4   1 -20    2.39    2.17
   4  -1  20    2.65    1.70
  -5   1 -20    0.86    2.28
   5  -1  20    0.27    1.41
  -6   1 -20    2.75    2.51
   6  -1  20    2.38    1.72
  -7   1 -20   -0.61    2.20
   7  -1  20    1.93    1.89
  -4   0  20    3.19    2.06
  -3   0  20    0.81    1.84
   2   0 -20    6.53    3.40
   1   0 -20    8.24    3.29
  -1   0  20   10.46    2.23
   0   0 -20   -1.12    2.34
   0   0  20    1.89    1.38
  -1   0 -20    2.54    2.67
   1   0  20    6.50    1.83
  -2   0 -20    1.85    2.07
   2   0  20    1.43    1.26
  -3   0 -20    6.25    2.54
   3   0  20    0.21    1.45
  -4   0 -20    1.68    2.25
   4   0  20    4.11    2.00
  -5   0 -20    2.81    2.25
   5   0  20    3.34    1.73
  -6   0 -20    1.99    2.44
   6   0  20    1.62    1.73
  -7   0 -20    3.41    2.81
   7   0  20    0.96    1.55
   8   0  20    0.68    1.88
   8   0  20   -0.65    1.49
  -5   1  20    2.15    2.26
  -4   1  20   -0.93    1.82
  -3   1  20    3.81    2.10
  -1   1  20    5.26    1.74
   0   1  20    1.25    1.38
  -1  -1 -20   -2.59    2.01
   1   1  20    1.38    1.37
  -2  -1 -20   -1.67    1.80
   2   1  20    1.14    1.40
  -3  -1 -20    5.96    2.54
   3   1  20    5.11    1.88
  -4  -1 -20    7.75    2.72
   4   1  20   16.27    3.30
  -5  -1 -20    1.02    1.97
   5   1  20    1.08    1.41
  -6  -1 -20    1.47    2.14
   6   1  20    1.53    1.67
   7   1  20    2.45    2.05
   7   1  20    0.70    1.51
   8   1  20    1.48    1.68
   8   1  20    1.33    1.67
  -5   2  20   -0.06    2.04
  -4   2  20    3.83    2.38
  -3   2  20    1.64    1.97
  -2   2  20    2.07    2.02
  -1   2  20    3.03    1.57
   0   2  20    0.46    1.11
   1   2  20    1.28    1.33
   2   2  20    1.82    1.58
   3   2  20    6.93    2.28
   4   2  20    1.68    1.54
   5   2  20    5.56    2.29
  -6  -2 -20    1.03    2.42
   6   2  20    2.82    1.88
   7   2  20   -0.14    1.40
   7   2  20    1.13    1.57
   8   2  20    3.26    1.83
   8   2  20    4.71    1.87
  -4   3  20   -1.50    1.92
  -3   3  20   -1.30    1.73
  -2   3  20    0.97    2.03
  -1   3  20    1.84    1.44
   0   3  20    2.95    1.55
   1   3  20    1.21    1.50
   2   3  20    1.28    1.33
   3   3  20    0.02    1.28
   4   3  20    1.17    1.45
   5   3  20    0.59    1.57
   6   3  20    3.55    1.79
   7   3  20    1.10    1.66
   8   3  20    3.81    1.93
  -4   4  20   -0.41    2.10
  -3   4  20    2.84    2.32
  -2   4  20   -0.44    1.93
  -1   4  20    5.15    1.86
   0   4  20    3.15    1.53
   1   4  20    3.53    1.88
   2   4  20    0.68    1.54
   3   4  20    4.49    2.06
   4   4  20    1.50    1.73
   5   4  20    3.74    1.97
   6   4  20    1.88    1.67
   7   4  20    6.04    2.21
   8   4  20    2.24    2.01
  -4   5  20    1.67    2.57
  -3   5  20    0.11    2.32
  -2   5  20    1.69    2.06
  -1   5  20    5.45    1.88
   0   5  20    1.47    1.53
   1   5  20   16.89    3.39
   2   5  20    7.37    2.60
   3   5  20    4.79    2.08
   4   5  20    2.29    1.92
   5   5  20    0.58    1.64
   6   5  20   -0.43    1.57
   7   5  20   -0.26    1.61
   8   5  20    2.10    2.01
  -4   6  20    1.16    2.64
  -3   6  20    0.48    2.20
  -2   6  20    0.37    2.14
  -1   6  20    5.96    1.90
  -1   6  20    0.55    2.01
   0   6  20    3.63    2.04
   1   6  20    1.88    1.90
   2   6  20    1.77    1.78
   3   6  20    3.37    2.15
   4   6  20    1.70    1.98
   5   6  20    4.36    2.55
   6   6  20    2.75    2.27
   7   6  20    1.47    2.17
  -3   7  20    1.31    2.47
  -2   7  20    0.13    2.03
  -1   7  20   -1.56    1.66
   0   7  20    8.21    2.68
   1   7  20    1.19    1.93
   2   7  20   17.57    3.72
   3   7  20    3.35    2.27
   4   7  20    6.09    2.64
   5   7  20    1.18    1.94
   6   7  20    5.96    2.77
   7   7  20    2.21    2.18
  -3   8  20   -0.67    2.30
  -2   8  20   -0.79    2.00
  -1   8  20   -0.28    1.77
   0   8  20    3.83    2.18
   1   8  20    3.56    2.27
   2   8  20    4.56    2.72
   3   8  20    0.90    2.16
   4   8  20    3.00    2.27
   5   8  20   -0.07    2.09
   6   8  20    1.69    2.34
   7   8  20    0.46    2.34
  -2   9  20   -0.41    2.16
  -1   9  20    0.48    1.96
   0   9  20    8.93    2.98
   1   9  20    4.09    2.69
   2   9  20    2.19    2.42
   3   9  20   -0.27    2.12
   4   9  20    2.74    2.42
   5   9  20    1.41    2.55
   6   9  20    5.02    2.94
  -1  10  20    1.21    1.99
   0  10  20    4.19    2.55
   1  10  20   -0.97    2.24
   2  10  20    2.46    2.57
   3  10  20   -0.73    2.14
   4  10  20    0.51    2.45
   5  10  20    0.35    2.60
   0  11  20   -0.22    2.40
   0  11  20   -1.33    1.75
   1  11  20    2.22    2.77
   2  11  20    0.22    2.93
   3  11  20    4.63    2.90
   4  11  20    1.27    2.88
   1   5 -21    1.27    2.99
   0   5 -21   -2.64    2.75
  -1   5 -21   -0.68    2.73
  -2   5 -21   -0.22    2.85
  -3   5 -21   -0.78    2.52
   2   4 -21   -3.72    3.15
   1   4 -21    0.74    2.87
   0   4 -21   -0.91    2.83
  -1   4 -21   -3.08    2.75
  -2   4 -21   -2.42    2.70
  -3   4 -21   -0.99    2.29
  -4   4 -21   -1.75    2.35
  -5   4 -21    2.24    2.78
   3   3 -21   -0.92    3.12
   2   3 -21   -3.59    2.94
   1   3 -21    2.11    3.19
   0   3 -21   -0.96    2.71
  -1   3 -21   -3.64    2.46
  -2   3 -21   -1.57    2.13
  -3   3 -21    1.43    2.58
  -4   3 -21   -1.02    2.30
  -5   3 -21    0.18    2.10
  -6   3 -21    1.54    2.84
   3   2 -21   -0.95    2.71
   2   2 -21   -1.86    2.86
   1   2 -21    2.65    3.14
   0   2 -21    0.68    2.87
  -1   2 -21   -2.93    2.18
  -2   2 -21   -0.16    2.15
  -3   2 -21    0.51    2.33
  -4   2 -21    1.48    2.43
  -5   2 -21    2.50    2.39
  -6   2 -21    1.38    2.62
   3   1 -21   -0.26    2.98
   2   1 -21   -2.76    2.68
   1   1 -21    1.26    2.71
   0   1 -21   -4.51    2.26
  -1   1 -21   -1.01    2.35
  -2   1 -21   -0.51    2.02
   2  -1  21   -0.79    1.16
  -3   1 -21    1.70    2.23
   3  -1  21    0.88    1.30
  -4   1 -21   -1.83    2.03
   4  -1  21    2.58    1.60
  -5   1 -21   -0.80    2.25
   5  -1  21    0.93    1.58
  -6   1 -21    0.93    2.46
   6  -1  21    1.60    1.79
  -7   1 -21    0.31    2.43
   7  -1  21    0.31    1.76
   1   0 -21    1.86    3.01
   0   0 -21    0.68    2.63
   0   0  21    0.08    1.15
  -1   0 -21   -2.64    2.16
   1   0  21    1.86    1.24
  -2   0 -21    1.01    2.23
   2   0  21    3.94    1.78
  -3   0 -21    1.08    2.28
   3   0  21    5.60    2.02
  -4   0 -21    1.44    2.31
   4   0  21    3.92    1.83
  -5   0 -21    5.20    2.80
   5   0  21    7.20    2.31
  -6   0 -21    0.76    2.36
   6   0  21    1.71    1.68
  -7   0 -21    2.61    2.72
   7   0  21   -0.17    1.59
  -4   1  21    0.19    1.93
  -3   1  21    1.53    1.97
  -1   1  21    2.22    1.47
   0   1  21    3.34    1.50
   1   1  21    2.39    1.67
   2   1  21    4.55    1.91
  -3  -1 -21    4.25    2.53
   3   1  21    8.54    2.35
  -4  -1 -21    4.26    2.52
   4   1  21    6.10    2.20
  -5  -1 -21    3.66    2.55
  -6  -1 -21    0.15    2.33
   6   1  21    0.86    1.81
  -7  -1 -21    0.74    2.69
   7   1  21    2.47    1.97
  -4   2  21    0.34    1.95
  -3   2  21   -0.14    1.92
  -1   2  21    3.68    1.73
   0   2  21    3.53    1.65
   1   2  21    2.88    1.55
   2   2  21    1.52    1.41
   3   2  21    2.83    1.87
   4   2  21    1.13    1.36
   5   2  21    4.35    2.10
   6   2  21    2.25    1.66
   7   2  21    2.52    1.77
  -4   3  21   -2.16    2.01
  -3   3  21    3.02    2.26
  -1   3  21    7.40    2.11
   0   3  21   -0.11    1.19
   1   3  21    8.36    2.42
   2   3  21    2.95    1.70
   3   3  21    2.69    1.96
   4   3  21    4.59    2.01
   5   3  21    1.21    1.70
   6   3  21   -0.84    1.31
   7   3  21    2.26    1.93
  -4   4  21    0.00    2.26
  -3   4  21    5.45    2.83
  -1   4  21    1.84    1.46
   0   4  21    6.26    2.02
   1   4  21    2.84    1.77
   2   4  21    2.72    1.91
   3   4  21    3.93    1.84
   4   4  21   -0.59    1.39
   5   4  21    3.12    2.10
   6   4  21    2.35    1.77
   7   4  21    2.75    2.01
  -3   5  21   -3.79    1.97
  -2   5  21   -3.23    1.98
   0   5  21    0.73    1.51
   1   5  21    2.26    1.78
   2   5  21    4.58    2.11
   3   5  21    4.38    2.14
   4   5  21    0.53    1.66
   5   5  21    0.64    1.78
   6   5  21    0.89    1.60
   7   5  21    1.96    1.78
  -3   6  21    1.65    2.54
  -2   6  21    0.05    2.21
   0   6  21    5.74    2.13
   1   6  21   10.03    2.76
   2   6  21    2.73    2.18
   3   6  21   10.02    3.05
   4   6  21    2.40    2.32
   5   6  21    4.03    2.45
   6   6  21    1.83    2.27
   7   6  21    3.69    2.33
  -3   7  21   -1.38    2.21
  -2   7  21    3.39    2.65
   0   7  21    2.93    2.01
   1   7  21    1.40    1.88
   2   7  21   -1.22    1.54
   3   7  21   -0.68    1.67
   4   7  21    2.78    2.27
   5   7  21    4.96    2.64
   6   7  21    2.00    2.37
  -2   8  21   -2.47    2.06
   0   8  21    1.35    2.02
   1   8  21    4.39    2.15
   2   8  21    3.19    2.29
   3   8  21    0.27    1.76
   4   8  21    6.72    2.63
   5   8  21    7.44    3.02
   6   8  21    2.61    2.66
   0   9  21    1.35    2.03
   1   9  21    3.00    2.21
   2   9  21    4.23    2.42
   3   9  21    7.20    2.85
   4   9  21    0.54    2.05
   5   9  21    1.61    2.56
   0  10  21    2.02    2.53
   1  10  21    3.19    2.55
   2  10  21    5.21    2.94
   3  10  21    0.90    2.46
   4  10  21    0.63    2.47
   1   4 -22   -0.61    3.16
   0   4 -22   -2.06    2.88
  -1   4 -22   -2.60    2.91
  -2   4 -22   -0.43    2.61
  -3   4 -22    1.39    2.67
  -4   4 -22    1.42    2.72
   2   3 -22   -5.62    2.91
   1   3 -22    1.56    3.31
   0   3 -22   -0.89    2.89
  -1   3 -22   -2.28    2.87
  -2   3 -22   -1.20    2.82
  -3   3 -22    1.05    2.54
  -4   3 -22    1.26    2.54
  -5   3 -22   -0.87    2.41
   2   2 -22   -2.35    3.12
   1   2 -22   -2.21    2.94
   0   2 -22    1.22    2.98
  -1   2 -22   -1.39    2.67
  -2   2 -22   -0.49    2.85
  -3   2 -22   -2.13    2.16
  -4   2 -22   -0.83    2.48
  -5   2 -22   -0.23    2.35
   2   1 -22   -1.50    3.14
   1   1 -22   -5.47    2.58
   0   1 -22    2.58    3.07
  -1   1 -22    0.80    2.96
  -2   1 -22    0.17    2.65
   2  -1  22    0.62    1.55
  -3   1 -22   12.30    3.56
   3  -1  22   11.49    2.81
  -4   1 -22    1.01    2.22
   4  -1  22    1.09    1.51
  -5   1 -22    4.05    2.84
   5  -1  22    5.85    2.09
  -6   1 -22   -0.42    2.61
   6  -1  22    0.60    1.52
   0   0  22    0.46    1.25
  -1   0 -22   -1.66    2.61
   1   0  22    2.39    1.62
  -2   0 -22    1.76    3.00
   2   0  22    2.90    1.61
  -3   0 -22    1.68    2.70
   3   0  22    1.49    1.48
  -4   0 -22    3.20    2.71
   4   0  22    4.27    1.76
  -5   0 -22    0.07    2.22
   5   0  22    0.58    1.70
  -6   0 -22   -0.49    2.45
   6   0  22   -1.11    1.59
  -1   1  22    1.49    1.45
   0   1  22    7.02    2.12
   1   1  22    3.40    1.72
   2   1  22   -0.51    1.27
   3   1  22    5.27    2.20
   4   1  22    3.21    1.86
  -5  -1 -22   -2.37    2.19
   5   1  22   -0.57    1.65
  -6  -1 -22   -1.84    2.15
   6   1  22    1.18    1.83
  -7  -1 -22    3.32    3.03
   7   1  22    1.69    1.84
   0   2  22    1.06    1.47
   1   2  22    5.49    2.01
   2   2  22    2.74    1.82
   3   2  22    1.44    1.48
   4   2  22    3.09    1.65
   5   2  22   -1.09    1.31
   6   2  22    3.56    1.94
   7   2  22    2.62    1.96
   0   3  22    3.23    1.58
   1   3  22    5.64    2.15
   2   3  22    0.82    1.43
   3   3  22    1.16    1.33
   4   3  22    0.21    1.35
   5   3  22    3.84    2.02
   6   3  22    0.40    1.57
   7   3  22    1.86    1.81
  -3   4  22   -0.06    2.29
   0   4  22    6.58    2.08
   1   4  22    3.83    1.92
   2   4  22    4.88    2.07
   3   4  22    1.95    1.51
   4   4  22    0.33    1.38
   5   4  22    2.99    1.90
   6   4  22    1.08    1.94
   7   4  22    2.68    1.95
  -3   5  22   -1.03    2.26
   0   5  22    2.82    1.64
   1   5  22    9.53    2.72
   3   5  22    2.66    1.68
   4   5  22    0.34    1.45
   5   5  22    3.98    2.22
   6   5  22    1.53    1.97
   0   6  22    6.73    2.36
   1   6  22    2.57    1.91
   2   6  22    4.32    2.27
   3   6  22    2.30    1.94
   4   6  22    4.14    2.13
   5   6  22    0.72    1.87
   6   6  22    1.25    1.98
   0   7  22    5.61    2.27
   1   7  22    6.60    2.47
   2   7  22    4.58    2.35
   3   7  22    8.52    2.80
   4   7  22   -1.04    1.48
   5   7  22    3.01    2.45
   6   7  22    3.87    2.46
   0   8  22    6.22    2.54
   1   8  22    3.14    2.17
   2   8  22   -0.15    1.94
   3   8  22    1.14    1.94
   4   8  22    2.42    2.21
   5   8  22    2.77    2.65
   0   9  22    0.86    2.17
   1   9  22    1.80    2.03
   2   9  22    4.35    2.59
   3   9  22    2.96    2.29
   4   9  22    6.40    2.96
   0   3 -23   -2.14    3.11
  -1   3 -23    0.04    3.30
  -2   3 -23   -0.47    2.93
  -3   3 -23   -1.85    2.67
  -4   3 -23   -1.71    2.75
   1   2 -23   -6.48    2.75
   0   2 -23    0.99    3.04
  -1   2 -23    0.90    3.28
  -2   2 -23    0.09    2.96
  -3   2 -23    0.57    2.81
  -4   2 -23    5.50    2.97
   0   1 -23   -2.08    3.10
  -1   1 -23   -0.33    3.07
  -2   1 -23   -3.18    2.64
  -3   1 -23    1.09    2.95
   3  -1  23    6.70    2.12
  -4   1 -23   -1.70    2.53
   4  -1  23    3.46    1.85
  -5   1 -23   -1.74    2.42
   5  -1  23    1.82    1.94
   1   0  23    7.03    2.23
   2   0  23    1.99    1.60
  -3   0 -23   -1.01    2.34
   3   0  23    1.05    1.31
  -4   0 -23    2.99    2.82
   4   0  23    6.66    2.29
  -5   0 -23    1.86    2.87
   5   0  23    0.29    1.60
   6   0  23    1.27    1.61
   0   1  23    3.82    1.71
   1   1  23    7.96    2.23
   2   1  23    0.33    1.20
   3   1  23    4.97    2.20
   4   1  23    0.73    1.43
   5   1  23    1.01    1.68
   6   1  23    1.03    1.84
   0   2  23    1.92    1.56
   1   2  23    2.43    1.85
   2   2  23    3.60    1.66
   3   2  23    2.33    1.48
   4   2  23    2.02    1.64
   5   2  23    2.76    1.65
   6   2  23    2.42    1.87
   0   3  23    3.88    1.69
   1   3  23    4.56    1.88
   2   3  23    4.52    2.08
   3   3  23    8.68    2.58
   4   3  23    1.62    1.53
   5   3  23    2.08    1.76
   6   3  23    2.52    1.97
   0   4  23    4.66    1.74
   1   4  23    4.72    1.81
   2   4  23    8.80    2.77
   3   4  23    4.44    1.97
   4   4  23    3.55    1.76
   5   4  23   -0.51    1.60
   6   4  23    2.14    1.87
   0   5  23    4.21    1.90
   1   5  23    8.25    2.41
   2   5  23    5.55    2.25
   3   5  23    4.72    2.03
   4   5  23    2.97    1.85
   5   5  23    2.42    2.24
   6   5  23    3.30    2.10
   0   6  23   11.51    2.81
   1   6  23    2.42    1.64
   2   6  23    3.60    1.99
   3   6  23    3.96    2.17
   4   6  23    1.83    1.76
   5   6  23    2.04    1.99
   0   7  23    3.50    2.01
   1   7  23    6.10    2.37
   2   7  23    5.96    2.37
   3   7  23    3.69    2.18
   4   7  23    3.42    2.22
   5   7  23    3.39    2.22
   0   8  23    6.98    2.47
   1   8  23    1.93    2.03
   2   8  23    4.30    2.31
   3   8  23    4.31    2.48
   4   8  23    4.53    2.61
  -1   2 -24   -2.73    3.23
  -2   2 -24   -3.24    3.28
  -2   1 -24   -0.09    3.44
  -3   1 -24    0.78    3.04
  -4   1 -24    1.50    3.11
   1   0  24    5.42    2.21
   2   0  24   -0.35    1.31
   3   0  24    5.93    2.34
   4   0  24    4.33    1.94
   0   1  24    1.63    1.65
   1   1  24    2.91    1.54
   2   1  24    3.10    1.76
   3   1  24   -0.09    1.29
   4   1  24    0.37    1.45
   5   1  24    3.41    2.15
   0   2  24    3.48    1.80
   1   2  24    3.11    1.88
   2   2  24    1.77    1.75
   3   2  24    5.26    2.14
   4   2  24    3.03    1.79
   5   2  24   -0.20    1.69
   0   3  24    5.39    2.00
   1   3  24    3.37    1.69
   2   3  24    3.04    1.69
   3   3  24    1.38    1.47
   4   3  24    1.01    1.55
   5   3  24    1.31    1.80
   0   4  24    2.85    1.69
   1   4  24    0.74    1.48
   2   4  24    3.04    1.81
   3   4  24    0.92    1.44
   4   4  24    2.28    1.72
   5   4  24    2.73    1.92
   0   5  24    3.09    1.72
   1   5  24    5.07    2.10
   2   5  24    4.57    1.95
   3   5  24    1.20    1.56
   4   5  24    2.53    1.95
   0   6  24    3.84    1.86
   1   6  24    3.25    1.64
   2   6  24    5.19    2.24
   3   6  24    3.34    2.04
   4   6  24    2.64    1.93
   2   7  24    0.75    1.79
   3   7  24    2.66    2.01
   2   1  25    2.88    1.79
   1   2  25    5.26    2.02
   2   2  25   -0.05    1.49
   3   2  25    0.95    1.64
   1   3  25    5.01    2.11
   2   3  25    6.37    2.38
   3   3  25    4.64    1.96
   2   4  25    2.10    1.81
   0   0   0    0.00    0.00
;
_shelx_hkl_checksum               75794
_olex2_submission_special_instructions 'No special instructions were received'
